# Supplementary material for: Spatio-temporal variations in bacterial and fungal community associated with dust aerosol in Kuwait
Source: PLoS One. 2020 Nov 5;15(11):e0241283. doi: 10.1371/journal.pone.0241283 (PMC7644028; doi:10.1371/journal.pone.0241283)
Supplement: S4 Table — (XLSX) [file pone.0241283.s006.xlsx]

## Sheet: taxa_abund (32)
S4 Table: Fungal Genera and Species acssociated with the Inhalable fractions of dust
Genus	A7-010718	K7-040418		Species	A7-010718	K7-040418
g__Acremonium	0.00133313	9.02405e-05		Not_Assigned	0.193865	0.444322
g__Alternaria	0.126366	0.148942		Others	0.000841975	0.00194017
g__Aspergillus	0.00440634	0.0127465		s__Acremonium_implicatum	0.000252593	0
g__Aureobasidium	0.00333984	0.00541443		s__Alternaria_brassicae	0.126184	0.147904
g__Bartalinia	0	0.000270721		s__ascomycete_sp_MA_4568	1.40329e-05	0.000451203
g__Beauveria	0.000561317	0		s__Ascomycota_sp_ARIZ_CVIle2_5	0.00067358	0.0523846
g__Bipolaris	0.000968272	0.00110545		s__Aspergillus_caespitosus	1.40329e-05	0.000406082
g__Blumeria	0.000196461	0.0081442		s__Aspergillus_candidus	0.000224527	0.000135361
g__Botryotinia	0.000182428	0		s__Aspergillus_gracilis	0.0010244	0.000518883
g__Calcarisporiella	0.000659547	0		s__Aspergillus_niger	0.000743745	0.00241393
g__Candida	0	0.000744484		s__Aspergillus_ochraceus	0.000210494	0
g__Cercophora	2.80658e-05	0.000315842		s__Aspergillus_penicillioides	0.000112263	0.000902405
g__Cercospora	0.000224527	0.000383522		s__Aspergillus_peyronelii	0	0.00137617
g__Chaetomium	0.00412568	0.00595587		s__Aspergillus_unguis	7.01646e-05	0.000406082
g__Cladorrhinum	0.000491152	0.000496323		s__Aspergillus_versicolor	0.000757778	0.00225601
g__Cladosporium	0.021723	0.0122727		s__Aureobasidium_pullulans	0.0024277	0.00487299
g__Cochliobolus	0.00463086	0.0151378		s__Bartalinia_pondoensis	0	0.000270721
g__Colletotrichum	0.000603416	0		s__Beauveria_bassiana	0.000561317	0
g__Coprinellus	2.80658e-05	0.00110545		s__Blumeria_graminis	0.000196461	0.0081442
g__Cryptococcus	0.0396991	0.0231467		s__Botryotinia_fuckeliana	0.000182428	0
g__Curvularia	2.80658e-05	0.000473763		s__Calcarisporiella_sp_YP_2010	0.000659547	0
g__Dioszegia	0.000210494	0		s__Candida_albicans	0	0.000383522
g__Dissoconium	0.000154362	0		s__Candida_catenulata	0	0.000360962
g__Drechslera	0.000378889	0.000135361		s__Capnodiales_sp_TR006	0.00033679	0.00182737
g__Embellisia	2.80658e-05	0.000225601		s__Cercophora_coprophila	2.80658e-05	0.000315842
g__Emericella	0	0.000248161		s__Cercospora_capsici	0.000224527	0.000383522
g__Erysiphe	0	0.00419618		s__Chaetomium_globosum	0.00355033	0.00527907
g__Eupenicillium	0.00023856	0		s__Chaetomium_sp_ATT038	0	0.000496323
g__Eurotium	0.00235753	0.00794116		s__Chaetomium_sp_CBS_123294	0.000322757	9.02405e-05
g__Exophiala	1.40329e-05	0.000360962		s__Cladorrhinum_bulbillosum	0.000491152	0.000496323
g__Fonsecaea	0	0.000360962		s__Cladosporium_sp_B09	0.00307321	0.00103777
g__Fusarium	0.0201653	0.030208		s__Cladosporium_sp_F128	7.01646e-05	0.000248161
g__Gibberella	0.00269432	0.000315842		s__Cladosporium_uredinicola	0.000154362	2.25601e-05
g__Gibellulopsis	0.000140329	0		s__Cochliobolus_sativus	0.00103844	0.000293282
g__Gymnascella	0.000406955	0		s__Cochliobolus_sp_007.L.1_1	0.0033679	0.00351938
g__Haematonectria	4.20988e-05	0.000203041		s__Cochliobolus_sp_FSU9312	0.000224527	0.0111221
g__Hortaea	0	0.000293282		s__Colletotrichum_capsici	0.000420988	0
g__Lewia	0.00289078	0.000812164		s__Colletotrichum_pisi	0.000182428	0
g__Microascus	0.000140329	0.00108289		s__Coprinellus_sp_Daams_72_68a	2.80658e-05	0.000473763
g__Mucor	0.000112263	0.000564003		s__Cryptococcus_albidus	0.000168395	0.0128593
g__Mycocentrospora	0.000463086	0.00327122		s__Cryptococcus_carnescens	0.0368364	0.00708388
g__Myrothecium	0.000715679	0.000721924		s__Cryptococcus_dimennae	0.00091214	0
g__Penicillium	0.000420988	0.00200785		s__Cryptococcus_laurentii	0	0.000383522
g__Phaeangium	0	0.000473763		s__Cryptococcus_oeirensis	8.41975e-05	0.00234625
g__Pichia	0	0.000518883		s__Cryptococcus_sp_AL_V	0	0.000338402
g__Pleospora	0.0107492	0.00615891		s__Cryptococcus_sp_HB_1222	0.00155765	0
g__Podosphaera	0.000182428	0		s__Curvularia_affinis	2.80658e-05	0.000360962
g__Preussia	0.000799876	0.00383522		s__Dioszegia_hungarica	0.000210494	0
g__Pseudallescheria	0.000294691	0.000924965		s__Dissoconium_proteae	0.000154362	0
g__Pyrenophora	0.00193654	0.00178225		s__Dothideomycetes_sp_WF111	0.000266625	0.000406082
g__Rhodotorula	0	0.000360962		s__Drechslera_andersenii	0.000378889	0.000135361
g__Saccharomyces	0	0.000225601		s__Drechslera_erythrospila	0.000617448	0
g__Scedosporium	0.00124893	0.00241393		s__Emericella_nidulans	0	0.000248161
g__Setosphaeria	0.000701646	0.00112801		s__Erysiphe_heraclei	0	0.00363218
g__Sporobolomyces	0.000126296	0.00135361		s__Eupenicillium_cinnamopurpureum	0.00023856	0
g__Stachybotrys	0.000631481	0.000518883		s__Eurotium_niveoglaucum	0.00116473	0.00419618
g__Stagonospora	0.00133313	0		s__Exophiala_dermatitidis	1.40329e-05	0.000360962
g__Trichoderma	7.01646e-05	0.000203041		s__Fonsecaea_pedrosoi	0	0.000360962
g__unidentified	0.608201	0.311578		s__fungal_endophyte_sp_P1318E	0.000533251	0.00153409
Not_Assigned	0.132134	0.377769		s__fungal_sp_S15_ZLY_2010	0	0.000428642
Others	0.000420988	0.00106033		s__Fusarium_oxysporum	0.000420988	0.00178225
Sample.name	Remote	Urban		s__Fusarium_solani	4.20988e-05	0.000203041
sample	A7-010718	K7-040418		s__Gibberella_intermedia	0.000266625	0
				s__Gibberella_zeae	0.00206284	0.000315842
				s__Gibellulopsis_nigrescens	0.000140329	0
				s__Gymnascella_aurantiaca	0.000406955	0
				s__Hortaea_werneckii	0	0.000293282
				s__Hypocreales_sp_SCSGAF0072	0.00023856	0
				s__Microascus_sp_4L1	0.000140329	0.00108289
				s__Mycocentrospora_sp_UFMGCB_2526	0.000463086	0.00327122
				s__Myrothecium_verrucaria	0.000715679	0.000631683
				s__Penicillium_brevicompactum	0	0.000992645
				s__Penicillium_capsulatum	0	0.000383522
				s__Pezizaceae_sp_F13	0.000743745	0.0108063
				s__Pezizales_sp_P10	2.80658e-05	0.00124081
				s__Pezizomycetes_sp_11217B	0.000112263	0.000112801
				s__Pezizomycetes_sp_BLD9	0.000224527	0.00272977
				s__Pezizomycotina_sp_BC11	1.40329e-05	0.00117313
				s__Phaeangium_lefebvrei	0	0.000473763
				s__Pleospora_herbarum	0.00426601	0.00277489
				s__Podosphaera_xanthii	0.000182428	0
				s__Preussia_australis	0.000182428	0.00232369
				s__Preussia_sp_WF146	0.000154362	6.76804e-05
				s__Pseudallescheria_fimeti	0.000294691	0.000924965
				s__Pyrenophora_graminea	0.00131909	0.00178225
				s__Rhodotorula_glutinis	0	0.000270721
				s__Saccharomyces_cerevisiae	0	0.000225601
				s__Scedosporium_prolificans	0.00124893	0.00241393
				s__Setosphaeria_rostrata	0.000701646	0.00112801
				s__Sporobolomyces_roseus	2.80658e-05	0.000586563
				s__Stachybotrys_chlorohalonata	0.000631481	0.000518883
				s__unculturedCladosporium	0.598799	0.230226
				s__unculturedThielavia	0.000477119	0.00101521
				s__Xylariaceae_sp_BCC_18861	0	0.000518883
				Sample.name	Remote	Urban
				sample	A7-010718	K7-040418
