# Supplementary material for: Spatio-temporal variations in bacterial and fungal community associated with dust aerosol in Kuwait
Source: PLoS One. 2020 Nov 5;15(11):e0241283. doi: 10.1371/journal.pone.0241283 (PMC7644028; doi:10.1371/journal.pone.0241283)
Supplement: S1 File — (BIOM) [file pone.0241283.s008.biom]

{"id": "No Table ID","format": "Biological Observation Matrix 1.0.0","format_url": "http://biom-format.org","matrix_type": "sparse","generated_by": "BIOM-Format 2.1.6","date": "2019-03-28T19:11:09.288254","type": "OTU table","matrix_element_type": "float","shape": [2115, 20],"data": [[0,0,4.0],[0,1,3.0],[1,0,107.0],[1,1,293.0],[1,2,223.0],[1,3,2.0],[1,4,963.0],[1,5,95.0],[1,6,192.0],[1,7,4.0],[1,8,1.0],[2,5,2.0],[2,6,1.0],[2,9,2.0],[2,10,2.0],[2,11,1.0],[2,12,1.0],[3,0,1.0],[3,5,1.0],[3,7,1.0],[3,10,2.0],[3,13,4.0],[4,7,37.0],[4,12,4.0],[4,13,1.0],[4,14,3.0],[4,15,6.0],[5,2,1.0],[5,4,1.0],[5,6,1.0],[5,7,7.0],[5,8,2.0],[5,9,5.0],[5,10,2.0],[5,11,1.0],[5,12,1.0],[5,13,1.0],[5,14,1.0],[5,15,6.0],[5,16,3.0],[5,17,2.0],[6,5,1.0],[6,7,5.0],[6,8,2.0],[6,9,1.0],[6,10,5.0],[6,11,3.0],[6,12,4.0],[6,15,4.0],[6,16,2.0],[6,17,2.0],[7,2,2.0],[7,3,23.0],[7,5,13.0],[7,11,1.0],[7,12,37.0],[7,13,29.0],[7,14,381.0],[7,15,28.0],[7,18,16.0],[7,19,4.0],[8,1,2.0],[8,3,4.0],[8,5,1.0],[8,18,8.0],[9,3,1.0],[9,5,3.0],[9,18,3.0],[10,5,1.0],[10,10,1.0],[10,13,1.0],[10,15,1.0],[10,16,1.0],[10,17,3.0],[11,0,1.0],[11,3,1.0],[11,5,1.0],[11,17,1.0],[11,19,1.0],[12,4,2.0],[12,11,1.0],[12,12,1.0],[12,14,2.0],[12,18,1.0],[13,8,1.0],[13,14,36.0],[13,19,4.0],[14,0,2.0],[14,2,1.0],[14,3,10.0],[14,6,2.0],[14,12,1.0],[14,18,203.0],[15,7,1.0],[15,10,1.0],[15,13,2.0],[15,15,1.0],[16,3,2.0],[16,8,2.0],[16,14,1.0],[16,19,4.0],[17,12,2.0],[17,14,9.0],[18,2,2.0],[18,3,5.0],[18,4,2.0],[18,5,1.0],[18,18,6.0],[19,4,1.0],[19,11,1.0],[19,18,1.0],[19,19,2.0],[20,3,1.0],[20,5,1.0],[20,6,1.0],[20,7,1.0],[20,12,1.0],[20,18,4.0],[21,3,3.0],[21,4,2.0],[22,5,2.0],[22,12,4.0],[23,9,1.0],[23,12,4.0],[24,15,6.0],[25,0,2.0],[25,7,3.0],[25,8,1.0],[25,9,3.0],[25,11,1.0],[25,17,1.0],[26,0,2.0],[26,1,1.0],[26,7,3.0],[26,8,1.0],[26,9,1.0],[26,11,1.0],[26,12,1.0],[26,13,2.0],[26,15,4.0],[26,16,3.0],[26,17,2.0],[27,3,1.0],[27,6,1.0],[27,8,3.0],[27,19,1.0],[28,3,4.0],[28,7,13.0],[28,11,3.0],[28,12,1.0],[28,14,1.0],[29,1,1.0],[29,3,5.0],[29,4,2.0],[29,18,2.0],[30,11,5.0],[31,12,1.0],[31,13,2.0],[31,14,1.0],[31,18,2.0],[32,18,5.0],[33,0,1.0],[33,1,1.0],[33,7,1.0],[33,8,1.0],[33,9,1.0],[33,10,2.0],[33,15,1.0],[34,14,11.0],[35,14,13.0],[36,1,1.0],[36,4,4.0],[37,7,1.0],[37,9,2.0],[37,10,2.0],[37,13,2.0],[37,15,1.0],[37,16,1.0],[37,17,3.0],[38,2,1.0],[38,5,2.0],[38,6,1.0],[38,8,5.0],[38,10,2.0],[38,11,1.0],[38,12,1.0],[38,13,2.0],[38,15,1.0],[38,16,4.0],[38,17,2.0],[38,19,1.0],[39,5,1.0],[39,7,1.0],[39,8,2.0],[39,10,2.0],[39,13,1.0],[39,15,2.0],[39,16,2.0],[40,2,1.0],[40,3,2.0],[40,9,1.0],[40,11,1.0],[40,13,1.0],[41,11,4.0],[41,18,1.0],[41,19,2.0],[42,3,2.0],[42,18,3.0],[43,14,14.0],[44,0,1.0],[44,1,3.0],[44,4,3.0],[44,6,2.0],[45,7,9.0],[46,2,1.0],[46,7,1.0],[46,10,1.0],[46,11,1.0],[46,15,1.0],[46,16,2.0],[46,17,1.0],[47,14,2.0],[47,15,4.0],[48,9,1.0],[48,15,2.0],[48,16,2.0],[48,17,2.0],[49,7,2.0],[49,12,2.0],[49,13,3.0],[49,14,34.0],[49,15,2.0],[50,3,5.0],[50,9,1.0],[50,13,1.0],[50,18,1.0],[50,19,1.0],[51,6,1.0],[51,11,3.0],[51,12,1.0],[51,14,5.0],[52,1,5.0],[53,0,2.0],[53,7,3.0],[53,8,1.0],[53,10,1.0],[53,15,2.0],[54,3,5.0],[54,12,4.0],[54,13,13.0],[54,18,1.0],[55,1,1.0],[55,5,7.0],[55,6,1.0],[55,8,4.0],[55,9,2.0],[55,10,3.0],[55,12,3.0],[55,16,7.0],[55,17,5.0],[55,19,1.0],[56,8,2.0],[56,9,2.0],[56,10,3.0],[56,12,1.0],[56,14,1.0],[56,16,4.0],[56,17,1.0],[56,19,1.0],[57,0,4.0],[57,5,1.0],[57,6,1.0],[57,8,2.0],[57,10,2.0],[57,12,1.0],[57,13,5.0],[57,16,1.0],[57,17,2.0],[57,19,6.0],[58,4,2.0],[58,6,1.0],[58,9,1.0],[58,10,1.0],[58,16,2.0],[58,17,1.0],[59,9,1.0],[59,12,2.0],[59,15,1.0],[59,16,1.0],[60,1,2.0],[60,4,1.0],[60,5,2.0],[60,7,2.0],[60,8,2.0],[60,9,4.0],[60,11,4.0],[60,18,2.0],[60,19,21.0],[61,1,2.0],[61,2,5.0],[61,3,6.0],[61,5,14.0],[61,7,2.0],[61,8,1.0],[61,11,48.0],[61,12,1.0],[61,13,2.0],[61,18,26.0],[61,19,209.0],[62,0,3.0],[62,3,4.0],[62,6,2.0],[62,8,1.0],[62,10,1.0],[62,12,1.0],[62,13,2.0],[62,17,3.0],[62,19,9.0],[63,0,1.0],[63,3,1.0],[63,4,1.0],[63,6,5.0],[63,7,4.0],[63,8,8.0],[63,9,9.0],[63,11,9.0],[63,12,1.0],[63,13,7.0],[63,15,4.0],[63,17,3.0],[63,19,1.0],[64,5,1.0],[64,13,4.0],[64,16,2.0],[64,17,1.0],[65,1,1.0],[65,7,1.0],[65,12,1.0],[65,13,1.0],[65,15,1.0],[65,17,2.0],[66,12,5.0],[66,13,3.0],[66,14,22.0],[66,15,16.0],[67,0,1.0],[67,7,1.0],[67,8,3.0],[67,10,1.0],[67,12,1.0],[67,13,1.0],[67,16,1.0],[67,17,1.0],[67,19,2.0],[68,1,3.0],[68,2,2.0],[68,4,1.0],[69,0,1.0],[69,1,1.0],[69,5,4.0],[69,6,2.0],[69,7,2.0],[69,8,4.0],[69,9,4.0],[69,10,7.0],[69,12,3.0],[69,13,2.0],[69,14,1.0],[69,15,3.0],[69,16,8.0],[70,3,8.0],[70,5,3.0],[70,8,1.0],[70,9,1.0],[70,11,449.0],[70,12,2.0],[70,17,2.0],[70,18,10.0],[70,19,31.0],[71,15,7.0],[72,8,1.0],[72,12,2.0],[72,13,1.0],[72,16,2.0],[72,17,2.0],[73,5,2.0],[73,15,3.0],[74,14,7.0],[75,0,2.0],[75,10,2.0],[75,16,2.0],[76,5,1.0],[76,8,2.0],[76,15,2.0],[76,16,1.0],[77,0,1.0],[77,5,4.0],[77,8,1.0],[77,9,1.0],[77,10,1.0],[77,13,1.0],[77,15,1.0],[77,16,2.0],[77,17,1.0],[78,15,7.0],[79,3,12.0],[80,1,4.0],[80,3,1.0],[80,11,1.0],[80,12,2.0],[80,13,1.0],[80,14,5.0],[80,15,1.0],[80,18,1.0],[80,19,11.0],[81,0,5.0],[81,4,4.0],[81,5,1.0],[81,6,2.0],[81,7,7.0],[81,8,3.0],[81,9,5.0],[81,10,2.0],[81,11,1.0],[81,13,1.0],[81,15,10.0],[81,16,4.0],[81,17,5.0],[81,19,1.0],[82,0,23.0],[82,1,23.0],[82,2,15.0],[82,4,15.0],[82,5,17.0],[82,6,26.0],[83,0,4.0],[83,1,4.0],[84,3,1.0],[84,11,1.0],[84,14,7.0],[84,18,28.0],[85,11,2.0],[85,19,8.0],[86,0,2.0],[86,1,1.0],[86,2,2.0],[86,3,7.0],[86,4,1.0],[86,5,1.0],[86,6,5.0],[86,7,3.0],[86,14,1.0],[86,18,1.0],[86,19,1.0],[87,0,20.0],[87,1,164.0],[87,2,55.0],[87,3,7.0],[87,4,44.0],[87,5,342.0],[87,6,27.0],[87,7,6.0],[87,9,7.0],[87,12,6.0],[87,13,6.0],[87,17,1.0],[87,18,1.0],[87,19,1.0],[88,9,1.0],[88,10,2.0],[88,13,1.0],[88,17,1.0],[89,0,12.0],[89,1,203.0],[89,2,106.0],[89,3,1513.0],[89,4,74.0],[89,5,17.0],[89,6,12.0],[89,7,17.0],[89,8,2.0],[89,11,37.0],[89,12,126.0],[89,13,6.0],[89,14,41.0],[89,15,8.0],[89,16,4.0],[89,17,1.0],[89,18,2073.0],[89,19,7.0],[90,2,2.0],[90,14,48.0],[90,15,8.0],[91,3,2.0],[91,6,2.0],[91,9,1.0],[91,19,1.0],[92,1,1.0],[92,11,3.0],[92,18,1.0],[92,19,3.0],[93,14,14.0],[94,0,56.0],[94,1,47.0],[94,2,12.0],[94,3,55.0],[94,4,34.0],[94,5,116.0],[94,6,59.0],[94,7,247.0],[94,8,91.0],[94,9,44.0],[94,10,20.0],[94,11,67.0],[94,12,73.0],[94,13,136.0],[94,14,55.0],[94,15,155.0],[94,16,199.0],[94,17,95.0],[94,18,51.0],[94,19,130.0],[95,0,1.0],[95,3,1.0],[95,9,1.0],[95,10,1.0],[95,12,1.0],[96,3,1.0],[96,14,12.0],[97,3,3.0],[97,14,23.0],[97,15,1.0],[98,0,1.0],[98,1,1.0],[98,9,2.0],[98,18,1.0],[99,3,2.0],[99,4,6.0],[99,5,1.0],[99,11,2.0],[99,12,1.0],[99,18,5.0],[99,19,60.0],[100,3,2.0],[100,11,1.0],[100,14,39.0],[100,15,3.0],[100,18,1.0],[100,19,2.0],[101,2,1.0],[101,14,4.0],[102,0,1.0],[102,7,1.0],[102,9,1.0],[102,13,1.0],[102,15,1.0],[103,0,2.0],[103,5,3.0],[103,6,1.0],[103,16,4.0],[104,1,1.0],[104,10,2.0],[104,13,1.0],[104,17,1.0],[105,0,15.0],[105,6,18.0],[105,8,16.0],[105,9,1.0],[105,10,6.0],[105,12,3.0],[105,13,6.0],[105,15,2.0],[105,16,6.0],[105,17,21.0],[105,18,1.0],[105,19,7.0],[106,1,1.0],[106,4,8.0],[106,6,1.0],[107,0,1.0],[107,9,1.0],[107,10,1.0],[107,12,1.0],[107,13,2.0],[107,15,1.0],[107,17,1.0],[107,19,1.0],[108,5,1.0],[108,6,3.0],[108,8,1.0],[108,9,1.0],[108,15,1.0],[108,16,2.0],[108,17,1.0],[108,19,1.0],[109,1,3.0],[109,2,2.0],[110,14,6.0],[111,3,2.0],[111,4,1.0],[111,9,1.0],[111,13,1.0],[112,14,3.0],[112,15,6.0],[113,1,2.0],[113,9,1.0],[113,10,1.0],[113,12,1.0],[114,9,3.0],[114,13,1.0],[114,15,3.0],[115,1,2.0],[115,12,9.0],[115,18,1.0],[116,3,2.0],[116,5,1.0],[116,12,3.0],[117,0,2.0],[117,7,1.0],[117,8,1.0],[117,9,1.0],[117,10,6.0],[117,11,1.0],[117,12,1.0],[117,13,2.0],[117,15,2.0],[117,16,2.0],[117,17,3.0],[118,3,4.0],[118,4,1.0],[118,7,1.0],[118,9,1.0],[118,11,3.0],[118,15,1.0],[118,17,1.0],[119,13,1.0],[119,15,5.0],[120,9,1.0],[120,11,3.0],[120,18,2.0],[120,19,4.0],[121,1,2.0],[121,3,15.0],[121,12,1.0],[121,18,28.0],[122,18,8.0],[123,3,2.0],[123,7,1.0],[123,11,6.0],[123,18,10.0],[123,19,10.0],[124,12,1.0],[124,14,28.0],[125,0,13.0],[125,1,3.0],[125,2,2.0],[125,3,1.0],[125,5,7.0],[125,6,4.0],[125,7,7.0],[125,8,10.0],[125,9,1.0],[125,10,14.0],[125,11,1.0],[125,12,1.0],[125,13,21.0],[125,15,6.0],[125,16,8.0],[125,17,17.0],[125,19,5.0],[126,0,28.0],[126,3,5.0],[126,4,1.0],[126,5,3.0],[126,6,26.0],[126,7,4.0],[126,8,14.0],[126,9,4.0],[126,10,1.0],[126,11,2.0],[126,12,4.0],[126,13,11.0],[126,15,3.0],[126,17,11.0],[126,18,2.0],[126,19,6.0],[127,5,1.0],[127,8,1.0],[127,9,3.0],[127,15,2.0],[128,14,1.0],[128,18,12.0],[129,3,3.0],[129,14,7.0],[129,18,24.0],[129,19,2.0],[130,12,2.0],[130,14,7.0],[130,15,1.0],[131,1,2.0],[131,4,2.0],[131,6,1.0],[131,7,3.0],[131,8,2.0],[131,9,2.0],[131,10,5.0],[131,12,2.0],[131,13,3.0],[131,15,7.0],[131,16,3.0],[132,3,1.0],[132,11,4.0],[132,19,3.0],[133,4,1.0],[133,6,1.0],[133,8,1.0],[133,9,1.0],[133,15,1.0],[134,4,2.0],[134,8,1.0],[134,11,2.0],[134,15,1.0],[134,17,2.0],[134,18,1.0],[134,19,1.0],[135,11,6.0],[136,0,1.0],[136,2,2.0],[136,4,1.0],[136,8,1.0],[136,13,1.0],[136,16,1.0],[136,17,1.0],[137,0,1.0],[137,3,1.0],[137,5,1.0],[137,6,6.0],[137,7,1.0],[137,8,2.0],[137,11,7.0],[137,12,3.0],[137,13,3.0],[137,15,3.0],[137,17,1.0],[137,19,1.0],[138,0,3.0],[138,3,3.0],[138,4,1.0],[138,5,2.0],[138,6,3.0],[138,7,5.0],[138,8,2.0],[138,9,4.0],[138,11,2.0],[138,13,2.0],[138,14,2.0],[138,15,7.0],[138,19,1.0],[139,3,4.0],[139,5,1.0],[139,7,1.0],[139,8,9.0],[139,9,1.0],[139,10,2.0],[139,11,1.0],[139,12,1.0],[139,16,9.0],[139,17,8.0],[139,19,11.0],[140,0,1.0],[140,3,1.0],[140,7,6.0],[140,8,1.0],[140,9,4.0],[140,11,2.0],[140,12,2.0],[140,13,4.0],[140,15,4.0],[140,17,1.0],[140,19,1.0],[141,12,1.0],[141,19,5.0],[142,0,4.0],[142,6,1.0],[143,5,1.0],[143,7,3.0],[143,12,2.0],[143,13,1.0],[144,1,3.0],[144,3,3.0],[144,11,1.0],[144,12,1.0],[144,18,3.0],[144,19,20.0],[145,3,3.0],[145,9,2.0],[145,14,1.0],[145,19,1.0],[146,2,4.0],[146,18,1.0],[147,0,1.0],[147,2,1.0],[147,5,1.0],[147,7,3.0],[147,12,3.0],[147,13,3.0],[147,14,70.0],[147,19,3.0],[148,0,2.0],[148,7,3.0],[148,8,3.0],[148,9,1.0],[148,10,1.0],[148,11,3.0],[148,12,2.0],[148,15,1.0],[148,16,1.0],[149,0,1.0],[149,1,1.0],[149,7,3.0],[149,8,1.0],[149,12,5.0],[149,13,6.0],[149,15,7.0],[150,7,1.0],[150,12,6.0],[150,13,1.0],[150,15,1.0],[151,3,4.0],[151,7,1.0],[151,8,1.0],[151,19,1.0],[152,3,1.0],[152,10,1.0],[152,19,7.0],[153,3,31.0],[153,7,1.0],[153,8,1.0],[153,12,4.0],[153,13,2.0],[153,17,1.0],[153,18,14.0],[154,11,3.0],[154,18,2.0],[155,0,5.0],[155,3,4.0],[155,6,1.0],[155,8,1.0],[155,12,1.0],[155,13,1.0],[155,17,1.0],[156,11,6.0],[157,3,1.0],[157,4,1.0],[157,10,1.0],[157,11,4.0],[157,17,1.0],[157,18,1.0],[158,0,76.0],[158,1,3209.0],[158,2,1334.0],[158,3,5.0],[158,4,409.0],[158,5,144.0],[158,6,31.0],[158,7,1.0],[158,8,2.0],[158,16,1.0],[159,0,1.0],[159,3,2.0],[159,7,1.0],[159,17,1.0],[159,19,1.0],[160,3,6.0],[160,8,2.0],[160,19,1.0],[161,0,2.0],[161,5,2.0],[161,7,1.0],[161,11,3.0],[161,12,15.0],[161,13,2.0],[161,14,287.0],[162,0,2.0],[162,5,3.0],[162,10,2.0],[162,11,1.0],[162,13,1.0],[162,16,2.0],[163,9,1.0],[163,11,1.0],[163,14,7.0],[163,19,1.0],[164,0,1.0],[164,6,1.0],[164,8,2.0],[164,10,1.0],[164,16,1.0],[164,17,4.0],[165,3,2.0],[165,4,1.0],[165,5,19.0],[165,7,3.0],[165,8,9.0],[165,9,1.0],[165,10,1.0],[165,12,3.0],[165,13,3.0],[165,14,3.0],[165,16,5.0],[165,18,3.0],[166,1,6.0],[167,4,1.0],[167,5,1.0],[167,7,1.0],[167,8,2.0],[167,9,1.0],[167,10,5.0],[167,11,1.0],[167,15,6.0],[167,16,3.0],[167,17,1.0],[168,14,5.0],[169,3,3.0],[169,5,3.0],[169,6,2.0],[169,8,1.0],[169,12,2.0],[169,13,1.0],[169,14,1.0],[169,15,1.0],[169,17,1.0],[169,19,4.0],[170,2,1.0],[170,5,3.0],[170,7,1.0],[170,9,1.0],[170,12,1.0],[170,14,36.0],[170,15,5.0],[170,18,1.0],[171,0,3.0],[171,2,1.0],[171,3,2.0],[171,4,2.0],[171,5,1.0],[171,6,1.0],[171,16,1.0],[172,0,2.0],[172,2,1.0],[172,5,1.0],[172,6,1.0],[172,7,8.0],[172,8,9.0],[172,9,5.0],[172,10,3.0],[172,11,1.0],[172,12,5.0],[172,13,2.0],[172,15,11.0],[172,16,5.0],[172,17,2.0],[173,3,3.0],[173,18,2.0],[174,1,1.0],[174,2,2.0],[174,14,3.0],[174,18,2.0],[175,0,2.0],[175,1,1.0],[175,2,2.0],[175,4,1.0],[175,5,3.0],[175,6,2.0],[175,7,10.0],[175,8,4.0],[175,9,9.0],[175,10,2.0],[175,11,3.0],[175,12,3.0],[175,13,1.0],[175,15,9.0],[175,16,2.0],[175,17,3.0],[176,3,1.0],[176,6,1.0],[176,8,1.0],[176,9,1.0],[176,19,1.0],[177,3,10.0],[177,7,6.0],[177,11,9.0],[177,12,40.0],[177,14,31.0],[177,15,1.0],[177,17,1.0],[177,18,3.0],[177,19,1.0],[178,12,5.0],[179,0,1.0],[179,3,2.0],[179,6,1.0],[179,8,1.0],[179,12,2.0],[179,19,3.0],[180,4,1.0],[180,7,1.0],[180,8,1.0],[180,10,1.0],[180,13,1.0],[181,0,1.0],[181,3,1.0],[181,6,4.0],[181,7,1.0],[181,12,1.0],[181,13,3.0],[181,14,1.0],[181,15,1.0],[181,17,1.0],[181,19,3.0],[182,15,7.0],[183,11,6.0],[184,5,1.0],[184,7,1.0],[184,8,2.0],[184,10,4.0],[184,12,2.0],[184,13,1.0],[184,16,4.0],[184,17,3.0],[184,19,1.0],[185,12,1.0],[185,13,1.0],[185,15,1.0],[185,17,3.0],[186,0,3.0],[186,3,12.0],[186,5,2.0],[186,6,6.0],[186,7,1.0],[186,8,5.0],[186,9,3.0],[186,10,1.0],[186,11,1.0],[186,12,6.0],[186,13,2.0],[186,14,1.0],[186,17,4.0],[186,18,1.0],[186,19,15.0],[187,0,4.0],[187,1,11.0],[187,2,5.0],[187,4,18.0],[187,5,12.0],[187,6,2.0],[188,14,9.0],[188,15,1.0],[189,1,2.0],[189,2,4.0],[189,3,1.0],[189,9,1.0],[189,12,1.0],[189,18,2.0],[190,0,1.0],[190,2,1.0],[190,5,2.0],[190,6,1.0],[190,7,1.0],[190,8,1.0],[190,10,2.0],[190,12,2.0],[190,13,1.0],[190,16,9.0],[190,17,1.0],[191,1,5.0],[192,5,1.0],[192,7,2.0],[192,12,1.0],[192,13,1.0],[192,17,1.0],[193,0,18.0],[193,2,9.0],[193,4,11.0],[193,5,3.0],[193,12,2.0],[193,16,1.0],[194,14,7.0],[195,0,2.0],[195,3,9.0],[195,5,6.0],[195,7,3.0],[195,8,12.0],[195,9,5.0],[195,10,8.0],[195,11,36.0],[195,12,20.0],[195,13,11.0],[195,14,20.0],[195,15,2.0],[195,16,12.0],[195,17,24.0],[195,18,15.0],[195,19,139.0],[196,3,6.0],[196,18,3.0],[197,8,3.0],[197,12,2.0],[197,18,6.0],[198,3,14.0],[198,5,3.0],[198,11,3.0],[198,12,1.0],[198,17,1.0],[198,18,8.0],[198,19,7.0],[199,11,63.0],[200,0,1.0],[200,2,3.0],[200,4,2.0],[200,6,1.0],[201,5,16.0],[202,1,5.0],[203,12,5.0],[203,17,1.0],[203,18,1.0],[204,6,2.0],[204,9,2.0],[204,11,1.0],[204,16,1.0],[205,3,1.0],[205,7,1.0],[205,11,7.0],[205,13,1.0],[205,14,1.0],[205,15,2.0],[206,3,2.0],[206,7,3.0],[206,9,1.0],[206,11,2.0],[207,7,1.0],[207,9,1.0],[207,10,2.0],[207,13,1.0],[208,0,6.0],[208,3,27.0],[208,5,38.0],[208,7,97.0],[208,8,111.0],[208,9,35.0],[208,10,9.0],[208,11,139.0],[208,12,46.0],[208,13,41.0],[208,14,16.0],[208,15,38.0],[208,16,89.0],[208,17,25.0],[208,18,47.0],[208,19,49.0],[209,19,5.0],[210,5,1.0],[210,8,1.0],[210,10,2.0],[210,16,1.0],[211,4,1.0],[211,7,1.0],[211,8,1.0],[211,9,1.0],[211,10,2.0],[211,16,1.0],[211,17,3.0],[212,0,3.0],[212,1,8.0],[212,2,12.0],[212,4,11.0],[212,5,1.0],[212,8,1.0],[212,9,3.0],[212,11,15.0],[212,18,3.0],[212,19,3.0],[213,3,2.0],[213,5,1.0],[213,11,6.0],[213,18,8.0],[213,19,24.0],[214,14,51.0],[215,1,5.0],[215,15,6.0],[216,4,2.0],[216,11,4.0],[216,16,1.0],[216,17,1.0],[216,18,1.0],[217,4,2.0],[217,11,2.0],[217,14,1.0],[217,18,1.0],[218,0,8.0],[218,6,7.0],[218,7,1.0],[218,8,7.0],[218,10,3.0],[218,12,3.0],[218,13,8.0],[218,15,1.0],[218,17,13.0],[218,19,3.0],[219,0,1.0],[219,5,1.0],[219,6,2.0],[219,7,2.0],[219,15,1.0],[220,7,2.0],[220,10,1.0],[220,11,1.0],[220,15,1.0],[220,16,1.0],[220,17,3.0],[221,0,43.0],[221,1,234.0],[221,2,125.0],[221,3,74.0],[221,4,146.0],[221,5,104.0],[221,6,27.0],[221,7,169.0],[221,10,2.0],[221,12,67.0],[221,13,82.0],[221,14,26.0],[221,15,56.0],[221,18,327.0],[221,19,2.0],[222,3,4.0],[222,18,4.0],[223,0,1.0],[223,3,7.0],[223,7,6.0],[223,8,1.0],[223,12,8.0],[223,13,12.0],[223,14,54.0],[223,15,6.0],[223,17,1.0],[223,18,10.0],[224,2,1.0],[224,3,5.0],[224,18,6.0],[225,1,1.0],[225,3,1.0],[225,6,1.0],[225,7,3.0],[225,11,2.0],[226,7,5.0],[226,14,8.0],[227,0,2.0],[227,4,1.0],[227,5,4.0],[227,7,5.0],[227,8,6.0],[227,9,2.0],[227,10,10.0],[227,11,3.0],[227,12,1.0],[227,13,9.0],[227,14,1.0],[227,15,5.0],[227,16,5.0],[227,17,2.0],[228,2,4.0],[228,5,2.0],[228,18,1.0],[229,3,2.0],[229,16,1.0],[229,18,1.0],[229,19,1.0],[230,2,1.0],[230,8,2.0],[230,9,1.0],[230,10,1.0],[230,16,1.0],[231,7,5.0],[232,4,2.0],[232,6,1.0],[232,11,1.0],[232,13,1.0],[232,16,1.0],[233,4,1.0],[233,7,2.0],[233,9,2.0],[233,11,1.0],[233,15,2.0],[233,16,1.0],[234,0,45.0],[234,1,34.0],[234,3,3.0],[234,4,3.0],[234,5,158.0],[234,6,22.0],[234,8,1.0],[234,12,1.0],[234,13,3.0],[234,19,1.0],[235,5,1.0],[235,8,2.0],[235,10,2.0],[235,12,1.0],[235,13,1.0],[235,16,2.0],[235,17,2.0],[235,19,1.0],[236,14,17.0],[237,13,2.0],[237,17,3.0],[238,6,2.0],[238,9,2.0],[238,11,3.0],[238,12,1.0],[238,13,1.0],[238,16,1.0],[239,1,22.0],[239,2,9.0],[240,5,1.0],[240,11,1.0],[240,18,2.0],[240,19,4.0],[241,3,3.0],[241,7,1.0],[241,12,1.0],[241,18,1.0],[242,3,1.0],[242,5,1.0],[242,7,1.0],[242,13,3.0],[242,14,31.0],[242,15,6.0],[242,17,1.0],[243,7,2.0],[243,8,1.0],[243,12,2.0],[243,14,3.0],[244,5,1.0],[244,6,1.0],[244,8,2.0],[244,10,1.0],[244,17,3.0],[245,3,2.0],[245,18,4.0],[246,0,1.0],[246,1,1.0],[246,3,3.0],[246,7,3.0],[246,9,3.0],[246,10,2.0],[246,13,1.0],[246,15,2.0],[246,18,4.0],[246,19,1.0],[247,0,133.0],[247,1,11.0],[247,3,60.0],[247,4,3.0],[247,5,94.0],[247,6,201.0],[247,7,91.0],[247,8,31.0],[247,9,15.0],[247,10,2.0],[247,11,28.0],[247,12,45.0],[247,13,44.0],[247,14,50.0],[247,15,15.0],[247,16,28.0],[247,17,2.0],[247,18,78.0],[247,19,62.0],[248,14,15.0],[249,5,1.0],[249,8,1.0],[249,10,2.0],[249,12,1.0],[249,13,1.0],[249,15,3.0],[249,16,1.0],[249,17,1.0],[250,14,13.0],[251,12,2.0],[251,18,3.0],[252,0,12.0],[252,3,32.0],[252,4,6.0],[252,6,15.0],[252,7,29.0],[252,8,18.0],[252,9,13.0],[252,10,4.0],[252,11,17.0],[252,12,9.0],[252,13,18.0],[252,14,7.0],[252,15,20.0],[252,16,3.0],[252,17,4.0],[252,18,2.0],[252,19,16.0],[253,4,2.0],[253,7,2.0],[253,9,1.0],[253,10,1.0],[254,0,2.0],[254,1,114.0],[254,2,3.0],[254,4,57.0],[254,7,3.0],[254,8,1.0],[254,10,1.0],[254,11,19.0],[254,12,8.0],[254,13,1.0],[254,14,34.0],[254,18,10.0],[254,19,110.0],[255,0,1.0],[255,5,4.0],[255,8,4.0],[255,16,1.0],[256,3,3.0],[256,7,1.0],[256,8,2.0],[256,10,1.0],[256,17,1.0],[257,2,1.0],[257,16,1.0],[257,19,3.0],[258,8,1.0],[258,16,3.0],[258,17,2.0],[259,4,4.0],[259,6,2.0],[260,3,1.0],[260,5,1.0],[260,14,6.0],[260,18,1.0],[261,3,3.0],[261,9,1.0],[261,10,2.0],[261,11,2.0],[261,17,1.0],[261,18,1.0],[261,19,4.0],[262,0,2.0],[262,5,1.0],[262,6,1.0],[262,8,1.0],[262,9,1.0],[262,10,2.0],[262,12,1.0],[262,13,1.0],[262,15,1.0],[262,16,2.0],[263,2,4.0],[263,4,1.0],[264,0,1.0],[264,5,2.0],[264,8,1.0],[264,10,1.0],[264,16,1.0],[264,17,1.0],[265,7,2.0],[265,10,2.0],[265,11,17.0],[265,17,1.0],[265,18,2.0],[265,19,3.0],[266,3,679.0],[266,5,552.0],[266,7,72.0],[266,8,106.0],[266,9,58.0],[266,10,152.0],[266,11,160.0],[266,12,234.0],[266,13,190.0],[266,14,66.0],[266,15,9.0],[266,16,45.0],[266,17,242.0],[266,18,232.0],[266,19,704.0],[267,0,4626.0],[267,1,142.0],[267,2,48.0],[267,3,16713.0],[267,4,416.0],[267,5,3372.0],[267,6,6602.0],[267,7,2891.0],[267,8,4492.0],[267,9,1732.0],[267,10,1098.0],[267,11,1935.0],[267,12,3024.0],[267,13,3353.0],[267,14,493.0],[267,15,1722.0],[267,16,373.0],[267,17,2309.0],[267,18,3222.0],[267,19,16842.0],[268,1,5.0],[268,2,5.0],[268,5,1.0],[268,13,1.0],[269,0,12.0],[269,1,1.0],[269,5,20.0],[269,6,12.0],[269,7,1.0],[269,8,19.0],[269,9,1.0],[269,10,31.0],[269,12,14.0],[269,13,13.0],[269,15,1.0],[269,16,20.0],[269,17,17.0],[269,19,10.0],[270,4,1.0],[270,9,1.0],[270,15,2.0],[270,16,1.0],[271,3,2.0],[271,18,6.0],[272,0,1.0],[272,5,2.0],[272,6,1.0],[272,8,1.0],[272,10,1.0],[272,13,1.0],[272,17,2.0],[273,0,2.0],[273,3,3.0],[273,5,1.0],[273,6,2.0],[273,7,2.0],[273,8,1.0],[273,9,7.0],[273,11,4.0],[273,13,2.0],[273,15,3.0],[274,7,1.0],[274,12,1.0],[274,13,2.0],[274,15,2.0],[275,1,3.0],[275,2,2.0],[275,4,2.0],[276,1,6.0],[276,2,5.0],[276,3,8.0],[276,4,3.0],[276,11,1.0],[276,12,1.0],[276,14,2.0],[276,16,1.0],[276,18,6.0],[277,15,6.0],[278,11,2.0],[278,12,1.0],[278,14,89.0],[278,15,5.0],[279,9,7.0],[280,3,3.0],[280,11,2.0],[281,0,2.0],[281,2,1.0],[281,4,1.0],[281,5,11.0],[281,7,1.0],[281,9,2.0],[281,15,2.0],[281,18,1.0],[282,6,1.0],[282,9,1.0],[282,12,1.0],[282,16,2.0],[283,3,9.0],[283,18,19.0],[284,7,2.0],[284,14,9.0],[285,3,4.0],[285,18,4.0],[286,0,8.0],[286,5,8.0],[286,6,9.0],[286,7,7.0],[286,8,10.0],[286,9,9.0],[286,10,12.0],[286,13,18.0],[286,15,5.0],[286,16,3.0],[286,17,11.0],[286,19,4.0],[287,3,2.0],[287,13,1.0],[287,15,3.0],[288,12,16.0],[289,1,3.0],[289,12,1.0],[289,16,1.0],[289,18,5.0],[289,19,1.0],[290,3,1.0],[290,4,1.0],[290,7,1.0],[290,11,2.0],[290,13,2.0],[291,3,1.0],[291,5,1.0],[291,18,5.0],[292,7,1.0],[292,13,1.0],[292,14,18.0],[292,15,3.0],[293,4,1.0],[293,11,1.0],[293,19,4.0],[294,0,1.0],[294,4,1.0],[294,7,1.0],[294,9,2.0],[294,13,1.0],[295,0,1.0],[295,3,3.0],[295,5,1.0],[296,0,1.0],[296,5,2.0],[296,6,1.0],[296,7,1.0],[296,8,3.0],[296,12,2.0],[296,13,1.0],[296,16,1.0],[296,17,2.0],[297,2,1.0],[297,3,2.0],[297,13,1.0],[297,18,1.0],[298,2,5.0],[299,0,2.0],[299,5,1.0],[299,7,3.0],[299,8,2.0],[299,9,1.0],[299,13,2.0],[299,15,3.0],[299,19,1.0],[300,15,8.0],[301,1,1.0],[301,4,3.0],[301,5,1.0],[301,7,3.0],[301,8,3.0],[301,10,1.0],[301,11,3.0],[301,12,1.0],[301,13,2.0],[301,14,1.0],[301,15,8.0],[301,17,2.0],[301,19,2.0],[302,1,2.0],[302,4,3.0],[303,6,1.0],[303,8,1.0],[303,9,1.0],[303,10,4.0],[303,12,1.0],[303,13,1.0],[303,16,2.0],[303,17,1.0],[304,0,1.0],[304,5,1.0],[304,8,1.0],[304,10,1.0],[304,13,1.0],[304,15,2.0],[304,16,1.0],[304,17,1.0],[305,3,1.0],[305,5,1.0],[305,13,1.0],[305,14,6.0],[306,14,11.0],[307,1,29.0],[307,2,17.0],[308,5,2.0],[308,6,1.0],[308,10,1.0],[308,12,1.0],[309,18,2.0],[309,19,12.0],[310,0,2.0],[310,3,6.0],[310,7,2.0],[310,9,10.0],[310,11,3.0],[310,12,2.0],[310,13,1.0],[310,14,1.0],[310,18,2.0],[310,19,2.0],[311,3,8.0],[311,5,3.0],[311,11,1.0],[311,12,2.0],[311,18,19.0],[311,19,4.0],[312,3,5.0],[312,6,3.0],[312,8,1.0],[312,9,1.0],[312,13,1.0],[312,17,1.0],[312,19,2.0],[313,11,3.0],[313,12,1.0],[313,19,4.0],[314,0,1.0],[314,3,1.0],[314,10,2.0],[314,14,1.0],[315,0,1.0],[315,1,2.0],[315,4,4.0],[315,5,1.0],[315,6,1.0],[315,14,2.0],[315,15,4.0],[315,18,2.0],[316,0,1.0],[316,2,2.0],[316,5,5.0],[316,6,11.0],[316,7,2.0],[316,8,8.0],[316,9,3.0],[316,10,8.0],[316,12,3.0],[316,13,3.0],[316,14,1.0],[316,15,2.0],[316,16,12.0],[316,17,5.0],[316,19,4.0],[317,0,1.0],[317,4,1.0],[317,5,2.0],[317,6,3.0],[317,7,1.0],[317,8,2.0],[317,9,4.0],[317,10,1.0],[317,11,1.0],[317,12,2.0],[317,13,3.0],[317,14,1.0],[317,15,5.0],[317,16,4.0],[317,19,1.0],[318,3,1.0],[318,5,2.0],[318,6,1.0],[318,7,2.0],[318,8,3.0],[318,9,1.0],[318,10,2.0],[318,13,1.0],[318,19,1.0],[319,3,1.0],[319,18,12.0],[320,6,1.0],[320,8,2.0],[320,10,2.0],[320,11,1.0],[320,12,1.0],[320,16,3.0],[320,17,2.0],[321,0,1.0],[321,5,1.0],[321,9,1.0],[321,11,1.0],[321,13,1.0],[321,14,1.0],[321,15,1.0],[322,2,3.0],[322,3,4.0],[322,4,2.0],[322,6,1.0],[322,8,2.0],[322,11,1.0],[322,12,2.0],[322,14,5.0],[322,15,1.0],[322,18,2.0],[323,3,5.0],[323,18,12.0],[324,5,1.0],[324,11,1.0],[324,14,3.0],[324,15,2.0],[325,0,1.0],[325,3,2.0],[325,6,2.0],[325,7,1.0],[325,8,3.0],[325,9,1.0],[325,12,2.0],[325,17,2.0],[325,19,1.0],[326,5,1.0],[326,7,2.0],[326,10,1.0],[326,15,2.0],[327,3,3.0],[327,11,4.0],[328,0,1.0],[328,5,1.0],[328,9,1.0],[328,13,3.0],[328,17,1.0],[328,19,3.0],[329,11,35.0],[329,19,19.0],[330,5,1.0],[330,7,1.0],[330,9,2.0],[330,11,3.0],[330,12,2.0],[330,15,3.0],[330,18,2.0],[330,19,1.0],[331,7,5.0],[332,1,6.0],[332,2,6.0],[332,3,1.0],[332,4,3.0],[332,5,3.0],[332,8,1.0],[332,9,2.0],[332,11,1.0],[332,12,1.0],[332,19,1.0],[333,6,2.0],[333,7,1.0],[333,8,1.0],[333,19,2.0],[334,0,2.0],[334,6,1.0],[334,8,1.0],[334,15,1.0],[334,16,2.0],[334,17,1.0],[335,1,1.0],[335,11,5.0],[335,19,2.0],[336,7,1.0],[336,12,1.0],[336,13,4.0],[337,19,5.0],[338,0,1.0],[338,1,4.0],[339,5,2.0],[339,6,1.0],[339,7,1.0],[339,8,1.0],[339,16,1.0],[340,8,1.0],[340,10,1.0],[340,12,3.0],[340,16,1.0],[341,6,1.0],[341,7,1.0],[341,10,1.0],[341,15,2.0],[341,17,1.0],[342,3,1.0],[342,5,3.0],[342,12,2.0],[343,0,1.0],[343,3,3.0],[343,8,1.0],[343,12,1.0],[344,3,1.0],[344,14,6.0],[345,0,5.0],[345,1,2.0],[345,5,2.0],[346,3,1.0],[346,7,1.0],[346,8,1.0],[346,9,1.0],[346,12,1.0],[346,13,1.0],[347,13,1.0],[347,14,10.0],[348,5,2.0],[348,14,6.0],[349,2,1.0],[349,9,1.0],[349,10,3.0],[349,15,1.0],[350,0,1.0],[350,1,1.0],[350,2,1.0],[350,4,1.0],[350,5,1.0],[350,7,6.0],[350,9,7.0],[350,10,2.0],[350,11,3.0],[350,13,1.0],[350,15,3.0],[350,16,3.0],[350,17,1.0],[351,5,1.0],[351,6,1.0],[351,8,1.0],[351,15,1.0],[351,16,1.0],[352,1,2.0],[352,4,3.0],[352,11,1.0],[353,3,1.0],[353,6,1.0],[353,11,1.0],[353,18,2.0],[354,14,9.0],[355,4,1.0],[355,5,1.0],[355,15,4.0],[356,0,2.0],[356,1,1.0],[356,2,1.0],[356,4,1.0],[356,5,1.0],[357,3,1.0],[357,10,1.0],[357,11,1.0],[357,13,1.0],[357,17,1.0],[357,19,1.0],[358,7,1.0],[358,9,2.0],[358,13,1.0],[358,17,2.0],[359,4,1.0],[359,12,1.0],[359,13,1.0],[359,15,4.0],[359,16,3.0],[359,17,1.0],[360,11,2.0],[360,13,1.0],[360,18,1.0],[360,19,1.0],[361,3,2.0],[361,11,3.0],[362,5,2.0],[362,6,1.0],[362,7,1.0],[362,10,1.0],[362,11,1.0],[362,12,1.0],[362,13,1.0],[362,16,1.0],[362,17,1.0],[363,3,1.0],[363,5,8.0],[363,18,38.0],[363,19,4.0],[364,0,1.0],[364,3,3.0],[364,5,2.0],[364,6,4.0],[364,8,1.0],[364,9,3.0],[364,12,2.0],[364,17,4.0],[364,18,1.0],[364,19,9.0],[365,12,3.0],[365,18,4.0],[366,3,1.0],[366,11,4.0],[367,4,6.0],[368,3,3.0],[368,18,2.0],[368,19,3.0],[369,14,22.0],[370,0,1.0],[370,4,1.0],[370,6,1.0],[370,7,3.0],[370,10,2.0],[370,14,2.0],[370,15,5.0],[370,17,1.0],[371,3,1.0],[371,5,3.0],[371,7,6.0],[371,12,1.0],[371,14,76.0],[371,18,1.0],[371,19,2.0],[372,3,10.0],[372,10,1.0],[373,14,9.0],[374,1,41.0],[374,2,30.0],[374,3,4.0],[374,4,6.0],[374,5,3.0],[374,9,4.0],[374,11,3.0],[374,16,3.0],[374,18,14.0],[374,19,6.0],[375,5,1.0],[375,12,19.0],[376,4,4.0],[376,5,1.0],[376,14,2.0],[376,18,6.0],[376,19,1.0],[377,1,16.0],[377,2,1.0],[377,4,9.0],[377,12,1.0],[377,19,9.0],[378,7,37.0],[378,11,2.0],[378,12,4.0],[378,14,20.0],[378,15,1.0],[378,16,1.0],[378,17,1.0],[378,18,3.0],[378,19,1.0],[379,0,7.0],[379,1,75.0],[379,2,73.0],[379,3,179.0],[379,4,47.0],[379,5,1.0],[379,6,6.0],[379,14,20.0],[379,18,114.0],[380,0,19.0],[380,5,4.0],[380,6,13.0],[380,7,1.0],[380,8,16.0],[380,10,5.0],[380,12,7.0],[380,13,20.0],[380,16,2.0],[380,17,19.0],[380,19,6.0],[381,0,1.0],[381,8,1.0],[381,9,1.0],[381,12,1.0],[381,17,2.0],[382,0,1.0],[382,5,1.0],[382,10,1.0],[382,12,1.0],[382,16,2.0],[382,17,2.0],[383,0,1.0],[383,13,1.0],[383,15,4.0],[384,3,2.0],[384,13,1.0],[384,14,6.0],[385,6,2.0],[385,10,1.0],[385,12,2.0],[385,15,2.0],[385,16,1.0],[386,14,5.0],[386,15,1.0],[387,1,6.0],[387,2,12.0],[387,4,6.0],[387,9,6.0],[387,10,1.0],[387,11,5.0],[387,15,1.0],[387,18,2.0],[388,0,1.0],[388,4,1.0],[388,5,2.0],[388,12,1.0],[388,13,1.0],[388,16,1.0],[388,17,1.0],[388,19,1.0],[389,5,2.0],[389,7,3.0],[389,11,1.0],[389,12,22.0],[389,13,2.0],[389,14,277.0],[389,15,16.0],[389,18,23.0],[390,1,2.0],[390,2,1.0],[390,5,1.0],[390,7,1.0],[390,8,1.0],[390,9,1.0],[390,10,2.0],[390,11,1.0],[390,15,1.0],[390,16,1.0],[390,17,1.0],[391,5,1.0],[391,12,1.0],[391,18,5.0],[392,0,1.0],[392,2,1.0],[392,6,1.0],[392,11,1.0],[392,15,1.0],[392,19,2.0],[393,6,1.0],[393,7,3.0],[393,9,1.0],[393,13,2.0],[393,15,1.0],[394,3,2.0],[394,8,1.0],[394,11,4.0],[394,17,1.0],[394,19,2.0],[395,8,1.0],[395,9,2.0],[395,11,1.0],[395,12,1.0],[395,14,1.0],[395,15,1.0],[395,17,2.0],[396,0,1.0],[396,2,1.0],[396,3,10.0],[396,5,1.0],[396,6,4.0],[396,7,3.0],[396,8,5.0],[396,9,10.0],[396,10,3.0],[396,11,2.0],[396,12,2.0],[396,15,1.0],[396,16,1.0],[396,17,1.0],[396,19,10.0],[397,5,1.0],[397,6,1.0],[397,8,2.0],[397,10,2.0],[397,12,1.0],[397,13,1.0],[397,16,3.0],[398,1,2.0],[398,2,5.0],[399,8,1.0],[399,10,2.0],[399,13,1.0],[399,17,2.0],[400,4,1.0],[400,7,5.0],[400,8,1.0],[400,9,1.0],[400,10,2.0],[400,11,1.0],[400,12,1.0],[400,13,1.0],[400,15,4.0],[401,7,1.0],[401,11,2.0],[401,15,1.0],[401,18,1.0],[401,19,1.0],[402,3,2.0],[402,8,1.0],[402,19,2.0],[403,5,1.0],[403,8,2.0],[403,13,1.0],[403,14,1.0],[403,16,2.0],[404,1,2.0],[404,2,3.0],[405,3,2.0],[405,6,1.0],[405,7,1.0],[405,9,1.0],[405,12,1.0],[405,18,1.0],[406,0,2.0],[406,7,2.0],[406,8,1.0],[406,10,2.0],[406,13,1.0],[406,15,2.0],[406,16,1.0],[406,17,1.0],[407,7,2.0],[407,8,1.0],[407,9,1.0],[407,13,3.0],[407,19,1.0],[408,1,3.0],[408,4,3.0],[409,3,8.0],[409,12,1.0],[409,18,12.0],[410,3,1.0],[410,11,4.0],[411,3,7.0],[411,6,1.0],[411,7,1.0],[411,8,1.0],[411,12,1.0],[411,13,1.0],[411,18,4.0],[411,19,2.0],[412,1,1.0],[412,2,1.0],[412,4,1.0],[412,5,1.0],[412,11,2.0],[412,12,1.0],[413,7,9.0],[413,12,1.0],[414,5,1.0],[414,11,4.0],[415,0,1.0],[415,1,4.0],[415,2,1.0],[415,4,1.0],[415,5,1.0],[415,6,1.0],[416,4,1.0],[416,7,1.0],[416,8,1.0],[416,11,5.0],[416,12,1.0],[416,14,3.0],[416,15,2.0],[417,0,1.0],[417,5,1.0],[417,6,1.0],[417,8,1.0],[417,10,3.0],[417,12,1.0],[417,16,2.0],[417,17,1.0],[418,7,2.0],[418,8,1.0],[418,10,2.0],[418,13,3.0],[418,16,3.0],[418,19,1.0],[419,0,1.0],[419,7,1.0],[419,8,3.0],[419,10,1.0],[419,12,2.0],[420,0,2.0],[420,3,6.0],[420,4,3.0],[420,6,1.0],[420,7,8.0],[420,8,2.0],[420,9,7.0],[420,11,2.0],[420,12,3.0],[420,13,4.0],[420,14,1.0],[420,15,2.0],[420,16,1.0],[421,3,4.0],[421,14,4.0],[422,0,4.0],[422,3,6.0],[422,4,2.0],[422,5,2.0],[422,6,1.0],[422,7,17.0],[422,8,2.0],[422,9,18.0],[422,11,7.0],[422,12,2.0],[422,13,14.0],[422,14,2.0],[422,15,13.0],[422,17,2.0],[422,19,6.0],[423,0,3.0],[423,3,1.0],[423,6,1.0],[423,13,1.0],[424,0,1.0],[424,2,1.0],[424,10,1.0],[424,12,1.0],[424,17,1.0],[425,0,2.0],[425,1,8.0],[425,2,3.0],[425,4,3.0],[425,5,1.0],[426,5,5.0],[426,11,1.0],[426,18,2.0],[427,3,2.0],[427,11,1.0],[427,19,2.0],[428,14,35.0],[429,3,2.0],[429,14,11.0],[430,1,1.0],[430,4,1.0],[430,6,1.0],[430,12,1.0],[430,14,32.0],[430,15,4.0],[431,3,3.0],[431,18,2.0],[432,14,6.0],[433,3,2.0],[433,7,1.0],[433,13,1.0],[433,15,1.0],[434,7,1.0],[434,11,5.0],[434,14,13.0],[434,18,2.0],[434,19,9.0],[435,14,3.0],[435,15,5.0],[436,9,1.0],[436,11,1.0],[436,12,2.0],[436,14,1.0],[436,16,1.0],[436,18,3.0],[437,1,3.0],[437,2,1.0],[437,4,1.0],[437,5,2.0],[438,0,1.0],[438,3,3.0],[438,4,2.0],[438,5,2.0],[438,6,3.0],[438,7,3.0],[438,9,2.0],[438,11,4.0],[438,12,2.0],[438,13,3.0],[438,19,4.0],[439,7,3.0],[439,8,2.0],[439,10,1.0],[439,13,2.0],[439,16,2.0],[439,17,1.0],[440,7,5.0],[441,0,2.0],[441,3,4.0],[441,6,1.0],[441,10,1.0],[441,11,1.0],[441,12,1.0],[441,13,4.0],[441,16,1.0],[441,19,1.0],[442,7,3.0],[442,16,3.0],[443,12,2.0],[443,14,13.0],[444,1,1.0],[444,2,4.0],[445,0,1.0],[445,5,3.0],[445,6,1.0],[446,0,3.0],[446,1,3.0],[446,2,3.0],[446,4,4.0],[446,5,3.0],[446,6,1.0],[446,7,8.0],[446,8,5.0],[446,9,5.0],[446,10,5.0],[446,11,1.0],[446,12,1.0],[446,13,3.0],[446,15,15.0],[446,16,4.0],[446,17,3.0],[447,5,2.0],[447,7,2.0],[447,14,1.0],[447,17,1.0],[447,19,1.0],[448,0,1.0],[448,3,2.0],[448,12,2.0],[448,14,56.0],[449,1,1.0],[449,5,1.0],[449,7,3.0],[449,11,4.0],[449,12,4.0],[449,13,4.0],[449,16,1.0],[449,18,4.0],[449,19,1.0],[450,4,1.0],[450,9,3.0],[450,11,2.0],[450,15,1.0],[450,17,1.0],[451,14,22.0],[452,2,5.0],[453,3,38.0],[454,0,2.0],[454,3,2.0],[454,5,4.0],[454,6,3.0],[454,7,5.0],[454,9,1.0],[454,13,3.0],[454,15,1.0],[454,19,3.0],[455,5,1.0],[455,6,1.0],[455,7,1.0],[455,10,4.0],[455,12,3.0],[455,13,4.0],[455,16,3.0],[455,17,1.0],[456,2,1.0],[456,3,1.0],[456,6,2.0],[456,9,2.0],[456,17,1.0],[457,0,3.0],[457,1,3.0],[457,2,2.0],[457,3,39.0],[457,4,4.0],[457,5,46.0],[457,6,3.0],[457,7,76.0],[457,8,78.0],[457,9,22.0],[457,10,9.0],[457,11,138.0],[457,12,37.0],[457,13,46.0],[457,14,11.0],[457,15,18.0],[457,16,77.0],[457,17,14.0],[457,18,36.0],[457,19,67.0],[458,3,2.0],[458,6,1.0],[458,9,3.0],[458,12,2.0],[458,17,2.0],[458,19,2.0],[459,1,2.0],[459,4,4.0],[459,19,1.0],[460,0,14.0],[460,1,17.0],[460,2,9.0],[460,3,878.0],[460,5,6.0],[460,6,20.0],[460,11,1.0],[460,12,75.0],[460,13,5.0],[460,14,10.0],[460,18,1110.0],[460,19,6.0],[461,3,1.0],[461,5,1.0],[461,18,3.0],[462,1,4.0],[462,2,1.0],[462,11,1.0],[463,5,1.0],[463,7,2.0],[463,8,2.0],[463,11,1.0],[463,12,5.0],[463,13,11.0],[463,16,1.0],[463,17,2.0],[463,18,23.0],[463,19,2.0],[464,8,2.0],[464,13,3.0],[465,3,4.0],[465,6,2.0],[465,9,2.0],[465,12,1.0],[465,17,2.0],[466,2,1.0],[466,4,1.0],[466,7,4.0],[466,9,2.0],[466,10,3.0],[466,11,1.0],[466,12,2.0],[466,14,1.0],[466,17,1.0],[467,5,1.0],[467,9,1.0],[467,11,1.0],[467,15,3.0],[467,16,2.0],[468,3,2.0],[468,18,4.0],[468,19,1.0],[469,1,2.0],[469,7,1.0],[469,11,1.0],[469,15,1.0],[470,8,1.0],[470,13,1.0],[470,15,4.0],[471,14,13.0],[472,3,2.0],[472,4,2.0],[472,7,1.0],[472,9,1.0],[472,10,1.0],[472,11,3.0],[472,15,1.0],[472,17,1.0],[472,18,1.0],[473,4,1.0],[473,7,1.0],[473,8,1.0],[473,11,7.0],[473,12,1.0],[473,13,1.0],[473,18,2.0],[473,19,1.0],[474,1,2.0],[474,2,2.0],[474,3,9.0],[474,5,5.0],[474,7,15.0],[474,8,1.0],[474,10,1.0],[474,11,1.0],[474,12,43.0],[474,13,17.0],[474,14,1890.0],[474,15,111.0],[474,18,4.0],[475,0,1.0],[475,3,1.0],[475,7,1.0],[475,9,1.0],[475,15,1.0],[475,17,2.0],[476,1,2.0],[476,2,3.0],[476,3,3.0],[476,4,6.0],[476,12,1.0],[476,14,1.0],[476,18,8.0],[477,0,1.0],[477,4,3.0],[477,7,8.0],[477,8,1.0],[477,9,5.0],[477,11,2.0],[477,13,1.0],[477,15,2.0],[477,17,1.0],[478,11,6.0],[479,8,1.0],[479,10,1.0],[479,11,2.0],[479,14,1.0],[479,16,1.0],[479,17,1.0],[479,18,3.0],[480,2,1.0],[480,4,1.0],[480,5,1.0],[480,7,2.0],[480,9,1.0],[480,10,2.0],[480,11,1.0],[480,12,1.0],[480,15,2.0],[480,16,2.0],[481,15,5.0],[482,0,1.0],[482,3,2.0],[482,5,1.0],[482,6,2.0],[482,7,5.0],[482,9,5.0],[482,11,1.0],[482,13,2.0],[482,14,1.0],[482,15,3.0],[482,19,1.0],[483,3,4.0],[483,7,1.0],[483,13,1.0],[483,18,10.0],[484,1,1.0],[484,9,2.0],[484,11,2.0],[484,19,2.0],[485,5,1.0],[485,7,1.0],[485,12,1.0],[485,13,1.0],[485,16,1.0],[485,17,1.0],[486,0,1.0],[486,1,9.0],[486,2,5.0],[486,4,1.0],[487,2,5.0],[488,3,6.0],[488,5,2.0],[488,7,1.0],[488,8,1.0],[488,12,62.0],[488,13,7.0],[488,14,42.0],[488,15,9.0],[488,16,1.0],[488,18,4.0],[488,19,8.0],[489,3,4.0],[489,5,2.0],[489,13,1.0],[489,16,3.0],[489,18,10.0],[489,19,3.0],[490,12,8.0],[491,3,3.0],[491,5,3.0],[491,13,1.0],[491,14,9.0],[491,18,24.0],[491,19,3.0],[492,1,1.0],[492,4,1.0],[492,7,1.0],[492,15,1.0],[492,16,1.0],[493,0,1.0],[493,1,1.0],[493,3,1.0],[493,5,4.0],[494,3,2.0],[494,5,3.0],[494,14,2.0],[494,18,13.0],[494,19,1.0],[495,0,2.0],[495,1,11.0],[495,2,2.0],[495,4,1.0],[496,7,11.0],[497,3,15.0],[497,18,15.0],[498,5,5.0],[498,8,7.0],[498,15,2.0],[498,16,1.0],[498,17,1.0],[498,18,1.0],[499,5,1.0],[499,8,3.0],[499,10,1.0],[499,12,2.0],[499,17,1.0],[499,19,1.0],[500,6,1.0],[500,10,1.0],[500,16,2.0],[500,17,1.0],[501,12,3.0],[501,15,2.0],[502,0,32.0],[502,1,216.0],[502,2,625.0],[502,3,2.0],[502,4,441.0],[502,5,114.0],[502,6,454.0],[502,16,1.0],[503,3,168.0],[503,7,1.0],[503,8,52.0],[503,10,6.0],[503,11,1.0],[503,12,13.0],[503,13,7.0],[503,16,298.0],[503,18,327.0],[503,19,9.0],[504,9,2.0],[504,15,3.0],[505,1,2.0],[505,3,2.0],[505,18,1.0],[506,2,1.0],[506,7,1.0],[506,12,3.0],[507,0,1.0],[507,2,1.0],[507,4,3.0],[507,6,1.0],[508,3,2.0],[508,12,3.0],[508,19,1.0],[509,2,2.0],[509,3,5.0],[509,4,1.0],[509,14,1.0],[510,0,1.0],[510,5,1.0],[510,7,4.0],[510,8,2.0],[510,10,1.0],[510,11,2.0],[510,12,1.0],[510,14,1.0],[510,15,3.0],[510,16,5.0],[510,17,2.0],[511,1,1.0],[511,5,1.0],[511,10,1.0],[511,12,1.0],[511,16,2.0],[511,17,1.0],[512,3,2.0],[512,18,10.0],[512,19,3.0],[513,4,5.0],[514,5,2.0],[514,7,1.0],[514,12,2.0],[515,0,1.0],[515,16,4.0],[515,17,1.0],[516,3,1.0],[516,14,3.0],[516,18,1.0],[517,0,7.0],[517,1,15.0],[517,2,4.0],[517,3,1.0],[517,4,17.0],[517,5,10.0],[517,6,13.0],[517,8,2.0],[517,11,1.0],[517,19,2.0],[518,7,1.0],[518,12,1.0],[518,14,6.0],[518,15,2.0],[519,0,322.0],[519,1,210.0],[519,2,248.0],[519,3,137.0],[519,4,245.0],[519,5,3003.0],[519,6,155.0],[519,7,1355.0],[519,11,5.0],[519,12,769.0],[519,13,760.0],[519,14,219.0],[519,15,990.0],[519,18,172.0],[520,5,1.0],[520,6,1.0],[520,10,2.0],[520,16,3.0],[521,0,2.0],[521,5,3.0],[521,7,1.0],[521,12,1.0],[522,0,1.0],[522,4,1.0],[522,5,1.0],[522,6,1.0],[522,7,5.0],[522,9,6.0],[522,11,1.0],[522,12,3.0],[522,13,1.0],[522,14,1.0],[522,15,3.0],[522,17,1.0],[523,3,79.0],[523,5,44.0],[523,7,6.0],[523,8,31.0],[523,9,3.0],[523,10,8.0],[523,11,64.0],[523,12,36.0],[523,13,19.0],[523,14,1.0],[523,15,3.0],[523,16,6.0],[523,17,30.0],[523,18,45.0],[523,19,34.0],[524,6,1.0],[524,7,4.0],[524,8,1.0],[524,11,2.0],[524,15,4.0],[524,16,1.0],[525,0,2.0],[525,5,1.0],[525,8,1.0],[525,10,1.0],[525,15,1.0],[525,16,1.0],[525,17,2.0],[526,0,2.0],[526,6,4.0],[527,5,8.0],[528,0,1.0],[528,4,1.0],[528,9,1.0],[528,17,2.0],[529,3,9.0],[529,18,12.0],[530,3,2.0],[530,18,2.0],[530,19,1.0],[531,12,3.0],[531,13,2.0],[532,5,9.0],[533,11,42.0],[534,0,2.0],[534,5,1.0],[534,7,2.0],[534,9,2.0],[534,11,2.0],[534,12,1.0],[534,13,4.0],[534,14,2.0],[534,15,3.0],[534,17,1.0],[535,1,8.0],[535,2,3.0],[535,3,14.0],[535,5,24.0],[535,6,40.0],[535,7,9.0],[535,9,2.0],[535,11,3.0],[535,13,3.0],[535,14,3.0],[535,15,23.0],[535,17,1.0],[535,18,1.0],[535,19,744.0],[536,0,16.0],[536,2,1.0],[536,5,6.0],[536,6,3.0],[537,3,1.0],[537,11,2.0],[537,14,4.0],[537,18,1.0],[537,19,5.0],[538,3,1.0],[538,7,1.0],[538,9,1.0],[538,10,1.0],[538,19,1.0],[539,1,1.0],[539,4,1.0],[539,9,2.0],[539,16,1.0],[540,3,1.0],[540,4,2.0],[540,5,1.0],[540,7,7.0],[540,8,2.0],[540,9,4.0],[540,11,3.0],[540,12,1.0],[540,13,3.0],[540,14,1.0],[540,15,1.0],[541,1,1.0],[541,5,2.0],[541,10,1.0],[541,13,2.0],[542,5,1.0],[542,12,5.0],[542,18,9.0],[542,19,1.0],[543,14,26.0],[544,3,2.0],[544,7,5.0],[544,8,1.0],[544,11,8.0],[544,17,1.0],[544,18,2.0],[545,3,8.0],[545,18,38.0],[545,19,3.0],[546,4,1.0],[546,9,1.0],[546,11,1.0],[546,15,1.0],[546,17,1.0],[547,0,5.0],[547,1,1.0],[547,5,4.0],[547,6,6.0],[547,7,2.0],[547,8,3.0],[547,10,3.0],[547,12,4.0],[547,13,7.0],[547,17,8.0],[547,19,2.0],[548,14,16.0],[549,0,5.0],[549,1,4.0],[549,2,2.0],[549,4,6.0],[549,6,2.0],[550,0,1.0],[550,1,1.0],[550,5,2.0],[550,6,1.0],[550,8,2.0],[550,9,1.0],[550,12,2.0],[550,16,2.0],[550,17,1.0],[551,0,1.0],[551,6,1.0],[551,7,3.0],[551,8,1.0],[551,10,1.0],[551,11,1.0],[551,12,1.0],[552,3,4.0],[552,5,2.0],[552,18,18.0],[552,19,2.0],[553,1,4.0],[553,2,14.0],[553,4,5.0],[554,0,5.0],[554,2,16.0],[554,16,1.0],[555,3,6.0],[555,5,3.0],[555,7,6.0],[555,8,5.0],[555,9,1.0],[555,11,5.0],[555,12,9.0],[555,13,19.0],[555,16,3.0],[555,17,1.0],[555,18,28.0],[555,19,2.0],[556,0,1.0],[556,2,2.0],[556,5,1.0],[556,7,1.0],[556,9,1.0],[556,12,2.0],[556,13,1.0],[556,16,1.0],[557,0,745.0],[557,1,242.0],[557,2,77.0],[557,3,16.0],[557,4,91.0],[557,5,789.0],[557,6,244.0],[557,12,3.0],[558,0,1.0],[558,5,1.0],[558,6,2.0],[558,7,2.0],[558,9,2.0],[558,12,2.0],[558,13,3.0],[558,19,2.0],[559,3,8.0],[559,7,1.0],[559,18,7.0],[560,5,1.0],[560,7,6.0],[560,9,2.0],[560,13,1.0],[560,14,1.0],[560,15,2.0],[561,15,7.0],[562,3,1.0],[562,7,1.0],[562,9,2.0],[562,12,2.0],[563,0,1.0],[563,1,4.0],[564,14,7.0],[565,19,6.0],[566,7,5.0],[566,9,7.0],[566,11,2.0],[566,12,1.0],[567,0,3.0],[567,6,2.0],[568,12,5.0],[568,13,1.0],[569,0,1.0],[569,1,1.0],[569,3,7.0],[569,12,2.0],[569,18,12.0],[570,0,2.0],[570,3,2.0],[570,5,1.0],[570,6,2.0],[570,7,4.0],[570,8,4.0],[570,9,6.0],[570,10,1.0],[570,11,2.0],[570,12,1.0],[570,15,3.0],[570,17,2.0],[570,19,1.0],[571,15,5.0],[572,5,1.0],[572,7,3.0],[572,14,5.0],[573,1,1.0],[573,2,2.0],[573,6,7.0],[573,7,1.0],[573,8,2.0],[573,12,1.0],[573,13,3.0],[573,17,2.0],[574,14,25.0],[574,15,2.0],[575,12,3.0],[575,14,2.0],[576,3,1.0],[576,14,115.0],[576,15,20.0],[577,3,9.0],[577,12,1.0],[577,18,7.0],[578,1,2.0],[578,2,1.0],[578,4,1.0],[578,5,2.0],[578,6,1.0],[578,7,8.0],[578,8,4.0],[578,9,4.0],[578,10,7.0],[578,11,3.0],[578,12,1.0],[578,13,2.0],[578,14,1.0],[578,15,4.0],[578,16,6.0],[579,0,1.0],[579,1,5.0],[579,2,6.0],[579,3,8.0],[579,4,3.0],[579,5,1.0],[579,11,1.0],[579,14,1.0],[579,18,10.0],[580,3,1.0],[580,4,1.0],[580,5,29.0],[580,8,2.0],[580,12,1.0],[580,13,3.0],[580,16,2.0],[580,17,1.0],[580,18,2.0],[581,1,1.0],[581,3,43.0],[581,4,3.0],[581,5,4.0],[581,11,6.0],[581,12,1.0],[581,13,2.0],[581,14,27.0],[581,17,1.0],[581,18,105.0],[581,19,27.0],[582,3,1.0],[582,4,1.0],[582,6,1.0],[582,7,2.0],[582,11,2.0],[582,15,1.0],[583,7,1.0],[583,9,1.0],[583,10,1.0],[583,15,2.0],[583,16,2.0],[584,0,1.0],[584,2,1.0],[584,6,2.0],[584,7,5.0],[584,8,3.0],[584,9,4.0],[584,10,5.0],[584,11,1.0],[584,13,3.0],[584,15,7.0],[584,16,5.0],[584,17,3.0],[585,7,1.0],[585,8,2.0],[585,9,1.0],[585,11,2.0],[585,15,2.0],[586,0,2.0],[586,4,1.0],[586,5,1.0],[586,9,2.0],[586,16,1.0],[587,15,5.0],[588,14,13.0],[589,0,2.0],[589,3,1.0],[589,18,3.0],[590,0,3.0],[590,3,1.0],[590,6,4.0],[590,7,6.0],[590,8,3.0],[590,9,1.0],[590,10,1.0],[590,13,2.0],[590,15,1.0],[590,17,1.0],[590,19,1.0],[591,19,5.0],[592,0,1.0],[592,5,2.0],[592,7,4.0],[592,10,3.0],[592,11,1.0],[592,12,2.0],[592,13,2.0],[592,15,2.0],[592,16,2.0],[592,17,2.0],[593,3,2.0],[593,13,1.0],[593,16,1.0],[593,18,5.0],[594,1,1.0],[594,4,1.0],[594,5,1.0],[594,7,2.0],[594,9,2.0],[594,10,2.0],[594,12,1.0],[594,13,1.0],[594,15,1.0],[595,19,13.0],[596,0,1.0],[596,3,6.0],[596,5,5.0],[596,6,6.0],[596,7,2.0],[596,8,2.0],[596,9,6.0],[596,10,1.0],[596,11,2.0],[596,12,1.0],[596,13,1.0],[596,15,1.0],[596,18,1.0],[596,19,8.0],[597,10,2.0],[597,14,16.0],[598,14,15.0],[599,11,5.0],[599,19,3.0],[600,6,1.0],[600,8,1.0],[600,10,5.0],[600,13,1.0],[600,15,1.0],[600,16,2.0],[600,17,1.0],[601,5,1.0],[601,7,2.0],[601,9,1.0],[601,10,2.0],[601,11,1.0],[601,12,1.0],[601,16,1.0],[602,3,1.0],[602,8,3.0],[602,9,2.0],[602,19,2.0],[603,9,18.0],[603,13,1.0],[604,2,3.0],[604,4,1.0],[604,18,2.0],[605,3,3.0],[605,18,9.0],[606,1,5.0],[606,2,1.0],[606,4,1.0],[607,0,1.0],[607,4,1.0],[607,8,2.0],[607,9,1.0],[607,10,1.0],[607,13,2.0],[607,16,1.0],[608,3,2.0],[608,5,1.0],[608,14,6.0],[608,18,2.0],[609,3,1.0],[609,11,4.0],[609,18,2.0],[609,19,8.0],[610,4,1.0],[610,5,4.0],[610,8,2.0],[610,11,2.0],[610,15,2.0],[611,3,4.0],[611,7,1.0],[611,14,4.0],[612,1,1.0],[612,9,2.0],[612,10,1.0],[612,13,2.0],[612,17,1.0],[613,0,3.0],[613,3,3.0],[613,5,1.0],[613,6,2.0],[613,7,3.0],[613,8,3.0],[613,11,1.0],[613,12,1.0],[613,13,3.0],[613,17,1.0],[614,3,1.0],[614,12,12.0],[614,13,3.0],[614,14,27.0],[614,15,3.0],[614,18,1.0],[615,7,1.0],[615,8,2.0],[615,9,1.0],[615,15,2.0],[616,0,1.0],[616,2,2.0],[616,4,1.0],[616,6,1.0],[616,9,1.0],[616,10,1.0],[616,12,1.0],[616,13,2.0],[616,16,2.0],[617,14,5.0],[618,0,1.0],[618,7,1.0],[618,9,1.0],[618,10,1.0],[618,15,3.0],[618,16,2.0],[618,17,1.0],[619,14,5.0],[620,3,1.0],[620,9,2.0],[620,17,2.0],[621,5,1.0],[621,12,5.0],[621,13,2.0],[622,2,1.0],[622,5,2.0],[622,7,1.0],[622,10,1.0],[622,15,2.0],[622,17,2.0],[623,3,2.0],[623,11,1.0],[623,16,1.0],[623,18,3.0],[623,19,1.0],[624,1,1.0],[624,10,2.0],[624,15,2.0],[625,14,20.0],[626,2,3.0],[626,15,2.0],[627,3,1.0],[627,14,4.0],[627,18,1.0],[628,3,1.0],[628,7,4.0],[628,9,6.0],[629,1,5.0],[630,0,5.0],[630,3,1.0],[630,5,1.0],[630,6,2.0],[631,6,2.0],[631,8,1.0],[631,9,1.0],[631,15,1.0],[631,16,2.0],[632,3,13.0],[632,5,1.0],[632,7,7.0],[632,11,8.0],[632,12,12.0],[632,13,2.0],[632,14,36.0],[632,15,2.0],[632,16,1.0],[632,18,6.0],[632,19,27.0],[633,0,54.0],[633,1,209.0],[633,2,127.0],[633,3,11.0],[633,4,69.0],[633,5,474.0],[633,6,51.0],[633,7,15.0],[633,9,16.0],[633,10,1.0],[633,11,1.0],[633,12,13.0],[633,13,5.0],[633,15,2.0],[633,16,2.0],[633,17,1.0],[633,18,5.0],[633,19,3.0],[634,5,1.0],[634,7,1.0],[634,8,1.0],[634,9,1.0],[634,15,1.0],[635,3,1.0],[635,9,2.0],[635,15,6.0],[635,16,2.0],[636,1,3.0],[636,2,5.0],[637,2,2.0],[637,3,4.0],[637,7,1.0],[637,9,2.0],[637,13,1.0],[637,15,2.0],[637,18,4.0],[637,19,1.0],[638,9,2.0],[638,11,5.0],[639,2,1.0],[639,5,1.0],[639,6,2.0],[639,10,2.0],[639,11,1.0],[639,12,1.0],[639,16,4.0],[639,17,2.0],[640,3,1.0],[640,6,1.0],[640,7,1.0],[640,8,1.0],[640,9,2.0],[640,11,2.0],[640,13,1.0],[640,15,1.0],[641,0,2.0],[641,8,1.0],[641,9,1.0],[641,19,1.0],[642,0,3.0],[642,3,2.0],[642,6,5.0],[642,8,1.0],[642,10,4.0],[642,12,1.0],[642,13,2.0],[642,16,1.0],[642,17,2.0],[642,19,4.0],[643,6,3.0],[643,9,3.0],[644,0,1.0],[644,3,7.0],[644,5,1.0],[644,6,2.0],[644,7,1.0],[644,9,2.0],[644,11,1.0],[644,12,1.0],[644,17,1.0],[644,19,2.0],[645,0,1.0],[645,1,1.0],[645,5,1.0],[645,7,2.0],[645,8,1.0],[645,9,4.0],[645,10,3.0],[645,16,3.0],[645,17,4.0],[646,0,1.0],[646,7,1.0],[646,9,1.0],[646,12,1.0],[646,16,1.0],[647,0,1.0],[647,2,1.0],[647,4,1.0],[647,5,1.0],[647,6,2.0],[647,7,3.0],[647,8,7.0],[647,9,3.0],[647,10,3.0],[647,11,1.0],[647,12,5.0],[647,13,8.0],[647,15,1.0],[647,16,6.0],[647,17,4.0],[648,0,3.0],[648,3,1.0],[648,5,1.0],[648,6,1.0],[648,18,1.0],[649,0,2.0],[649,5,5.0],[649,6,7.0],[649,8,4.0],[649,10,1.0],[649,12,5.0],[649,13,3.0],[649,14,2.0],[649,16,9.0],[649,17,6.0],[650,3,1.0],[650,4,1.0],[650,5,1.0],[650,9,1.0],[650,13,2.0],[650,15,1.0],[651,2,1.0],[651,3,5.0],[651,7,1.0],[651,9,1.0],[651,11,3.0],[651,15,1.0],[652,14,12.0],[653,13,2.0],[653,14,8.0],[653,15,1.0],[654,1,2.0],[654,4,2.0],[654,6,1.0],[655,1,1.0],[655,2,1.0],[655,14,3.0],[656,0,3.0],[656,3,6.0],[656,4,4.0],[656,5,2.0],[656,6,9.0],[656,7,15.0],[656,8,4.0],[656,9,11.0],[656,10,1.0],[656,11,12.0],[656,12,5.0],[656,13,8.0],[656,14,5.0],[656,15,9.0],[656,17,4.0],[656,19,1.0],[657,0,13.0],[657,1,7.0],[657,2,3.0],[657,3,4.0],[657,4,5.0],[657,5,59.0],[657,6,17.0],[657,7,1.0],[657,12,1.0],[657,13,2.0],[657,16,1.0],[657,17,1.0],[658,0,3.0],[658,7,1.0],[658,16,1.0],[659,2,1.0],[659,3,15.0],[659,5,1.0],[659,7,1.0],[659,11,1.0],[659,12,1.0],[659,14,24.0],[659,18,103.0],[659,19,4.0],[660,11,1.0],[660,19,9.0],[661,0,1.0],[661,15,4.0],[661,16,1.0],[662,5,1.0],[662,8,1.0],[662,9,1.0],[662,10,2.0],[662,12,1.0],[662,16,2.0],[663,6,1.0],[663,8,1.0],[663,12,2.0],[663,14,2.0],[663,18,5.0],[663,19,21.0],[664,1,5.0],[664,2,6.0],[664,4,14.0],[664,8,2.0],[664,9,9.0],[664,11,203.0],[664,12,2.0],[665,0,1.0],[665,1,11.0],[665,2,5.0],[665,4,5.0],[666,0,9.0],[666,1,2.0],[666,2,3.0],[666,3,1.0],[666,4,2.0],[666,5,15.0],[666,6,11.0],[667,3,41.0],[667,5,1.0],[667,7,11.0],[667,10,1.0],[667,11,112.0],[667,12,4.0],[667,13,3.0],[667,14,1.0],[667,16,1.0],[667,18,25.0],[667,19,25.0],[668,3,6.0],[668,5,4.0],[668,7,19.0],[668,12,11.0],[668,14,16.0],[668,15,1.0],[669,1,3.0],[669,4,2.0],[669,5,2.0],[669,6,3.0],[669,18,1.0],[670,3,1.0],[670,7,2.0],[670,11,6.0],[670,12,1.0],[670,18,4.0],[670,19,57.0],[671,0,11.0],[671,5,1.0],[671,6,4.0],[672,3,1.0],[672,5,1.0],[672,8,1.0],[672,12,1.0],[672,19,1.0],[673,0,4.0],[673,1,4.0],[673,2,2.0],[673,4,2.0],[673,5,4.0],[673,6,1.0],[673,7,24.0],[673,8,4.0],[673,9,18.0],[673,10,1.0],[673,11,4.0],[673,12,3.0],[673,13,5.0],[673,14,3.0],[673,15,19.0],[673,16,4.0],[673,17,3.0],[674,1,2.0],[674,3,1.0],[674,8,1.0],[674,13,1.0],[674,15,8.0],[674,19,1.0],[675,5,2.0],[675,15,3.0],[675,16,1.0],[676,6,1.0],[676,8,5.0],[676,9,1.0],[676,11,1.0],[676,13,1.0],[676,15,9.0],[676,16,3.0],[676,17,2.0],[676,19,1.0],[677,0,4.0],[677,2,1.0],[677,4,1.0],[677,12,1.0],[677,16,1.0],[677,17,1.0],[678,0,1.0],[678,2,1.0],[678,7,1.0],[678,10,1.0],[678,11,2.0],[678,12,1.0],[678,15,3.0],[678,16,1.0],[679,1,5.0],[679,2,1.0],[680,3,1.0],[680,6,1.0],[680,17,1.0],[680,19,2.0],[681,1,11.0],[681,2,4.0],[682,0,2.0],[682,6,2.0],[682,7,5.0],[682,9,1.0],[682,10,5.0],[682,12,4.0],[682,13,4.0],[682,15,1.0],[682,16,9.0],[682,17,2.0],[682,19,1.0],[683,0,1.0],[683,5,2.0],[683,6,1.0],[683,7,2.0],[683,8,2.0],[683,10,3.0],[683,13,1.0],[683,16,2.0],[684,1,1.0],[684,7,2.0],[684,9,2.0],[685,0,16.0],[685,1,13.0],[685,2,79.0],[685,4,43.0],[685,5,75.0],[685,6,207.0],[686,14,16.0],[687,7,1.0],[687,8,2.0],[687,9,1.0],[687,12,1.0],[687,16,1.0],[688,14,6.0],[689,1,1.0],[689,4,1.0],[689,6,2.0],[689,7,1.0],[689,8,2.0],[689,9,1.0],[689,11,1.0],[689,12,1.0],[689,13,3.0],[689,15,3.0],[689,16,1.0],[689,17,3.0],[689,19,1.0],[690,1,2.0],[690,7,3.0],[690,10,1.0],[690,12,1.0],[690,14,1.0],[690,16,1.0],[690,19,1.0],[691,0,2.0],[691,4,1.0],[691,9,1.0],[691,11,1.0],[691,17,1.0],[692,3,1.0],[692,6,5.0],[693,3,2.0],[693,13,2.0],[693,18,2.0],[694,5,1.0],[694,14,1.0],[694,18,6.0],[694,19,1.0],[695,14,9.0],[696,7,1.0],[696,12,4.0],[696,18,2.0],[697,0,3.0],[697,1,5.0],[697,2,6.0],[698,3,1.0],[698,5,1.0],[698,9,3.0],[698,11,1.0],[699,4,1.0],[699,7,4.0],[699,9,5.0],[699,12,1.0],[699,15,2.0],[699,16,1.0],[699,17,1.0],[699,18,1.0],[700,0,2.0],[700,1,1.0],[700,7,1.0],[700,8,1.0],[700,10,2.0],[700,13,2.0],[700,15,1.0],[700,16,3.0],[701,3,8.0],[701,5,3.0],[701,7,1.0],[701,8,2.0],[701,11,4.0],[701,12,11.0],[701,13,1.0],[701,15,1.0],[701,18,6.0],[701,19,19.0],[702,1,2.0],[702,2,3.0],[703,3,2.0],[703,11,3.0],[703,18,6.0],[703,19,25.0],[704,7,2.0],[704,9,3.0],[705,0,3.0],[705,5,2.0],[706,3,4.0],[706,18,3.0],[707,1,5.0],[708,6,2.0],[708,9,1.0],[708,11,1.0],[708,13,1.0],[709,5,1.0],[709,10,2.0],[709,13,2.0],[709,16,1.0],[709,17,1.0],[709,19,1.0],[710,1,4.0],[710,4,1.0],[711,11,4.0],[711,14,2.0],[711,19,5.0],[712,3,4.0],[712,18,5.0],[713,11,28.0],[713,14,4.0],[714,0,2.0],[714,9,1.0],[714,10,1.0],[714,14,3.0],[714,15,2.0],[715,1,1.0],[715,11,1.0],[715,14,1.0],[715,19,3.0],[716,0,5.0],[716,6,2.0],[716,8,5.0],[716,10,4.0],[716,13,7.0],[716,17,3.0],[716,19,3.0],[717,0,1.0],[717,1,1.0],[717,2,3.0],[717,4,1.0],[718,0,11.0],[718,1,121.0],[718,2,171.0],[718,4,159.0],[718,6,13.0],[719,5,1.0],[719,7,2.0],[719,9,1.0],[719,15,1.0],[719,16,1.0],[720,0,64.0],[720,1,176.0],[720,2,58.0],[720,3,4.0],[720,4,64.0],[720,5,250.0],[720,6,27.0],[720,12,3.0],[720,13,3.0],[720,16,1.0],[720,18,1.0],[721,1,1.0],[721,2,2.0],[721,3,1.0],[721,9,2.0],[721,19,2.0],[722,14,5.0],[723,2,1.0],[723,9,3.0],[723,12,1.0],[723,14,32.0],[723,15,1.0],[724,6,1.0],[724,8,1.0],[724,9,2.0],[724,10,1.0],[724,12,1.0],[724,13,3.0],[724,15,1.0],[724,16,4.0],[724,17,1.0],[725,0,3.0],[725,1,18.0],[725,2,7.0],[725,3,12.0],[725,4,18.0],[725,5,5.0],[725,6,5.0],[725,10,4.0],[725,14,5.0],[725,16,1.0],[726,0,6.0],[726,4,2.0],[726,5,2.0],[726,6,2.0],[726,8,4.0],[726,10,3.0],[726,13,5.0],[726,16,1.0],[726,17,4.0],[727,1,6.0],[727,2,2.0],[727,4,1.0],[728,7,15.0],[728,15,1.0],[728,18,2.0],[729,4,1.0],[729,19,4.0],[730,12,4.0],[730,14,16.0],[730,17,1.0],[730,19,2.0],[731,14,5.0],[732,0,2.0],[732,1,2.0],[732,2,1.0],[732,5,1.0],[733,7,2.0],[733,12,7.0],[734,3,1.0],[734,4,1.0],[734,9,1.0],[734,11,1.0],[734,14,2.0],[735,3,5.0],[735,7,1.0],[735,13,1.0],[736,0,1.0],[736,7,1.0],[736,11,1.0],[736,13,2.0],[737,0,3.0],[737,1,1.0],[737,2,2.0],[737,4,2.0],[737,7,4.0],[737,8,6.0],[737,9,5.0],[737,10,1.0],[737,11,1.0],[737,12,2.0],[737,13,3.0],[737,15,12.0],[737,16,4.0],[737,17,4.0],[738,0,1.0],[738,3,2.0],[738,6,1.0],[738,8,1.0],[738,12,10.0],[738,13,9.0],[738,16,1.0],[738,17,1.0],[739,0,2.0],[739,1,1.0],[739,2,1.0],[739,6,1.0],[739,7,3.0],[739,8,2.0],[739,9,4.0],[739,10,3.0],[739,15,1.0],[739,16,4.0],[739,17,2.0],[740,0,2.0],[740,9,2.0],[740,13,1.0],[740,17,1.0],[741,10,1.0],[741,13,2.0],[741,16,1.0],[741,17,1.0],[742,2,1.0],[742,5,3.0],[742,18,1.0],[742,19,12.0],[743,0,1.0],[743,5,1.0],[743,6,1.0],[743,15,1.0],[743,16,2.0],[743,17,1.0],[744,3,1.0],[744,4,1.0],[744,5,1.0],[744,11,6.0],[744,14,2.0],[744,19,7.0],[745,1,1.0],[745,2,1.0],[745,4,4.0],[745,5,1.0],[746,5,3.0],[746,16,1.0],[746,17,1.0],[747,1,7.0],[748,11,3.0],[748,19,5.0],[749,0,8.0],[749,5,1.0],[749,6,3.0],[750,0,1.0],[750,2,1.0],[750,3,10.0],[750,5,6.0],[750,6,1.0],[750,7,11.0],[750,8,22.0],[750,9,12.0],[750,10,11.0],[750,11,78.0],[750,12,29.0],[750,13,9.0],[750,14,44.0],[750,15,9.0],[750,16,18.0],[750,17,16.0],[750,18,20.0],[750,19,165.0],[751,1,1.0],[751,2,1.0],[751,3,92.0],[751,6,3.0],[751,8,1.0],[751,11,4.0],[751,12,4.0],[751,16,1.0],[751,18,81.0],[752,5,1.0],[752,12,2.0],[752,14,9.0],[753,0,1.0],[753,7,1.0],[753,9,3.0],[754,5,4.0],[754,8,10.0],[754,9,1.0],[754,11,3.0],[754,12,2.0],[754,13,1.0],[754,17,1.0],[754,19,4.0],[755,0,3.0],[755,16,2.0],[756,2,1.0],[756,9,3.0],[756,15,1.0],[757,0,26.0],[757,1,138.0],[757,2,77.0],[757,3,2.0],[757,4,144.0],[757,5,60.0],[757,6,21.0],[758,13,3.0],[758,17,1.0],[758,18,1.0],[759,0,5.0],[759,6,1.0],[759,8,2.0],[759,10,1.0],[759,12,1.0],[759,13,1.0],[759,15,3.0],[759,16,3.0],[759,17,1.0],[760,6,1.0],[760,9,1.0],[760,10,4.0],[760,11,1.0],[760,17,1.0],[761,0,2.0],[761,1,9.0],[761,2,12.0],[761,4,24.0],[761,6,1.0],[762,4,2.0],[762,7,36.0],[762,8,1.0],[762,10,1.0],[762,14,29.0],[762,16,1.0],[762,18,7.0],[762,19,2.0],[763,0,2.0],[763,3,1.0],[763,6,6.0],[763,7,1.0],[763,8,2.0],[763,9,2.0],[763,12,2.0],[763,13,3.0],[763,19,4.0],[764,1,3.0],[764,3,437.0],[764,4,19.0],[764,5,238.0],[764,7,263.0],[764,8,162.0],[764,9,47.0],[764,10,29.0],[764,11,333.0],[764,12,1363.0],[764,13,708.0],[764,14,483.0],[764,15,121.0],[764,16,213.0],[764,17,120.0],[764,18,1605.0],[764,19,383.0],[765,5,1.0],[765,6,2.0],[765,12,1.0],[765,15,1.0],[765,16,2.0],[766,8,1.0],[766,12,1.0],[766,17,1.0],[766,19,2.0],[767,0,1.0],[767,1,1.0],[767,3,6.0],[767,5,1.0],[767,9,1.0],[767,18,2.0],[767,19,2.0],[768,3,2.0],[768,7,2.0],[768,8,1.0],[768,11,5.0],[768,18,2.0],[768,19,14.0],[769,3,1.0],[769,7,1.0],[769,9,2.0],[769,11,1.0],[769,12,1.0],[769,13,3.0],[769,15,1.0],[769,17,1.0],[769,19,1.0],[770,5,1.0],[770,7,2.0],[770,8,2.0],[770,9,1.0],[770,10,1.0],[770,15,1.0],[770,16,1.0],[771,5,3.0],[771,6,2.0],[771,8,4.0],[771,9,2.0],[771,10,5.0],[771,12,2.0],[771,13,3.0],[771,16,4.0],[771,17,3.0],[772,1,1.0],[772,2,1.0],[772,4,1.0],[772,7,2.0],[773,0,1.0],[773,2,1.0],[773,4,2.0],[773,6,1.0],[773,7,3.0],[773,9,5.0],[773,10,2.0],[773,11,1.0],[773,13,3.0],[773,15,1.0],[773,16,2.0],[773,17,1.0],[774,1,1.0],[774,2,1.0],[774,7,2.0],[774,12,1.0],[774,14,1.0],[774,15,1.0],[774,16,3.0],[774,19,2.0],[775,0,2.0],[775,1,2.0],[775,3,3.0],[775,7,7.0],[775,10,1.0],[775,12,7.0],[775,15,1.0],[775,16,2.0],[775,17,2.0],[775,18,3.0],[776,3,2.0],[776,5,1.0],[776,7,1.0],[776,13,1.0],[776,18,1.0],[776,19,5.0],[777,0,1.0],[777,2,3.0],[777,5,1.0],[777,6,1.0],[777,7,1.0],[777,8,2.0],[777,9,1.0],[777,10,6.0],[777,13,2.0],[777,15,3.0],[777,16,5.0],[777,17,2.0],[777,19,1.0],[778,1,5.0],[778,4,2.0],[779,2,1.0],[779,3,1.0],[779,5,1.0],[779,6,1.0],[779,11,4.0],[779,13,1.0],[780,0,5.0],[780,1,4.0],[780,4,3.0],[780,5,3.0],[780,6,4.0],[780,7,21.0],[780,8,8.0],[780,9,16.0],[780,10,9.0],[780,11,7.0],[780,12,3.0],[780,13,4.0],[780,14,1.0],[780,15,16.0],[780,16,13.0],[780,17,10.0],[780,19,1.0],[781,0,3.0],[781,3,19.0],[781,5,5.0],[781,6,8.0],[781,8,2.0],[781,9,4.0],[781,12,5.0],[781,13,2.0],[781,17,3.0],[781,18,1.0],[781,19,10.0],[782,14,57.0],[782,15,6.0],[783,1,2.0],[783,4,1.0],[783,7,1.0],[783,11,1.0],[783,19,1.0],[784,12,1.0],[784,14,12.0],[785,16,1.0],[785,18,19.0],[786,2,1.0],[786,4,1.0],[786,5,1.0],[786,7,3.0],[786,9,3.0],[787,14,6.0],[788,14,19.0],[789,0,2.0],[789,3,2.0],[789,8,1.0],[789,10,1.0],[789,13,1.0],[789,19,1.0],[790,0,1.0],[790,1,1.0],[790,5,1.0],[790,6,1.0],[790,8,1.0],[790,9,1.0],[790,10,3.0],[790,11,2.0],[790,13,1.0],[790,16,4.0],[790,17,1.0],[791,3,2.0],[791,14,2.0],[791,18,2.0],[792,3,4.0],[792,11,1.0],[792,18,3.0],[793,7,1.0],[793,11,2.0],[793,12,2.0],[793,18,1.0],[794,1,1.0],[794,2,4.0],[794,3,1.0],[794,14,1.0],[794,18,2.0],[795,1,1.0],[795,3,1.0],[795,11,2.0],[795,14,1.0],[796,0,4.0],[796,5,1.0],[796,6,2.0],[796,8,2.0],[796,10,2.0],[796,12,4.0],[796,13,2.0],[796,17,2.0],[796,19,1.0],[797,6,2.0],[797,7,2.0],[797,9,1.0],[797,10,2.0],[797,15,5.0],[797,16,1.0],[797,17,1.0],[798,1,3.0],[798,2,2.0],[798,4,3.0],[799,0,3.0],[799,1,1.0],[799,2,1.0],[799,5,5.0],[799,6,2.0],[799,8,12.0],[799,9,3.0],[799,10,13.0],[799,11,1.0],[799,12,3.0],[799,13,17.0],[799,15,2.0],[799,16,14.0],[799,17,2.0],[799,19,2.0],[800,2,1.0],[800,5,2.0],[800,7,1.0],[800,8,1.0],[800,12,1.0],[800,15,1.0],[800,17,1.0],[801,5,2.0],[801,6,1.0],[801,8,1.0],[801,13,2.0],[801,15,1.0],[802,7,3.0],[802,13,1.0],[802,15,2.0],[802,16,1.0],[802,17,1.0],[803,3,2.0],[803,5,9.0],[803,9,1.0],[803,11,1.0],[803,16,3.0],[803,18,3.0],[803,19,2.0],[804,9,1.0],[804,15,3.0],[804,17,1.0],[805,7,1.0],[805,12,6.0],[805,13,1.0],[805,15,1.0],[805,18,2.0],[806,1,1.0],[806,3,2.0],[806,10,1.0],[806,11,25.0],[806,12,2.0],[806,18,2.0],[806,19,87.0],[807,1,2.0],[807,2,5.0],[807,5,1.0],[807,9,3.0],[807,11,7.0],[807,19,1.0],[808,0,2.0],[808,4,2.0],[808,5,2.0],[808,6,1.0],[808,16,2.0],[809,2,1.0],[809,9,1.0],[809,11,1.0],[809,12,1.0],[809,13,1.0],[809,14,1.0],[809,15,2.0],[809,16,2.0],[810,3,1.0],[810,7,3.0],[810,14,2.0],[811,0,1.0],[811,8,1.0],[811,10,1.0],[811,12,2.0],[811,13,2.0],[811,19,1.0],[812,15,2.0],[812,16,1.0],[812,17,3.0],[813,12,1.0],[813,14,6.0],[814,4,1.0],[814,5,1.0],[814,10,2.0],[814,17,1.0],[815,1,2.0],[815,2,1.0],[815,9,2.0],[816,0,1.0],[816,6,1.0],[816,7,7.0],[816,8,3.0],[816,11,1.0],[816,12,3.0],[816,13,3.0],[816,14,1.0],[816,15,1.0],[817,14,5.0],[818,2,2.0],[818,3,7.0],[818,5,5.0],[818,7,4.0],[818,8,2.0],[818,11,1.0],[818,12,22.0],[818,13,3.0],[818,14,146.0],[818,15,18.0],[818,16,2.0],[818,18,4.0],[819,5,6.0],[819,9,3.0],[819,11,3.0],[819,16,1.0],[820,1,11.0],[820,3,1.0],[820,4,1.0],[820,15,1.0],[820,19,1.0],[821,1,3.0],[821,14,3.0],[822,0,1.0],[822,3,1.0],[822,8,1.0],[822,10,1.0],[822,17,1.0],[823,12,3.0],[823,14,80.0],[824,0,325.0],[824,1,1035.0],[824,2,415.0],[824,3,1.0],[824,4,269.0],[824,5,23.0],[824,6,207.0],[825,1,1.0],[825,3,63.0],[825,4,3.0],[825,5,2.0],[825,7,1.0],[825,11,54.0],[825,18,87.0],[825,19,2.0],[826,0,3.0],[826,5,3.0],[826,6,2.0],[826,8,2.0],[826,10,7.0],[826,12,1.0],[826,13,4.0],[826,16,2.0],[826,17,8.0],[827,0,177.0],[827,1,85.0],[827,2,54.0],[827,3,124.0],[827,4,62.0],[827,5,1950.0],[827,6,93.0],[827,7,322.0],[827,12,440.0],[827,13,560.0],[827,14,66.0],[827,15,200.0],[827,17,1.0],[827,18,152.0],[827,19,3.0],[828,3,15.0],[828,5,4.0],[828,11,4.0],[828,12,1.0],[828,18,79.0],[828,19,1.0],[829,1,2.0],[829,4,1.0],[829,5,2.0],[830,14,21.0],[830,15,3.0],[831,5,4.0],[831,6,2.0],[831,8,1.0],[831,9,1.0],[832,0,7.0],[832,1,1.0],[832,2,1.0],[832,4,2.0],[832,5,4.0],[832,6,5.0],[833,2,1.0],[833,4,1.0],[833,17,4.0],[834,3,9.0],[834,5,3.0],[834,9,1.0],[834,11,42.0],[834,12,2.0],[834,16,2.0],[834,17,1.0],[834,18,30.0],[834,19,33.0],[835,1,1.0],[835,11,6.0],[835,15,1.0],[835,19,2.0],[836,0,36.0],[836,1,27.0],[836,2,35.0],[836,3,2.0],[836,5,33.0],[836,6,13.0],[836,18,1.0],[837,0,1.0],[837,1,1.0],[837,3,2.0],[837,7,1.0],[837,8,2.0],[837,9,5.0],[837,11,2.0],[837,15,3.0],[838,1,4.0],[838,2,3.0],[839,9,2.0],[839,10,2.0],[839,16,1.0],[840,0,3.0],[840,3,1.0],[840,8,2.0],[840,19,1.0],[841,5,1.0],[841,7,1.0],[841,8,4.0],[841,10,1.0],[841,13,1.0],[841,16,4.0],[842,15,6.0],[843,1,49.0],[843,2,18.0],[843,4,2.0],[844,0,2.0],[844,5,3.0],[844,7,1.0],[844,8,4.0],[844,10,4.0],[844,12,3.0],[844,13,3.0],[844,15,2.0],[844,16,4.0],[844,17,1.0],[845,14,48.0],[845,15,4.0],[845,19,1.0],[846,2,1.0],[846,5,1.0],[846,7,1.0],[846,8,1.0],[846,9,1.0],[846,11,1.0],[846,15,1.0],[847,1,1.0],[847,2,3.0],[847,4,2.0],[848,1,3.0],[848,4,1.0],[848,9,1.0],[849,7,4.0],[849,12,1.0],[850,7,1.0],[850,8,1.0],[850,9,1.0],[850,10,1.0],[850,15,2.0],[850,16,1.0],[850,17,2.0],[851,0,2.0],[851,3,3.0],[851,4,1.0],[851,6,1.0],[851,7,6.0],[851,9,9.0],[851,11,3.0],[851,12,1.0],[851,13,3.0],[851,14,2.0],[851,15,4.0],[851,17,1.0],[852,3,1.0],[852,14,12.0],[853,3,4.0],[853,7,1.0],[853,9,2.0],[853,11,1.0],[853,16,1.0],[853,18,4.0],[853,19,1.0],[854,19,9.0],[855,4,1.0],[855,5,1.0],[855,7,1.0],[855,11,2.0],[855,16,1.0],[856,0,1.0],[856,3,16.0],[856,5,1.0],[856,6,1.0],[856,7,1.0],[856,12,3.0],[856,14,1.0],[856,15,2.0],[856,18,3.0],[857,12,5.0],[858,5,2.0],[858,8,4.0],[858,10,1.0],[858,16,1.0],[859,6,1.0],[859,14,26.0],[859,15,3.0],[860,3,8.0],[860,5,5.0],[860,11,7.0],[860,13,1.0],[860,18,77.0],[860,19,12.0],[861,0,5.0],[861,3,11.0],[861,6,1.0],[861,7,2.0],[861,8,3.0],[861,9,1.0],[861,10,1.0],[861,11,3.0],[861,12,1.0],[861,13,3.0],[861,16,1.0],[861,17,10.0],[862,11,3.0],[862,18,2.0],[862,19,3.0],[863,19,220.0],[864,5,1.0],[864,10,2.0],[864,16,2.0],[864,17,2.0],[865,8,3.0],[865,9,2.0],[865,10,1.0],[865,11,1.0],[865,12,1.0],[865,13,2.0],[865,16,1.0],[865,17,1.0],[866,14,24.0],[867,0,1.0],[867,6,1.0],[867,8,1.0],[867,10,1.0],[867,15,1.0],[868,8,3.0],[868,12,3.0],[868,16,4.0],[868,17,4.0],[869,1,2.0],[869,5,1.0],[869,8,3.0],[869,15,3.0],[870,0,17.0],[870,1,1.0],[870,4,2.0],[870,6,1.0],[871,3,3.0],[871,18,3.0],[872,2,2.0],[872,4,6.0],[872,18,1.0],[873,3,2.0],[873,5,2.0],[873,11,2.0],[873,12,2.0],[873,16,1.0],[873,18,5.0],[873,19,54.0],[874,3,28.0],[874,16,1.0],[874,18,23.0],[875,5,1.0],[875,12,2.0],[875,15,2.0],[875,18,1.0],[876,2,2.0],[876,3,7.0],[876,5,1.0],[876,8,1.0],[876,10,1.0],[876,11,5.0],[876,14,1.0],[876,15,1.0],[876,18,3.0],[877,7,1.0],[877,9,1.0],[877,13,1.0],[877,15,1.0],[877,17,1.0],[877,19,2.0],[878,5,1.0],[878,7,4.0],[878,10,1.0],[878,11,1.0],[878,12,1.0],[878,13,5.0],[878,14,62.0],[878,15,6.0],[878,17,1.0],[878,18,1.0],[878,19,1.0],[879,5,1.0],[879,7,1.0],[879,18,6.0],[880,3,3.0],[880,18,16.0],[880,19,1.0],[881,14,16.0],[882,7,5.0],[883,0,1.0],[883,4,2.0],[883,7,3.0],[883,8,3.0],[883,9,3.0],[883,10,1.0],[883,11,4.0],[883,12,2.0],[883,13,2.0],[883,15,11.0],[883,16,2.0],[883,17,1.0],[884,4,12.0],[884,7,84.0],[884,9,196.0],[884,13,1.0],[884,15,23.0],[885,12,29.0],[886,0,5.0],[887,3,1.0],[887,7,4.0],[887,10,1.0],[887,12,5.0],[887,13,8.0],[887,14,148.0],[887,15,44.0],[887,17,1.0],[887,18,1.0],[888,11,2.0],[888,13,1.0],[888,15,3.0],[889,5,2.0],[889,7,12.0],[889,12,4.0],[889,13,2.0],[889,14,11.0],[889,17,1.0],[889,18,7.0],[889,19,4.0],[890,3,2.0],[890,11,1.0],[890,12,1.0],[890,16,1.0],[891,14,7.0],[892,0,4.0],[892,1,1.0],[892,4,1.0],[892,5,4.0],[892,6,2.0],[892,8,5.0],[892,9,1.0],[892,10,2.0],[892,11,1.0],[892,12,1.0],[892,13,3.0],[892,16,4.0],[892,17,2.0],[892,19,1.0],[893,5,2.0],[893,6,1.0],[893,8,1.0],[893,10,4.0],[893,12,3.0],[893,13,2.0],[893,16,4.0],[893,17,2.0],[893,19,1.0],[894,3,8.0],[894,7,1.0],[894,13,1.0],[894,14,9.0],[895,0,16.0],[895,1,2.0],[895,6,9.0],[896,1,5.0],[896,2,1.0],[896,4,2.0],[896,5,1.0],[897,11,3.0],[897,19,5.0],[898,0,2.0],[898,3,1.0],[898,4,4.0],[898,7,93.0],[898,11,12.0],[898,12,74.0],[898,13,88.0],[898,15,30.0],[899,14,5.0],[900,1,6.0],[900,2,4.0],[900,4,1.0],[901,0,2.0],[901,3,1.0],[901,6,2.0],[901,8,3.0],[901,13,1.0],[901,17,3.0],[901,19,1.0],[902,1,1.0],[902,6,1.0],[902,8,1.0],[902,9,1.0],[902,11,1.0],[902,14,1.0],[902,15,1.0],[903,9,1.0],[903,10,1.0],[903,13,1.0],[903,16,2.0],[903,19,1.0],[904,0,2.0],[904,5,2.0],[904,6,4.0],[904,8,2.0],[904,9,1.0],[904,10,4.0],[904,12,2.0],[904,13,2.0],[904,16,4.0],[904,17,3.0],[904,19,1.0],[905,0,6.0],[905,3,1.0],[905,6,2.0],[906,5,1.0],[906,7,1.0],[906,14,12.0],[907,7,1.0],[907,14,3.0],[907,15,1.0],[908,0,1.0],[908,3,1.0],[908,6,1.0],[908,9,4.0],[909,1,2.0],[909,2,1.0],[909,7,2.0],[909,8,3.0],[909,9,4.0],[909,10,2.0],[909,11,1.0],[909,13,1.0],[909,16,1.0],[909,17,1.0],[910,2,1.0],[910,7,1.0],[910,9,2.0],[910,12,1.0],[910,13,2.0],[910,15,2.0],[910,16,1.0],[911,19,9.0],[912,0,1.0],[912,1,9.0],[912,2,2.0],[912,4,3.0],[912,6,2.0],[913,3,10.0],[913,7,5.0],[913,9,2.0],[913,11,4.0],[913,12,1.0],[913,13,2.0],[913,15,2.0],[913,17,2.0],[913,18,3.0],[913,19,1.0],[914,7,1.0],[914,11,1.0],[914,19,22.0],[915,1,3.0],[915,2,1.0],[915,3,1.0],[915,4,2.0],[915,5,2.0],[915,14,6.0],[916,11,4.0],[916,19,5.0],[917,6,2.0],[917,7,5.0],[917,9,1.0],[918,0,1.0],[918,5,1.0],[918,8,1.0],[918,13,1.0],[918,17,1.0],[919,0,1.0],[919,3,4.0],[919,5,2.0],[919,6,1.0],[919,8,1.0],[919,9,2.0],[919,10,3.0],[919,18,1.0],[919,19,6.0],[920,8,3.0],[920,10,2.0],[921,0,1.0],[921,5,1.0],[921,6,1.0],[921,7,2.0],[921,11,1.0],[921,15,2.0],[921,16,4.0],[922,10,2.0],[922,11,1.0],[922,19,6.0],[923,0,4.0],[923,4,1.0],[923,6,1.0],[923,7,9.0],[923,8,4.0],[923,9,640.0],[923,11,2.0],[923,13,26.0],[923,14,2.0],[923,15,10.0],[923,17,3.0],[924,4,1.0],[924,5,1.0],[924,18,3.0],[925,1,1.0],[925,4,4.0],[926,1,1.0],[926,3,1.0],[926,4,1.0],[926,7,1.0],[926,16,1.0],[927,3,1.0],[927,6,2.0],[927,7,2.0],[927,9,1.0],[927,11,1.0],[927,12,1.0],[927,13,3.0],[927,15,2.0],[927,19,1.0],[928,3,41.0],[928,7,1.0],[928,12,20.0],[928,18,8.0],[929,1,4.0],[929,7,2.0],[930,1,1.0],[930,3,1.0],[930,5,3.0],[930,11,3.0],[931,12,2.0],[931,18,8.0],[931,19,1.0],[932,4,2.0],[932,5,5.0],[932,7,2.0],[932,8,113.0],[932,9,1.0],[932,10,46.0],[932,12,13.0],[932,13,9.0],[932,14,2.0],[932,15,94.0],[932,16,212.0],[932,17,147.0],[932,18,3.0],[932,19,2.0],[933,7,1.0],[933,15,2.0],[933,16,1.0],[933,17,1.0],[934,14,17.0],[935,5,1.0],[935,6,2.0],[935,10,2.0],[935,11,2.0],[935,15,1.0],[935,16,3.0],[936,14,14.0],[937,1,1.0],[937,3,1.0],[937,17,1.0],[937,18,2.0],[938,2,2.0],[938,4,6.0],[939,5,1.0],[939,11,5.0],[939,19,1.0],[940,12,2.0],[940,13,1.0],[940,14,3.0],[940,15,2.0],[941,13,5.0],[942,14,5.0],[943,7,1.0],[943,8,1.0],[943,9,1.0],[943,16,1.0],[943,17,1.0],[944,4,1.0],[944,5,4.0],[944,6,2.0],[944,7,1.0],[945,4,1.0],[945,6,1.0],[945,8,1.0],[945,13,2.0],[945,15,1.0],[945,16,2.0],[946,0,1.0],[946,8,1.0],[946,9,1.0],[946,12,1.0],[946,13,2.0],[946,15,1.0],[946,16,2.0],[946,17,1.0],[947,1,3.0],[947,3,51.0],[947,4,11.0],[947,5,36.0],[947,7,2.0],[947,11,5.0],[947,14,27.0],[947,18,236.0],[947,19,31.0],[948,1,1.0],[948,3,1.0],[948,6,1.0],[948,7,1.0],[948,10,1.0],[948,12,2.0],[948,15,1.0],[948,17,2.0],[949,0,1.0],[949,1,12.0],[949,2,2.0],[949,7,1.0],[949,8,1.0],[949,11,26.0],[949,12,2.0],[949,15,3.0],[949,17,2.0],[949,18,5.0],[949,19,14.0],[950,10,2.0],[950,15,4.0],[951,0,2.0],[951,7,1.0],[951,8,2.0],[951,10,1.0],[951,19,1.0],[952,3,952.0],[952,5,793.0],[952,6,3.0],[952,7,220.0],[952,8,216.0],[952,9,184.0],[952,10,272.0],[952,11,458.0],[952,12,368.0],[952,13,328.0],[952,14,206.0],[952,15,24.0],[952,16,94.0],[952,17,489.0],[952,18,349.0],[952,19,1075.0],[953,0,1.0],[953,7,2.0],[953,9,2.0],[954,7,2.0],[954,11,2.0],[954,15,1.0],[954,19,2.0],[955,2,5.0],[956,0,11.0],[956,1,7.0],[956,2,1.0],[956,4,17.0],[956,5,6.0],[956,6,14.0],[957,1,1.0],[957,2,2.0],[957,5,1.0],[957,18,2.0],[958,0,1.0],[958,7,1.0],[958,10,1.0],[958,15,1.0],[958,16,2.0],[959,7,1.0],[959,12,1.0],[959,14,95.0],[959,15,1.0],[959,18,2.0],[959,19,2.0],[960,0,1.0],[960,8,2.0],[960,9,1.0],[960,12,1.0],[960,15,1.0],[961,18,1.0],[961,19,4.0],[962,3,1.0],[962,7,3.0],[962,8,2.0],[962,9,2.0],[962,11,3.0],[962,13,1.0],[962,14,3.0],[962,15,1.0],[962,18,1.0],[962,19,1.0],[963,3,11.0],[963,18,2.0],[964,1,4.0],[964,2,2.0],[964,4,1.0],[965,12,2.0],[965,14,8.0],[966,10,1.0],[966,12,1.0],[966,15,2.0],[966,17,1.0],[967,3,2.0],[967,9,1.0],[967,18,7.0],[968,19,15.0],[969,19,8.0],[970,10,1.0],[970,15,5.0],[971,0,2.0],[971,7,2.0],[971,8,1.0],[971,11,1.0],[971,19,1.0],[972,14,7.0],[973,0,7.0],[973,6,3.0],[973,8,2.0],[973,10,3.0],[973,12,1.0],[973,13,3.0],[973,17,3.0],[973,19,4.0],[974,0,657.0],[974,1,3527.0],[974,2,1778.0],[974,3,1.0],[974,4,1175.0],[974,5,28.0],[974,6,327.0],[974,17,1.0],[975,5,4.0],[975,7,2.0],[975,12,1.0],[975,15,2.0],[976,0,7.0],[976,1,5.0],[976,3,1.0],[976,5,4.0],[977,4,1.0],[977,7,1.0],[977,10,1.0],[977,15,2.0],[977,16,1.0],[978,1,4.0],[978,2,2.0],[978,4,4.0],[979,0,1.0],[979,1,2.0],[979,2,3.0],[979,4,1.0],[980,1,5.0],[980,2,2.0],[980,3,3.0],[980,4,1.0],[980,5,1.0],[980,9,2.0],[980,18,2.0],[980,19,1.0],[981,10,1.0],[981,12,1.0],[981,13,1.0],[981,16,2.0],[981,19,1.0],[982,2,5.0],[983,7,5.0],[983,11,13.0],[983,19,1.0],[984,0,1.0],[984,4,1.0],[984,5,1.0],[984,15,1.0],[984,18,1.0],[985,11,6.0],[985,17,1.0],[985,19,16.0],[986,1,1.0],[986,2,2.0],[986,4,1.0],[986,7,5.0],[986,9,2.0],[986,10,3.0],[986,12,1.0],[986,13,4.0],[986,15,3.0],[986,16,2.0],[986,17,2.0],[986,19,1.0],[987,0,2.0],[987,5,1.0],[987,6,3.0],[987,12,1.0],[987,15,2.0],[988,4,2.0],[988,6,2.0],[988,7,5.0],[988,11,29.0],[988,12,1.0],[988,14,46.0],[988,18,2.0],[988,19,12.0],[989,3,2.0],[989,18,4.0],[990,7,1.0],[990,13,4.0],[991,1,3.0],[991,2,1.0],[991,3,1.0],[991,4,1.0],[991,5,3.0],[992,7,2.0],[992,8,1.0],[992,13,2.0],[992,14,14.0],[992,15,5.0],[993,7,2.0],[993,15,3.0],[993,16,1.0],[994,0,6.0],[994,3,9.0],[994,5,1.0],[994,6,4.0],[994,7,2.0],[994,8,1.0],[994,9,5.0],[994,11,2.0],[994,12,5.0],[994,13,3.0],[994,15,1.0],[994,17,2.0],[994,19,8.0],[995,14,6.0],[996,3,1.0],[996,13,1.0],[996,16,1.0],[996,18,1.0],[996,19,2.0],[997,11,2.0],[997,15,2.0],[997,16,2.0],[998,0,1.0],[998,1,3.0],[998,2,1.0],[999,14,9.0],[1000,0,1395.0],[1000,1,1719.0],[1000,2,1013.0],[1000,3,14.0],[1000,4,1197.0],[1000,5,1391.0],[1000,6,490.0],[1000,9,1.0],[1000,10,2.0],[1000,14,1.0],[1000,17,1.0],[1000,18,2.0],[1000,19,6.0],[1001,0,4.0],[1001,1,3.0],[1001,2,2.0],[1001,4,3.0],[1001,5,3.0],[1001,7,5.0],[1001,8,4.0],[1001,9,3.0],[1001,10,5.0],[1001,11,5.0],[1001,12,1.0],[1001,13,3.0],[1001,15,4.0],[1001,16,10.0],[1001,17,5.0],[1002,4,1.0],[1002,7,3.0],[1002,9,1.0],[1002,10,3.0],[1002,15,2.0],[1002,17,1.0],[1002,19,1.0],[1003,11,5.0],[1003,19,5.0],[1004,8,1.0],[1004,9,1.0],[1004,15,1.0],[1004,16,1.0],[1004,17,1.0],[1005,7,2.0],[1005,9,2.0],[1005,19,1.0],[1006,0,2.0],[1006,1,5.0],[1006,2,7.0],[1006,4,4.0],[1007,7,6.0],[1008,5,2.0],[1008,7,1.0],[1008,10,1.0],[1008,11,2.0],[1008,15,1.0],[1009,11,4.0],[1009,18,2.0],[1009,19,5.0],[1010,0,258.0],[1010,3,90.0],[1010,4,13.0],[1010,5,102.0],[1010,6,360.0],[1010,7,226.0],[1010,8,59.0],[1010,9,26.0],[1010,10,4.0],[1010,11,58.0],[1010,12,107.0],[1010,13,73.0],[1010,14,112.0],[1010,15,45.0],[1010,16,39.0],[1010,17,8.0],[1010,18,70.0],[1010,19,77.0],[1011,4,1.0],[1011,7,1.0],[1011,12,1.0],[1011,13,3.0],[1011,15,2.0],[1011,17,1.0],[1012,7,2.0],[1012,9,2.0],[1012,15,1.0],[1013,11,136.0],[1013,17,1.0],[1014,3,2.0],[1014,7,2.0],[1014,19,2.0],[1015,9,5.0],[1016,1,1.0],[1016,4,1.0],[1016,12,2.0],[1016,14,1.0],[1017,0,1.0],[1017,1,5.0],[1018,0,1.0],[1018,9,1.0],[1018,13,1.0],[1018,15,1.0],[1018,16,1.0],[1019,14,4.0],[1019,18,3.0],[1020,4,5.0],[1021,1,1.0],[1021,2,2.0],[1021,7,3.0],[1021,8,1.0],[1021,10,3.0],[1021,13,1.0],[1021,15,2.0],[1021,16,5.0],[1021,17,1.0],[1021,19,1.0],[1022,0,2.0],[1022,1,2.0],[1022,4,1.0],[1022,5,3.0],[1022,6,2.0],[1022,7,8.0],[1022,8,6.0],[1022,9,8.0],[1022,10,11.0],[1022,11,6.0],[1022,12,3.0],[1022,13,7.0],[1022,14,2.0],[1022,15,17.0],[1022,16,7.0],[1022,17,1.0],[1023,1,1.0],[1023,12,1.0],[1023,14,16.0],[1024,11,6.0],[1025,0,10.0],[1025,1,2.0],[1025,2,2.0],[1025,6,6.0],[1025,7,2.0],[1025,8,1.0],[1025,13,1.0],[1025,15,2.0],[1026,7,5.0],[1027,14,5.0],[1028,5,1.0],[1028,6,1.0],[1028,8,1.0],[1028,13,2.0],[1028,16,1.0],[1028,17,1.0],[1029,1,16.0],[1029,2,251.0],[1029,4,591.0],[1029,5,51.0],[1029,6,5.0],[1029,12,3.0],[1029,14,8.0],[1029,15,5.0],[1029,17,1.0],[1030,1,1.0],[1030,2,2.0],[1030,4,4.0],[1030,6,1.0],[1031,11,6.0],[1032,1,1.0],[1032,2,1.0],[1032,7,1.0],[1032,11,3.0],[1033,0,1.0],[1033,3,16.0],[1033,6,1.0],[1033,11,1.0],[1033,13,2.0],[1033,18,30.0],[1034,2,2.0],[1034,4,1.0],[1034,14,3.0],[1035,14,11.0],[1036,5,2.0],[1036,7,1.0],[1036,10,1.0],[1036,12,3.0],[1036,13,2.0],[1036,16,1.0],[1036,18,3.0],[1037,7,1.0],[1037,12,1.0],[1037,16,4.0],[1038,1,2.0],[1038,14,12.0],[1038,19,1.0],[1039,14,5.0],[1040,7,2.0],[1040,9,3.0],[1040,12,1.0],[1041,0,1.0],[1041,3,3.0],[1041,19,1.0],[1042,1,1.0],[1042,3,1.0],[1042,7,1.0],[1042,8,3.0],[1043,0,2.0],[1043,4,1.0],[1043,8,1.0],[1043,13,1.0],[1043,15,1.0],[1043,19,1.0],[1044,0,1.0],[1044,8,2.0],[1044,10,2.0],[1044,19,1.0],[1045,0,1.0],[1045,6,2.0],[1045,19,2.0],[1046,19,5.0],[1047,0,3.0],[1047,2,2.0],[1047,4,3.0],[1047,6,2.0],[1047,7,3.0],[1047,8,1.0],[1047,9,1.0],[1047,10,1.0],[1047,12,1.0],[1047,13,2.0],[1047,15,5.0],[1047,16,4.0],[1047,17,2.0],[1048,2,1.0],[1048,8,1.0],[1048,10,3.0],[1048,11,1.0],[1048,12,1.0],[1048,15,1.0],[1048,16,1.0],[1048,17,1.0],[1049,1,1.0],[1049,3,1.0],[1049,9,4.0],[1050,0,2.0],[1050,5,1.0],[1050,7,1.0],[1050,8,1.0],[1050,9,1.0],[1050,11,1.0],[1050,12,1.0],[1050,13,1.0],[1050,14,1.0],[1050,15,4.0],[1050,16,2.0],[1050,17,1.0],[1050,19,1.0],[1051,3,1.0],[1051,7,5.0],[1051,12,15.0],[1051,13,4.0],[1051,14,472.0],[1051,15,2.0],[1051,17,1.0],[1052,3,1.0],[1052,18,7.0],[1053,6,3.0],[1053,7,7.0],[1053,8,1.0],[1053,10,1.0],[1053,11,2.0],[1053,14,1.0],[1053,15,1.0],[1053,19,2.0],[1054,0,2.0],[1054,3,3.0],[1054,4,1.0],[1054,6,3.0],[1054,11,1.0],[1054,12,1.0],[1054,18,3.0],[1054,19,1.0],[1055,1,1.0],[1055,2,1.0],[1055,7,2.0],[1055,9,1.0],[1055,11,7.0],[1055,14,1.0],[1055,15,4.0],[1055,18,3.0],[1056,1,1.0],[1056,10,1.0],[1056,11,1.0],[1056,17,2.0],[1057,12,1.0],[1057,14,5.0],[1058,7,3.0],[1058,13,1.0],[1058,18,1.0],[1059,5,2.0],[1059,7,3.0],[1059,8,1.0],[1059,13,2.0],[1060,0,1.0],[1060,3,1.0],[1060,4,1.0],[1060,5,1.0],[1060,6,4.0],[1060,7,6.0],[1060,8,1.0],[1060,9,3.0],[1060,11,2.0],[1060,12,1.0],[1060,13,2.0],[1060,14,3.0],[1060,15,1.0],[1060,19,1.0],[1061,14,21.0],[1061,18,1.0],[1062,11,4.0],[1062,18,1.0],[1063,0,8.0],[1063,3,1.0],[1063,6,2.0],[1063,9,1.0],[1064,1,1.0],[1064,4,1.0],[1064,7,1.0],[1064,19,2.0],[1065,0,1.0],[1065,2,3.0],[1065,4,4.0],[1065,5,2.0],[1066,7,1.0],[1066,8,1.0],[1066,9,1.0],[1066,11,1.0],[1066,13,1.0],[1066,14,2.0],[1066,19,1.0],[1067,12,2.0],[1067,13,1.0],[1067,14,10.0],[1067,18,2.0],[1068,12,1.0],[1068,15,4.0],[1069,3,1.0],[1069,14,3.0],[1069,18,1.0],[1070,1,8.0],[1071,11,7.0],[1071,18,6.0],[1072,3,1.0],[1072,12,1.0],[1072,14,1.0],[1072,16,1.0],[1072,19,2.0],[1073,8,1.0],[1073,9,2.0],[1073,15,3.0],[1073,16,1.0],[1074,0,1.0],[1074,8,1.0],[1074,13,1.0],[1074,16,1.0],[1074,17,1.0],[1074,19,1.0],[1075,3,3.0],[1075,11,1.0],[1075,13,3.0],[1075,14,13.0],[1075,15,1.0],[1076,2,5.0],[1077,7,1.0],[1077,14,72.0],[1077,15,86.0],[1078,6,1.0],[1078,8,1.0],[1078,9,1.0],[1078,11,1.0],[1078,13,3.0],[1078,14,1.0],[1078,15,1.0],[1078,16,1.0],[1078,17,1.0],[1079,3,1.0],[1079,5,8.0],[1079,9,1.0],[1079,11,1.0],[1079,13,1.0],[1079,15,5.0],[1079,16,1.0],[1079,18,8.0],[1080,1,1.0],[1080,4,3.0],[1080,7,1.0],[1081,14,19.0],[1082,0,1.0],[1082,2,1.0],[1082,5,1.0],[1082,6,1.0],[1082,8,1.0],[1082,10,1.0],[1082,11,1.0],[1082,12,1.0],[1082,13,1.0],[1082,15,2.0],[1082,17,1.0],[1083,2,3.0],[1083,4,4.0],[1084,14,5.0],[1085,13,1.0],[1085,14,4.0],[1086,11,2.0],[1086,14,3.0],[1087,0,2.0],[1087,4,4.0],[1088,0,1.0],[1088,4,1.0],[1088,11,1.0],[1088,13,1.0],[1088,15,1.0],[1089,0,3.0],[1089,2,1.0],[1089,4,3.0],[1089,5,3.0],[1089,6,1.0],[1090,1,5.0],[1091,1,4.0],[1091,2,1.0],[1092,4,3.0],[1092,7,1.0],[1092,10,1.0],[1092,15,1.0],[1092,16,1.0],[1092,17,1.0],[1093,3,2.0],[1093,6,1.0],[1093,12,1.0],[1093,13,2.0],[1093,19,1.0],[1094,1,1.0],[1094,2,2.0],[1094,3,1.0],[1094,4,1.0],[1094,18,4.0],[1095,11,5.0],[1096,6,1.0],[1096,7,1.0],[1096,8,1.0],[1096,12,3.0],[1097,9,2.0],[1097,16,3.0],[1098,5,5.0],[1099,1,1.0],[1099,4,1.0],[1099,5,1.0],[1099,7,3.0],[1099,8,2.0],[1099,9,2.0],[1099,10,3.0],[1099,11,1.0],[1099,15,2.0],[1099,16,1.0],[1100,5,1.0],[1100,11,8.0],[1100,18,1.0],[1100,19,1.0],[1101,0,2.0],[1101,3,3.0],[1101,6,1.0],[1101,7,1.0],[1101,8,3.0],[1101,9,4.0],[1101,10,1.0],[1101,11,1.0],[1101,15,2.0],[1101,16,1.0],[1102,0,1.0],[1102,7,1.0],[1102,8,1.0],[1102,13,1.0],[1102,15,1.0],[1103,0,3.0],[1103,3,1.0],[1103,5,1.0],[1103,6,1.0],[1103,7,7.0],[1103,9,2.0],[1103,10,1.0],[1103,11,1.0],[1103,12,1.0],[1103,13,2.0],[1103,15,1.0],[1103,17,1.0],[1103,19,3.0],[1104,5,2.0],[1104,8,1.0],[1104,10,3.0],[1104,11,1.0],[1104,13,3.0],[1104,16,2.0],[1104,17,5.0],[1105,0,1.0],[1105,4,1.0],[1105,7,2.0],[1105,9,2.0],[1105,11,3.0],[1105,12,1.0],[1105,15,2.0],[1105,16,1.0],[1106,0,1.0],[1106,1,2.0],[1106,4,1.0],[1106,5,1.0],[1106,6,1.0],[1107,11,2.0],[1107,19,5.0],[1108,9,3.0],[1108,11,3.0],[1109,1,5.0],[1110,0,1.0],[1110,3,5.0],[1110,7,1.0],[1110,9,7.0],[1110,13,1.0],[1110,19,3.0],[1111,1,1.0],[1111,3,2.0],[1111,4,1.0],[1111,10,5.0],[1111,12,7.0],[1111,13,3.0],[1111,14,15.0],[1111,15,14.0],[1111,18,1.0],[1111,19,3.0],[1112,5,2.0],[1112,8,1.0],[1112,10,1.0],[1112,16,1.0],[1113,5,1.0],[1113,8,1.0],[1113,9,1.0],[1113,10,2.0],[1113,12,1.0],[1114,3,1.0],[1114,18,4.0],[1115,5,1.0],[1115,8,1.0],[1115,9,1.0],[1115,10,2.0],[1115,12,2.0],[1115,16,2.0],[1115,19,1.0],[1116,1,1.0],[1116,2,3.0],[1116,4,3.0],[1117,1,1.0],[1117,6,3.0],[1117,7,2.0],[1117,10,1.0],[1117,16,2.0],[1118,3,16.0],[1118,5,3.0],[1118,7,2.0],[1118,12,14.0],[1118,13,18.0],[1118,14,109.0],[1118,15,4.0],[1118,16,1.0],[1118,18,10.0],[1118,19,1.0],[1119,1,1.0],[1119,6,1.0],[1119,9,1.0],[1119,15,2.0],[1120,0,17.0],[1120,1,11.0],[1120,2,13.0],[1120,3,1.0],[1120,4,11.0],[1120,5,13.0],[1120,6,9.0],[1120,7,73.0],[1120,8,34.0],[1120,9,44.0],[1120,10,49.0],[1120,11,37.0],[1120,12,11.0],[1120,13,28.0],[1120,14,6.0],[1120,15,85.0],[1120,16,44.0],[1120,17,24.0],[1120,19,5.0],[1121,6,2.0],[1121,13,3.0],[1122,0,1.0],[1122,1,2.0],[1122,4,1.0],[1122,7,3.0],[1122,8,2.0],[1122,9,5.0],[1122,10,2.0],[1122,11,3.0],[1122,12,1.0],[1122,13,2.0],[1122,15,5.0],[1122,16,3.0],[1123,13,2.0],[1123,15,2.0],[1123,17,1.0],[1124,0,2.0],[1124,3,4.0],[1124,5,2.0],[1124,6,2.0],[1124,7,1.0],[1124,8,1.0],[1124,9,4.0],[1124,10,2.0],[1124,12,1.0],[1124,13,1.0],[1124,17,2.0],[1124,19,4.0],[1125,0,2.0],[1125,5,1.0],[1125,6,2.0],[1125,10,1.0],[1125,12,2.0],[1125,13,2.0],[1125,16,2.0],[1125,17,1.0],[1126,0,11.0],[1126,1,33.0],[1126,2,12.0],[1126,4,23.0],[1126,5,7.0],[1126,6,12.0],[1126,14,1.0],[1127,1,1.0],[1127,3,3.0],[1127,5,1.0],[1127,7,1.0],[1127,11,7.0],[1127,14,2.0],[1127,17,1.0],[1127,18,4.0],[1128,1,5.0],[1129,7,6.0],[1130,6,1.0],[1130,7,2.0],[1130,15,2.0],[1130,17,1.0],[1131,0,2.0],[1131,2,2.0],[1131,6,1.0],[1132,1,7.0],[1132,5,1.0],[1133,12,9.0],[1134,14,16.0],[1135,2,1.0],[1135,4,1.0],[1135,7,3.0],[1135,8,1.0],[1135,9,1.0],[1135,10,1.0],[1135,14,1.0],[1136,1,1.0],[1136,5,1.0],[1136,7,8.0],[1136,8,1.0],[1136,9,1.0],[1136,10,1.0],[1136,11,1.0],[1136,15,2.0],[1136,16,3.0],[1136,17,1.0],[1137,1,1.0],[1137,3,2.0],[1137,7,3.0],[1137,11,31.0],[1137,13,1.0],[1137,18,1.0],[1137,19,26.0],[1138,3,7.0],[1138,13,1.0],[1138,15,1.0],[1139,9,1.0],[1139,10,2.0],[1139,11,1.0],[1139,16,5.0],[1139,17,3.0],[1140,1,4.0],[1140,2,9.0],[1140,7,36.0],[1140,15,18.0],[1141,0,1.0],[1141,5,1.0],[1141,7,3.0],[1141,10,2.0],[1141,11,2.0],[1141,12,4.0],[1141,13,4.0],[1141,14,42.0],[1141,15,22.0],[1142,3,1.0],[1142,4,1.0],[1142,7,3.0],[1142,13,1.0],[1142,14,1.0],[1143,0,2.0],[1143,5,1.0],[1143,6,1.0],[1143,10,2.0],[1143,13,1.0],[1143,16,1.0],[1144,0,1.0],[1144,3,8.0],[1144,4,2.0],[1144,6,6.0],[1144,7,5.0],[1144,8,3.0],[1144,9,6.0],[1144,11,2.0],[1144,12,1.0],[1144,13,3.0],[1144,14,1.0],[1144,15,2.0],[1144,19,2.0],[1145,0,5.0],[1145,2,1.0],[1145,4,1.0],[1145,5,3.0],[1145,6,8.0],[1145,7,4.0],[1145,8,2.0],[1145,10,3.0],[1145,12,4.0],[1145,13,8.0],[1145,15,7.0],[1145,16,6.0],[1145,17,3.0],[1146,0,1.0],[1146,9,3.0],[1146,17,1.0],[1147,9,2.0],[1147,15,5.0],[1147,16,1.0],[1148,0,1.0],[1148,3,1.0],[1148,5,1.0],[1148,7,1.0],[1148,9,3.0],[1149,1,4.0],[1149,2,1.0],[1150,0,1.0],[1150,3,3.0],[1150,6,2.0],[1150,7,3.0],[1150,8,3.0],[1150,9,1.0],[1150,10,1.0],[1150,13,2.0],[1150,14,2.0],[1150,15,3.0],[1150,17,1.0],[1150,19,1.0],[1151,0,42.0],[1151,1,3.0],[1151,2,7.0],[1151,4,10.0],[1151,5,21.0],[1151,6,14.0],[1151,7,4.0],[1151,12,2.0],[1151,15,2.0],[1152,15,12.0],[1153,8,1.0],[1153,10,2.0],[1153,12,1.0],[1153,13,2.0],[1153,17,2.0],[1154,3,1.0],[1154,7,1.0],[1154,8,1.0],[1154,11,1.0],[1154,12,1.0],[1154,15,2.0],[1154,16,1.0],[1155,4,3.0],[1155,5,1.0],[1155,7,2.0],[1155,9,5.0],[1155,10,2.0],[1155,11,1.0],[1155,13,1.0],[1155,15,2.0],[1155,17,3.0],[1156,7,1.0],[1156,12,1.0],[1156,14,1.0],[1156,15,2.0],[1156,19,2.0],[1157,11,4.0],[1157,19,21.0],[1158,3,9.0],[1158,5,2.0],[1158,8,2.0],[1158,10,1.0],[1158,12,3.0],[1158,13,1.0],[1158,18,6.0],[1159,18,6.0],[1160,3,6.0],[1160,18,2.0],[1161,2,3.0],[1161,15,1.0],[1161,16,2.0],[1162,1,1.0],[1162,9,3.0],[1162,16,1.0],[1162,18,2.0],[1163,2,1.0],[1163,14,19.0],[1163,15,2.0],[1164,11,3.0],[1164,12,1.0],[1164,18,6.0],[1164,19,22.0],[1165,0,3.0],[1165,1,1.0],[1165,2,1.0],[1165,4,2.0],[1165,5,7.0],[1165,6,1.0],[1166,0,10.0],[1166,1,2.0],[1166,4,3.0],[1166,5,11.0],[1166,6,3.0],[1166,7,3.0],[1166,8,16.0],[1166,9,3.0],[1166,10,20.0],[1166,11,2.0],[1166,12,8.0],[1166,13,12.0],[1166,14,1.0],[1166,15,4.0],[1166,16,30.0],[1166,17,5.0],[1166,19,8.0],[1167,0,150.0],[1167,1,425.0],[1167,2,504.0],[1167,3,9.0],[1167,4,298.0],[1167,5,69.0],[1167,6,125.0],[1168,5,1.0],[1168,7,2.0],[1168,8,2.0],[1168,9,1.0],[1169,1,3.0],[1169,2,2.0],[1169,3,9.0],[1169,4,6.0],[1169,7,1.0],[1169,11,1.0],[1169,14,1.0],[1169,18,4.0],[1170,5,2.0],[1170,6,1.0],[1170,8,4.0],[1170,9,1.0],[1170,10,3.0],[1170,12,1.0],[1170,13,2.0],[1170,16,2.0],[1170,17,2.0],[1171,0,1.0],[1171,4,1.0],[1171,12,1.0],[1171,15,3.0],[1172,5,1.0],[1172,8,1.0],[1172,10,3.0],[1172,12,1.0],[1172,17,1.0],[1173,3,3.0],[1173,4,1.0],[1173,7,2.0],[1173,11,1.0],[1173,13,3.0],[1173,15,2.0],[1173,19,1.0],[1174,8,1.0],[1174,12,4.0],[1175,1,4.0],[1175,2,1.0],[1175,5,1.0],[1175,15,1.0],[1176,7,5.0],[1177,5,3.0],[1177,8,1.0],[1177,13,1.0],[1177,19,1.0],[1178,0,1.0],[1178,6,2.0],[1178,8,1.0],[1178,10,1.0],[1179,14,37.0],[1180,16,8.0],[1181,7,3.0],[1181,8,1.0],[1181,9,1.0],[1181,12,1.0],[1181,15,1.0],[1181,19,1.0],[1182,1,2.0],[1182,4,3.0],[1183,3,3.0],[1183,19,2.0],[1184,1,1.0],[1184,9,1.0],[1184,11,7.0],[1185,0,1.0],[1185,6,1.0],[1185,7,1.0],[1185,8,1.0],[1185,10,2.0],[1185,15,1.0],[1185,16,3.0],[1186,14,5.0],[1187,2,2.0],[1187,7,1.0],[1187,8,2.0],[1187,13,1.0],[1188,1,22.0],[1188,2,1.0],[1188,4,11.0],[1188,11,2.0],[1188,13,1.0],[1188,18,2.0],[1188,19,35.0],[1189,3,10.0],[1189,15,1.0],[1189,18,4.0],[1190,0,1.0],[1190,7,1.0],[1190,14,1.0],[1190,15,2.0],[1191,1,6.0],[1191,2,11.0],[1191,3,1.0],[1191,4,5.0],[1191,18,3.0],[1192,11,1.0],[1192,12,6.0],[1192,14,2.0],[1192,18,2.0],[1193,5,2.0],[1193,8,4.0],[1193,9,1.0],[1193,10,1.0],[1193,12,1.0],[1193,17,2.0],[1193,18,1.0],[1193,19,3.0],[1194,2,1.0],[1194,11,2.0],[1194,19,12.0],[1195,1,11.0],[1195,2,8.0],[1195,3,15.0],[1195,4,8.0],[1195,7,1.0],[1195,11,1.0],[1195,16,1.0],[1195,18,9.0],[1196,0,2.0],[1196,6,2.0],[1196,7,4.0],[1196,8,3.0],[1196,9,2.0],[1196,10,1.0],[1196,11,1.0],[1196,12,1.0],[1196,15,5.0],[1196,16,5.0],[1196,17,2.0],[1197,5,1.0],[1197,8,1.0],[1197,10,1.0],[1197,12,1.0],[1197,17,1.0],[1198,0,2.0],[1198,7,1.0],[1198,15,7.0],[1198,17,1.0],[1199,3,1.0],[1199,5,5.0],[1200,5,1.0],[1200,7,1.0],[1200,13,1.0],[1200,16,1.0],[1200,17,1.0],[1201,0,1.0],[1201,1,5.0],[1201,3,2.0],[1201,4,2.0],[1201,11,2.0],[1201,14,10.0],[1201,15,3.0],[1201,18,1.0],[1202,8,1.0],[1202,10,1.0],[1202,12,1.0],[1202,15,2.0],[1203,0,1.0],[1203,3,1.0],[1203,5,2.0],[1203,8,1.0],[1203,9,1.0],[1203,12,1.0],[1203,13,1.0],[1203,19,1.0],[1204,1,4.0],[1204,11,1.0],[1205,6,1.0],[1205,7,2.0],[1205,8,2.0],[1205,15,1.0],[1206,14,16.0],[1207,13,2.0],[1207,14,5.0],[1207,15,1.0],[1208,5,1.0],[1208,7,1.0],[1208,8,1.0],[1208,11,2.0],[1209,5,2.0],[1209,6,1.0],[1209,7,1.0],[1209,8,1.0],[1209,12,1.0],[1209,15,1.0],[1209,16,2.0],[1210,3,4.0],[1210,11,126.0],[1210,18,7.0],[1210,19,16.0],[1211,1,22.0],[1211,2,5.0],[1211,4,29.0],[1212,1,1.0],[1212,4,1.0],[1212,7,2.0],[1212,9,1.0],[1212,11,1.0],[1212,17,2.0],[1213,11,7.0],[1214,6,1.0],[1214,7,1.0],[1214,15,1.0],[1214,17,1.0],[1214,19,1.0],[1215,3,1.0],[1215,9,1.0],[1215,14,1.0],[1215,18,2.0],[1216,11,3.0],[1216,19,2.0],[1217,7,6.0],[1217,12,2.0],[1217,14,14.0],[1217,16,1.0],[1217,18,1.0],[1218,3,4.0],[1218,9,2.0],[1218,11,1.0],[1218,13,1.0],[1219,0,1.0],[1219,1,1.0],[1219,5,2.0],[1219,11,2.0],[1219,13,3.0],[1219,14,77.0],[1219,18,3.0],[1220,19,6.0],[1221,3,6.0],[1221,6,3.0],[1221,7,2.0],[1221,8,1.0],[1221,9,1.0],[1221,11,1.0],[1221,12,2.0],[1221,13,1.0],[1221,15,2.0],[1221,18,1.0],[1221,19,1.0],[1222,3,2.0],[1222,8,1.0],[1222,18,1.0],[1222,19,1.0],[1223,3,1.0],[1223,11,1.0],[1223,18,7.0],[1223,19,1.0],[1224,7,3.0],[1224,8,1.0],[1224,9,3.0],[1224,15,1.0],[1225,0,4.0],[1225,2,1.0],[1226,9,1.0],[1226,14,15.0],[1227,0,1.0],[1227,2,1.0],[1227,3,2.0],[1227,6,1.0],[1227,18,1.0],[1228,11,2.0],[1228,13,1.0],[1228,15,1.0],[1228,19,2.0],[1229,1,1.0],[1229,8,1.0],[1229,12,1.0],[1229,16,1.0],[1229,17,1.0],[1230,9,1.0],[1230,15,4.0],[1231,0,89.0],[1231,1,505.0],[1231,2,496.0],[1231,3,7131.0],[1231,4,714.0],[1231,5,1030.0],[1231,6,212.0],[1231,7,1354.0],[1231,8,900.0],[1231,9,536.0],[1231,10,549.0],[1231,11,6186.0],[1231,12,663.0],[1231,13,427.0],[1231,14,1512.0],[1231,15,827.0],[1231,16,1449.0],[1231,17,691.0],[1231,18,10016.0],[1231,19,2554.0],[1232,3,3.0],[1232,4,2.0],[1232,7,5.0],[1232,12,34.0],[1232,13,11.0],[1232,14,139.0],[1232,15,36.0],[1232,18,2.0],[1233,6,1.0],[1233,7,1.0],[1233,8,1.0],[1233,10,2.0],[1233,12,1.0],[1233,14,1.0],[1233,16,1.0],[1234,6,2.0],[1234,8,1.0],[1234,10,2.0],[1234,13,1.0],[1234,16,2.0],[1234,17,3.0],[1235,0,1.0],[1235,3,6.0],[1235,6,1.0],[1235,7,2.0],[1235,12,2.0],[1235,13,1.0],[1236,0,1.0],[1236,1,1.0],[1236,2,4.0],[1236,5,5.0],[1237,1,1.0],[1237,11,4.0],[1237,19,3.0],[1238,6,2.0],[1238,8,1.0],[1238,15,1.0],[1238,17,1.0],[1239,0,1.0],[1239,1,1.0],[1239,6,1.0],[1239,10,1.0],[1239,11,1.0],[1239,15,4.0],[1239,16,2.0],[1240,2,10.0],[1241,0,1.0],[1241,5,1.0],[1241,10,1.0],[1241,13,1.0],[1241,16,1.0],[1241,19,1.0],[1242,0,2.0],[1242,8,2.0],[1242,10,2.0],[1242,17,4.0],[1242,19,2.0],[1243,0,1.0],[1243,6,1.0],[1243,10,1.0],[1243,13,1.0],[1243,16,1.0],[1244,8,2.0],[1244,9,1.0],[1244,11,38.0],[1244,19,452.0],[1245,0,1.0],[1245,9,1.0],[1245,13,1.0],[1245,15,1.0],[1245,16,1.0],[1245,17,1.0],[1246,2,1.0],[1246,3,2.0],[1246,14,58.0],[1246,15,5.0],[1246,18,1.0],[1246,19,12.0],[1247,4,1.0],[1247,6,1.0],[1247,8,2.0],[1247,9,1.0],[1247,12,1.0],[1247,15,1.0],[1247,16,3.0],[1247,19,1.0],[1248,7,1.0],[1248,19,6.0],[1249,3,1.0],[1249,5,1.0],[1249,7,2.0],[1249,11,2.0],[1249,17,1.0],[1249,18,1.0],[1249,19,20.0],[1250,6,1.0],[1250,8,2.0],[1250,13,1.0],[1250,19,3.0],[1251,0,1.0],[1251,1,1.0],[1251,2,2.0],[1251,14,1.0],[1252,5,1.0],[1252,7,2.0],[1252,8,1.0],[1252,9,2.0],[1252,19,4.0],[1253,0,1.0],[1253,3,1.0],[1253,6,1.0],[1253,7,1.0],[1253,8,1.0],[1253,9,2.0],[1253,10,1.0],[1253,15,5.0],[1253,16,3.0],[1253,17,1.0],[1254,2,2.0],[1254,4,3.0],[1255,1,4.0],[1255,5,1.0],[1255,6,1.0],[1255,12,1.0],[1255,13,3.0],[1255,14,25.0],[1255,19,3.0],[1256,7,1.0],[1256,8,1.0],[1256,12,2.0],[1256,13,2.0],[1256,14,1.0],[1257,10,1.0],[1257,14,5.0],[1258,0,53.0],[1258,1,162.0],[1258,2,101.0],[1258,3,10.0],[1258,4,40.0],[1258,5,478.0],[1258,6,15.0],[1258,14,5.0],[1258,16,1.0],[1258,18,1.0],[1259,1,1.0],[1259,2,4.0],[1259,19,1.0],[1260,9,2.0],[1260,15,4.0],[1260,16,1.0],[1261,0,1.0],[1261,7,4.0],[1261,9,1.0],[1261,11,2.0],[1262,3,1.0],[1262,7,1.0],[1262,15,1.0],[1262,18,2.0],[1263,4,1.0],[1263,5,2.0],[1263,7,7.0],[1263,8,3.0],[1263,9,2.0],[1263,10,4.0],[1263,11,2.0],[1263,12,1.0],[1263,13,1.0],[1263,15,9.0],[1263,16,5.0],[1263,17,7.0],[1264,4,1.0],[1264,6,1.0],[1264,9,2.0],[1264,11,1.0],[1264,13,2.0],[1264,15,3.0],[1265,3,1.0],[1265,11,5.0],[1265,18,1.0],[1266,4,1.0],[1266,6,1.0],[1266,7,1.0],[1266,9,1.0],[1266,10,1.0],[1266,12,1.0],[1266,15,3.0],[1266,16,1.0],[1266,19,1.0],[1267,6,2.0],[1267,18,2.0],[1267,19,3.0],[1268,0,7.0],[1268,4,1.0],[1268,5,4.0],[1268,6,10.0],[1268,8,9.0],[1268,9,1.0],[1268,12,5.0],[1268,13,8.0],[1268,17,7.0],[1268,19,3.0],[1269,0,1.0],[1269,3,1.0],[1269,6,1.0],[1269,7,1.0],[1269,13,1.0],[1270,4,1.0],[1270,7,2.0],[1270,8,1.0],[1270,9,1.0],[1270,15,5.0],[1271,0,1.0],[1271,1,1.0],[1271,2,3.0],[1271,4,5.0],[1271,7,8.0],[1271,8,6.0],[1271,9,11.0],[1271,10,5.0],[1271,11,3.0],[1271,12,3.0],[1271,13,1.0],[1271,15,11.0],[1271,16,8.0],[1271,17,2.0],[1271,19,1.0],[1272,3,1.0],[1272,9,1.0],[1272,13,4.0],[1272,14,39.0],[1272,18,13.0],[1273,14,15.0],[1274,1,4.0],[1274,2,6.0],[1274,9,1.0],[1274,11,1.0],[1274,18,1.0],[1275,3,7.0],[1275,4,1.0],[1275,5,4.0],[1275,7,3.0],[1275,11,1.0],[1275,12,2.0],[1275,13,15.0],[1275,14,205.0],[1275,15,32.0],[1275,19,12.0],[1276,0,3.0],[1276,1,1.0],[1276,5,3.0],[1276,6,5.0],[1276,7,2.0],[1276,8,7.0],[1276,9,2.0],[1276,10,18.0],[1276,11,1.0],[1276,12,6.0],[1276,13,11.0],[1276,15,1.0],[1276,16,19.0],[1276,17,11.0],[1277,3,2.0],[1277,5,1.0],[1277,9,5.0],[1277,13,1.0],[1277,18,1.0],[1277,19,1.0],[1278,0,323.0],[1278,1,1190.0],[1278,2,316.0],[1278,3,7.0],[1278,4,26.0],[1278,5,155.0],[1278,6,106.0],[1278,13,1.0],[1278,14,8.0],[1278,15,3.0],[1278,18,1.0],[1279,13,1.0],[1279,14,22.0],[1279,18,1.0],[1279,19,2.0],[1280,0,2.0],[1280,3,2.0],[1280,5,1.0],[1280,8,1.0],[1280,12,2.0],[1280,17,1.0],[1280,19,5.0],[1281,7,1.0],[1281,8,1.0],[1281,11,3.0],[1281,13,1.0],[1281,18,5.0],[1281,19,6.0],[1282,4,2.0],[1282,11,1.0],[1282,19,5.0],[1283,0,89.0],[1283,1,216.0],[1283,2,195.0],[1283,3,6.0],[1283,4,103.0],[1283,5,46.0],[1283,6,34.0],[1283,7,1.0],[1283,9,1.0],[1283,13,1.0],[1283,18,6.0],[1284,14,10.0],[1284,15,2.0],[1285,0,1.0],[1285,1,2.0],[1285,2,3.0],[1285,4,2.0],[1285,7,4.0],[1285,9,2.0],[1285,10,1.0],[1285,12,2.0],[1285,13,1.0],[1285,15,6.0],[1285,16,3.0],[1286,0,1.0],[1286,4,1.0],[1286,7,1.0],[1286,8,3.0],[1286,9,1.0],[1286,10,1.0],[1286,13,1.0],[1286,17,3.0],[1287,0,1.0],[1287,2,1.0],[1287,5,1.0],[1287,7,4.0],[1287,8,3.0],[1287,9,4.0],[1287,10,2.0],[1287,11,3.0],[1287,15,4.0],[1287,16,4.0],[1288,1,1.0],[1288,7,1.0],[1288,9,1.0],[1288,10,1.0],[1288,16,2.0],[1289,0,2682.0],[1289,1,4.0],[1289,2,1.0],[1289,3,8277.0],[1289,4,1.0],[1289,5,1640.0],[1289,6,4079.0],[1289,7,297.0],[1289,8,2558.0],[1289,9,1031.0],[1289,10,605.0],[1289,11,171.0],[1289,12,1828.0],[1289,13,2589.0],[1289,14,73.0],[1289,15,77.0],[1289,16,226.0],[1289,17,1518.0],[1289,18,1635.0],[1289,19,9524.0],[1290,4,2.0],[1290,5,1.0],[1290,11,3.0],[1291,3,1.0],[1291,4,2.0],[1291,9,3.0],[1291,11,2.0],[1291,12,1.0],[1291,13,2.0],[1291,15,1.0],[1292,0,175.0],[1292,1,393.0],[1292,2,71.0],[1292,3,2.0],[1292,4,9.0],[1292,5,103.0],[1292,6,75.0],[1292,12,1.0],[1292,13,1.0],[1293,3,1.0],[1293,11,2.0],[1293,18,3.0],[1293,19,2.0],[1294,0,1.0],[1294,3,1.0],[1294,6,1.0],[1294,7,3.0],[1294,8,3.0],[1294,9,2.0],[1294,10,6.0],[1294,13,2.0],[1294,15,2.0],[1294,16,3.0],[1294,17,4.0],[1294,19,2.0],[1295,1,13.0],[1296,7,2.0],[1296,9,2.0],[1296,12,1.0],[1297,3,5.0],[1297,6,2.0],[1297,18,3.0],[1298,1,2.0],[1298,4,3.0],[1298,5,2.0],[1298,6,2.0],[1298,7,6.0],[1298,8,2.0],[1298,9,10.0],[1298,10,1.0],[1298,11,1.0],[1298,12,2.0],[1298,13,3.0],[1298,15,6.0],[1298,16,2.0],[1298,17,1.0],[1298,19,1.0],[1299,0,1.0],[1299,2,2.0],[1299,7,7.0],[1299,9,1.0],[1299,11,2.0],[1299,13,2.0],[1299,14,1.0],[1299,15,4.0],[1299,16,4.0],[1299,17,1.0],[1300,1,1.0],[1300,8,1.0],[1300,9,2.0],[1300,14,1.0],[1300,15,1.0],[1300,16,2.0],[1301,1,1.0],[1301,6,2.0],[1301,7,1.0],[1301,9,2.0],[1301,10,1.0],[1301,13,2.0],[1301,15,3.0],[1302,1,6.0],[1303,9,5.0],[1304,1,1.0],[1304,3,2.0],[1304,12,3.0],[1304,16,1.0],[1304,18,1.0],[1305,1,1.0],[1305,3,1.0],[1305,7,3.0],[1305,9,2.0],[1305,11,2.0],[1305,14,1.0],[1305,18,2.0],[1306,3,3.0],[1306,5,2.0],[1306,18,18.0],[1307,3,2.0],[1307,7,2.0],[1307,11,3.0],[1307,12,19.0],[1307,14,9.0],[1307,18,2.0],[1308,0,1.0],[1308,4,2.0],[1308,5,3.0],[1308,6,1.0],[1309,4,1.0],[1309,11,2.0],[1309,19,6.0],[1310,0,5.0],[1311,3,1.0],[1311,13,4.0],[1312,19,6.0],[1313,6,2.0],[1313,7,2.0],[1313,8,3.0],[1313,13,1.0],[1313,15,1.0],[1313,17,1.0],[1314,5,1.0],[1314,11,4.0],[1314,14,1.0],[1314,18,4.0],[1314,19,36.0],[1315,0,1.0],[1315,1,12.0],[1315,6,1.0],[1316,1,10.0],[1316,2,2.0],[1316,4,4.0],[1316,7,2.0],[1316,9,1.0],[1316,11,9.0],[1316,16,1.0],[1316,19,5.0],[1317,11,3.0],[1317,12,1.0],[1317,19,8.0],[1318,0,2.0],[1318,3,2.0],[1318,6,2.0],[1318,7,3.0],[1318,8,1.0],[1318,9,1.0],[1318,13,3.0],[1318,15,1.0],[1318,19,1.0],[1319,8,1.0],[1319,19,4.0],[1320,1,1.0],[1320,2,1.0],[1320,6,1.0],[1320,7,1.0],[1320,8,1.0],[1320,9,1.0],[1320,15,1.0],[1320,19,1.0],[1321,5,2.0],[1321,11,12.0],[1322,3,3.0],[1322,12,2.0],[1322,13,2.0],[1322,15,2.0],[1323,1,3.0],[1323,2,1.0],[1323,4,2.0],[1324,3,1.0],[1324,7,1.0],[1324,9,2.0],[1324,11,1.0],[1324,12,1.0],[1324,13,1.0],[1324,15,1.0],[1325,0,1.0],[1325,3,3.0],[1325,5,2.0],[1325,7,1.0],[1325,8,1.0],[1325,9,1.0],[1325,11,1.0],[1325,19,1.0],[1326,2,1.0],[1326,4,2.0],[1326,6,2.0],[1326,7,4.0],[1326,8,2.0],[1326,9,2.0],[1326,10,2.0],[1326,12,2.0],[1326,14,1.0],[1326,15,3.0],[1326,16,3.0],[1326,17,1.0],[1327,14,6.0],[1328,2,1.0],[1328,3,3.0],[1328,4,1.0],[1328,5,1.0],[1328,18,6.0],[1329,5,1.0],[1329,12,1.0],[1329,18,10.0],[1330,0,2.0],[1330,3,3.0],[1330,6,5.0],[1330,8,3.0],[1330,10,1.0],[1330,12,1.0],[1330,19,3.0],[1331,2,1.0],[1331,5,3.0],[1331,8,1.0],[1332,2,1.0],[1332,12,8.0],[1333,2,1.0],[1333,4,2.0],[1333,5,1.0],[1333,6,1.0],[1334,1,7.0],[1334,4,2.0],[1334,5,6.0],[1334,7,4.0],[1334,9,1.0],[1334,11,1.0],[1334,12,2.0],[1335,3,1.0],[1335,7,4.0],[1335,8,1.0],[1335,9,5.0],[1335,11,1.0],[1335,13,1.0],[1335,18,1.0],[1336,1,1.0],[1336,5,1.0],[1336,7,2.0],[1336,9,2.0],[1336,11,1.0],[1336,12,1.0],[1336,15,2.0],[1337,0,2.0],[1337,10,1.0],[1337,16,1.0],[1337,17,1.0],[1338,13,1.0],[1338,19,4.0],[1339,12,3.0],[1339,13,6.0],[1339,16,1.0],[1340,0,2.0],[1340,1,11.0],[1340,2,18.0],[1340,4,23.0],[1340,6,3.0],[1341,2,2.0],[1341,3,5.0],[1341,18,2.0],[1342,7,3.0],[1342,15,2.0],[1342,16,1.0],[1343,3,2.0],[1343,5,1.0],[1343,11,1.0],[1343,18,6.0],[1343,19,18.0],[1344,3,3.0],[1344,18,5.0],[1345,9,1.0],[1345,13,2.0],[1345,15,1.0],[1345,19,1.0],[1346,1,1.0],[1346,2,2.0],[1346,3,13.0],[1346,4,1.0],[1346,5,14.0],[1346,7,2.0],[1346,8,4.0],[1346,10,4.0],[1346,11,59.0],[1346,12,4.0],[1346,13,1.0],[1346,14,1.0],[1346,16,1.0],[1346,17,1.0],[1346,18,47.0],[1346,19,236.0],[1347,1,1.0],[1347,2,4.0],[1347,3,1.0],[1347,4,1.0],[1347,5,1.0],[1347,6,1.0],[1347,11,1.0],[1347,18,1.0],[1348,7,3.0],[1348,9,1.0],[1348,15,2.0],[1349,3,14.0],[1349,18,15.0],[1350,5,3.0],[1350,12,13.0],[1350,14,35.0],[1351,1,1.0],[1351,5,1.0],[1351,6,1.0],[1351,7,3.0],[1351,10,2.0],[1351,16,3.0],[1351,17,1.0],[1352,0,12.0],[1352,3,4.0],[1352,5,3.0],[1352,6,12.0],[1352,8,5.0],[1352,9,3.0],[1352,12,2.0],[1352,13,9.0],[1352,16,1.0],[1352,17,8.0],[1352,18,2.0],[1352,19,13.0],[1353,3,1.0],[1353,5,2.0],[1353,7,1.0],[1353,11,1.0],[1353,12,5.0],[1353,14,20.0],[1353,15,4.0],[1353,18,3.0],[1354,0,1.0],[1354,9,2.0],[1354,14,1.0],[1354,15,2.0],[1355,2,1.0],[1355,3,5.0],[1355,6,1.0],[1355,14,27.0],[1355,18,2.0],[1356,0,5655.0],[1356,1,1523.0],[1356,2,1155.0],[1356,3,147.0],[1356,4,1236.0],[1356,5,10600.0],[1356,6,5783.0],[1356,7,6817.0],[1356,8,10786.0],[1356,9,4907.0],[1356,10,16365.0],[1356,11,2282.0],[1356,12,6054.0],[1356,13,11198.0],[1356,14,601.0],[1356,15,6640.0],[1356,16,19771.0],[1356,17,9653.0],[1356,18,13.0],[1356,19,4782.0],[1357,5,3.0],[1357,7,1.0],[1357,10,1.0],[1357,12,1.0],[1357,13,1.0],[1357,16,3.0],[1357,19,1.0],[1358,0,1.0],[1358,1,1.0],[1358,4,1.0],[1358,5,3.0],[1358,6,1.0],[1358,7,2.0],[1358,8,3.0],[1358,10,5.0],[1358,11,1.0],[1358,12,1.0],[1358,13,2.0],[1358,15,1.0],[1358,16,8.0],[1358,17,5.0],[1358,19,1.0],[1359,0,4.0],[1359,1,1.0],[1359,2,2.0],[1359,3,73.0],[1359,4,4.0],[1359,5,36.0],[1359,6,1.0],[1359,7,75.0],[1359,8,9.0],[1359,9,3.0],[1359,10,1.0],[1359,11,13.0],[1359,12,182.0],[1359,13,106.0],[1359,14,2522.0],[1359,15,421.0],[1359,16,5.0],[1359,17,1.0],[1359,18,32.0],[1359,19,3.0],[1360,10,1.0],[1360,15,4.0],[1361,1,12.0],[1361,2,9.0],[1361,4,1.0],[1362,3,34.0],[1362,5,87.0],[1362,12,2.0],[1362,14,4.0],[1362,18,471.0],[1362,19,3.0],[1363,4,2.0],[1363,11,7.0],[1363,19,3.0],[1364,7,1.0],[1364,9,3.0],[1364,11,1.0],[1364,13,1.0],[1365,0,1.0],[1365,1,1.0],[1365,2,1.0],[1365,4,1.0],[1365,5,1.0],[1365,7,2.0],[1365,9,1.0],[1365,11,1.0],[1365,12,1.0],[1365,15,1.0],[1366,3,1.0],[1366,4,1.0],[1366,9,4.0],[1366,19,1.0],[1367,9,1.0],[1367,13,1.0],[1367,19,3.0],[1368,13,2.0],[1368,16,4.0],[1369,1,1.0],[1369,2,3.0],[1369,3,2.0],[1369,4,1.0],[1369,14,1.0],[1369,18,1.0],[1370,3,8.0],[1370,18,23.0],[1371,7,3.0],[1371,10,4.0],[1371,16,1.0],[1372,0,1.0],[1372,5,2.0],[1372,6,1.0],[1372,7,3.0],[1373,8,1.0],[1373,9,1.0],[1373,10,1.0],[1373,14,1.0],[1373,17,1.0],[1374,3,2.0],[1374,12,2.0],[1374,14,10.0],[1375,1,2.0],[1375,2,1.0],[1375,3,8.0],[1375,4,10.0],[1375,5,5.0],[1375,7,3.0],[1375,8,2.0],[1375,11,39.0],[1375,12,4.0],[1375,17,3.0],[1375,18,27.0],[1375,19,1634.0],[1376,13,2.0],[1376,16,1.0],[1376,18,2.0],[1377,5,1.0],[1377,7,2.0],[1377,9,1.0],[1377,13,1.0],[1377,17,1.0],[1378,0,4.0],[1378,5,8.0],[1378,7,1.0],[1378,8,2.0],[1378,10,6.0],[1378,12,1.0],[1378,13,2.0],[1378,16,6.0],[1378,17,1.0],[1379,2,1.0],[1379,3,1.0],[1379,5,15.0],[1379,7,10.0],[1379,9,3.0],[1379,12,8.0],[1379,13,1.0],[1379,14,19.0],[1379,16,1.0],[1379,18,2.0],[1379,19,4.0],[1380,1,2.0],[1380,4,3.0],[1380,6,1.0],[1381,1,1.0],[1381,3,47.0],[1381,4,6.0],[1381,7,14.0],[1381,11,5.0],[1381,12,39.0],[1381,14,6.0],[1381,18,14.0],[1382,12,3.0],[1382,13,1.0],[1382,15,3.0],[1383,15,5.0],[1384,8,1.0],[1384,19,11.0],[1385,4,1.0],[1385,8,1.0],[1385,11,1.0],[1385,15,1.0],[1385,17,1.0],[1386,0,62.0],[1386,1,69.0],[1386,2,91.0],[1386,3,8.0],[1386,4,60.0],[1386,5,53.0],[1386,6,43.0],[1387,3,1.0],[1387,6,1.0],[1387,12,1.0],[1387,13,1.0],[1387,15,4.0],[1388,0,48.0],[1388,1,275.0],[1388,2,98.0],[1388,4,63.0],[1388,5,9.0],[1388,6,34.0],[1389,0,1.0],[1389,1,1.0],[1389,2,1.0],[1389,3,2.0],[1389,4,1.0],[1389,5,12.0],[1389,6,1.0],[1389,14,35.0],[1389,18,1.0],[1390,4,1.0],[1390,8,1.0],[1390,10,1.0],[1390,19,3.0],[1391,0,18.0],[1391,5,6.0],[1391,6,1.0],[1391,7,2.0],[1391,8,11.0],[1391,10,13.0],[1391,12,13.0],[1391,13,14.0],[1391,15,3.0],[1391,16,30.0],[1391,17,26.0],[1391,19,3.0],[1392,0,2616.0],[1392,1,144.0],[1392,2,86.0],[1392,3,83.0],[1392,4,105.0],[1392,5,5511.0],[1392,6,2764.0],[1392,7,765.0],[1392,8,4764.0],[1392,9,567.0],[1392,10,7652.0],[1392,11,119.0],[1392,12,2842.0],[1392,13,5366.0],[1392,14,106.0],[1392,15,567.0],[1392,16,9129.0],[1392,17,4963.0],[1392,18,12.0],[1392,19,2554.0],[1393,0,1.0],[1393,2,1.0],[1393,9,3.0],[1393,12,1.0],[1393,15,2.0],[1393,16,1.0],[1394,14,6.0],[1395,3,9.0],[1395,7,3.0],[1395,11,1.0],[1395,12,1.0],[1395,13,1.0],[1395,18,4.0],[1396,0,1.0],[1396,1,1.0],[1396,2,1.0],[1396,4,4.0],[1397,7,1.0],[1397,9,1.0],[1397,11,2.0],[1397,13,3.0],[1397,15,1.0],[1398,1,1.0],[1398,4,1.0],[1398,13,2.0],[1398,18,2.0],[1399,12,3.0],[1399,13,2.0],[1400,0,1.0],[1400,8,1.0],[1400,9,2.0],[1400,13,2.0],[1400,19,2.0],[1401,14,5.0],[1402,7,2.0],[1402,10,2.0],[1402,15,1.0],[1403,0,1.0],[1403,7,3.0],[1403,9,2.0],[1403,10,2.0],[1403,12,2.0],[1403,15,3.0],[1403,16,4.0],[1403,19,1.0],[1404,0,2.0],[1404,5,6.0],[1404,6,2.0],[1404,8,4.0],[1404,10,4.0],[1404,12,1.0],[1404,13,4.0],[1404,16,3.0],[1404,17,7.0],[1405,11,6.0],[1406,11,2.0],[1406,13,1.0],[1406,18,1.0],[1406,19,1.0],[1407,5,1.0],[1407,7,1.0],[1407,16,2.0],[1407,17,3.0],[1408,11,17.0],[1409,1,2.0],[1409,3,1.0],[1409,5,2.0],[1409,8,2.0],[1409,11,2.0],[1409,18,1.0],[1410,1,9.0],[1411,0,2.0],[1411,1,12.0],[1411,2,1.0],[1411,4,35.0],[1411,11,1.0],[1411,14,24.0],[1411,18,4.0],[1411,19,40.0],[1412,7,1.0],[1412,12,1.0],[1412,13,6.0],[1412,14,83.0],[1412,15,3.0],[1413,3,1.0],[1413,5,1.0],[1413,7,1.0],[1413,8,1.0],[1413,12,1.0],[1413,13,4.0],[1413,16,1.0],[1413,18,2.0],[1413,19,1.0],[1414,2,2.0],[1414,4,1.0],[1414,7,2.0],[1414,9,2.0],[1414,10,1.0],[1414,11,1.0],[1414,15,1.0],[1414,16,1.0],[1415,10,3.0],[1415,11,2.0],[1415,15,1.0],[1416,8,2.0],[1416,10,1.0],[1416,11,1.0],[1416,16,3.0],[1417,5,2.0],[1417,11,2.0],[1417,19,9.0],[1418,7,2.0],[1418,8,2.0],[1418,10,1.0],[1418,12,1.0],[1418,15,1.0],[1419,2,2.0],[1419,4,1.0],[1419,8,3.0],[1419,9,4.0],[1419,14,1.0],[1419,15,3.0],[1419,16,3.0],[1419,17,2.0],[1419,19,1.0],[1420,0,2.0],[1420,4,1.0],[1420,5,2.0],[1421,11,4.0],[1421,14,1.0],[1421,16,2.0],[1421,18,2.0],[1422,7,1.0],[1422,9,1.0],[1422,11,2.0],[1422,15,1.0],[1422,16,1.0],[1422,18,3.0],[1423,19,5.0],[1424,0,1.0],[1424,5,2.0],[1424,6,1.0],[1424,7,2.0],[1424,8,3.0],[1424,10,2.0],[1424,12,1.0],[1424,13,4.0],[1424,16,5.0],[1424,17,4.0],[1425,0,1.0],[1425,6,1.0],[1425,10,1.0],[1425,11,2.0],[1425,12,1.0],[1425,15,1.0],[1425,16,2.0],[1425,17,2.0],[1426,12,3.0],[1426,18,2.0],[1427,0,2.0],[1427,1,3.0],[1427,4,2.0],[1428,14,6.0],[1429,3,2.0],[1429,14,6.0],[1430,0,1.0],[1430,1,2.0],[1430,4,2.0],[1430,5,1.0],[1430,6,1.0],[1430,7,1.0],[1430,8,1.0],[1430,10,2.0],[1430,12,2.0],[1430,15,3.0],[1431,15,5.0],[1431,19,2.0],[1432,0,1.0],[1432,7,1.0],[1432,8,1.0],[1432,9,1.0],[1432,13,3.0],[1432,15,1.0],[1432,19,1.0],[1433,0,3.0],[1433,4,1.0],[1433,6,1.0],[1433,8,1.0],[1433,13,1.0],[1433,15,1.0],[1433,16,2.0],[1433,17,1.0],[1433,19,1.0],[1434,3,38.0],[1434,5,16.0],[1434,9,1.0],[1434,13,4.0],[1434,18,142.0],[1434,19,6.0],[1435,0,1.0],[1435,4,2.0],[1435,7,3.0],[1435,9,2.0],[1435,10,1.0],[1435,13,1.0],[1435,14,1.0],[1435,15,4.0],[1435,16,5.0],[1435,17,1.0],[1436,0,1.0],[1436,6,1.0],[1436,7,1.0],[1436,9,2.0],[1436,10,1.0],[1436,11,1.0],[1437,4,1.0],[1437,5,2.0],[1437,7,3.0],[1437,11,1.0],[1437,15,2.0],[1438,2,3.0],[1438,14,2.0],[1439,14,7.0],[1440,3,2.0],[1440,14,10.0],[1441,0,1.0],[1441,1,2.0],[1441,3,9.0],[1441,6,1.0],[1441,14,2.0],[1441,18,12.0],[1442,0,2.0],[1442,3,1.0],[1442,5,1.0],[1442,6,1.0],[1442,12,1.0],[1442,16,1.0],[1442,19,1.0],[1443,3,6.0],[1443,12,5.0],[1443,14,107.0],[1443,15,3.0],[1443,18,17.0],[1444,1,5.0],[1444,3,1.0],[1444,4,4.0],[1444,11,2.0],[1445,0,1.0],[1445,6,1.0],[1445,7,1.0],[1445,8,1.0],[1445,17,1.0],[1445,19,2.0],[1446,0,2.0],[1446,6,3.0],[1446,16,1.0],[1447,3,2.0],[1447,7,1.0],[1447,9,1.0],[1447,12,1.0],[1447,19,3.0],[1448,11,3.0],[1448,12,2.0],[1448,14,1.0],[1448,18,1.0],[1448,19,4.0],[1449,0,4.0],[1449,1,1.0],[1449,5,5.0],[1449,6,2.0],[1449,8,1.0],[1449,10,4.0],[1449,12,3.0],[1449,13,1.0],[1449,16,3.0],[1449,17,5.0],[1449,19,3.0],[1450,0,1.0],[1450,2,1.0],[1450,7,1.0],[1450,11,1.0],[1450,12,1.0],[1451,12,1.0],[1451,18,13.0],[1452,1,3.0],[1452,2,2.0],[1452,4,1.0],[1453,1,4.0],[1453,3,447.0],[1453,4,2.0],[1453,5,1.0],[1453,7,33.0],[1453,8,147.0],[1453,10,12.0],[1453,11,38.0],[1453,12,45.0],[1453,13,4.0],[1453,14,4.0],[1453,16,621.0],[1453,18,554.0],[1453,19,15.0],[1454,14,5.0],[1454,15,1.0],[1455,0,2.0],[1455,1,1.0],[1455,2,1.0],[1455,4,1.0],[1455,5,4.0],[1455,6,2.0],[1455,7,4.0],[1455,8,1.0],[1455,10,2.0],[1455,11,1.0],[1455,12,2.0],[1455,13,1.0],[1455,14,1.0],[1455,15,3.0],[1455,16,4.0],[1455,17,4.0],[1456,3,1.0],[1456,12,3.0],[1456,14,30.0],[1456,18,1.0],[1457,1,3.0],[1457,2,2.0],[1458,0,10.0],[1458,1,2.0],[1458,4,1.0],[1458,5,13.0],[1458,6,3.0],[1458,7,4.0],[1458,8,13.0],[1458,10,12.0],[1458,11,2.0],[1458,12,3.0],[1458,13,11.0],[1458,15,1.0],[1458,16,16.0],[1458,17,9.0],[1458,19,2.0],[1459,2,4.0],[1459,4,4.0],[1460,14,16.0],[1461,7,5.0],[1462,0,2.0],[1462,5,4.0],[1462,6,1.0],[1463,7,2.0],[1463,8,2.0],[1463,9,1.0],[1463,13,2.0],[1463,16,2.0],[1463,17,1.0],[1463,19,1.0],[1464,2,1.0],[1464,7,1.0],[1464,9,2.0],[1464,12,1.0],[1465,0,1.0],[1465,7,2.0],[1465,9,1.0],[1465,11,1.0],[1465,15,1.0],[1465,16,1.0],[1466,3,6.0],[1466,18,3.0],[1467,0,1.0],[1467,3,5.0],[1467,18,3.0],[1468,3,1.0],[1468,18,46.0],[1469,7,1.0],[1469,13,2.0],[1469,15,1.0],[1469,16,1.0],[1470,0,1.0],[1470,4,1.0],[1470,7,1.0],[1470,8,2.0],[1470,9,1.0],[1470,16,1.0],[1471,18,6.0],[1472,12,1.0],[1472,14,22.0],[1473,0,1.0],[1473,1,6.0],[1473,2,6.0],[1473,3,3.0],[1473,4,2.0],[1473,16,1.0],[1473,17,1.0],[1473,18,16.0],[1473,19,1.0],[1474,3,69.0],[1474,5,95.0],[1474,7,1.0],[1474,11,1.0],[1474,12,45.0],[1474,13,17.0],[1474,14,4.0],[1474,16,8.0],[1474,17,5.0],[1474,18,830.0],[1474,19,12.0],[1475,2,1.0],[1475,3,3.0],[1475,4,3.0],[1475,18,3.0],[1476,0,18.0],[1476,3,1.0],[1476,4,1.0],[1476,5,12.0],[1476,6,9.0],[1476,7,7.0],[1476,8,15.0],[1476,10,4.0],[1476,12,4.0],[1476,13,9.0],[1476,15,2.0],[1476,16,1.0],[1476,17,9.0],[1476,19,3.0],[1477,7,2.0],[1477,12,1.0],[1477,13,1.0],[1477,16,3.0],[1478,4,5.0],[1479,4,1.0],[1479,7,3.0],[1479,8,1.0],[1479,9,2.0],[1479,10,2.0],[1479,13,1.0],[1479,15,3.0],[1479,16,1.0],[1480,8,1.0],[1480,12,9.0],[1480,13,3.0],[1481,0,2.0],[1481,5,2.0],[1481,7,1.0],[1481,8,1.0],[1481,10,1.0],[1481,11,1.0],[1481,14,1.0],[1481,16,1.0],[1481,17,3.0],[1481,19,1.0],[1482,3,5.0],[1482,13,1.0],[1482,18,2.0],[1483,11,2.0],[1483,14,4.0],[1484,12,25.0],[1484,14,66.0],[1485,0,9.0],[1485,1,1.0],[1485,4,1.0],[1485,5,3.0],[1485,6,1.0],[1486,7,1.0],[1486,8,1.0],[1486,16,3.0],[1487,3,1.0],[1487,5,1.0],[1487,18,4.0],[1488,1,1.0],[1488,5,1.0],[1488,9,2.0],[1488,11,1.0],[1488,15,1.0],[1488,16,1.0],[1488,17,1.0],[1489,5,1.0],[1489,7,1.0],[1489,8,1.0],[1489,10,1.0],[1489,16,4.0],[1490,1,2.0],[1490,4,3.0],[1491,0,15.0],[1491,1,13.0],[1491,2,1.0],[1491,3,1.0],[1491,4,11.0],[1491,5,9.0],[1491,6,15.0],[1492,0,3.0],[1492,2,2.0],[1492,6,1.0],[1493,15,5.0],[1494,3,1.0],[1494,18,4.0],[1495,1,7.0],[1495,2,5.0],[1495,4,1.0],[1495,5,1.0],[1495,9,2.0],[1495,11,1.0],[1495,18,4.0],[1496,14,21.0],[1496,18,1.0],[1497,2,2.0],[1497,4,1.0],[1497,8,1.0],[1497,9,4.0],[1497,11,2.0],[1497,12,1.0],[1497,13,1.0],[1497,15,4.0],[1497,16,3.0],[1497,17,2.0],[1498,5,1.0],[1498,7,1.0],[1498,14,1.0],[1498,18,2.0],[1499,19,6.0],[1500,0,20.0],[1500,2,10.0],[1500,6,14.0],[1500,7,64.0],[1500,13,37.0],[1500,15,34.0],[1501,1,5.0],[1502,2,1.0],[1502,3,5.0],[1502,7,1.0],[1502,12,6.0],[1502,13,4.0],[1502,14,94.0],[1502,15,2.0],[1502,17,1.0],[1502,18,11.0],[1503,1,4.0],[1503,3,1.0],[1503,11,4.0],[1503,18,1.0],[1503,19,6.0],[1504,2,1.0],[1504,7,1.0],[1504,15,3.0],[1504,16,1.0],[1505,18,1.0],[1505,19,4.0],[1506,0,1.0],[1506,2,2.0],[1506,4,1.0],[1506,5,1.0],[1506,6,2.0],[1506,7,2.0],[1506,8,1.0],[1506,9,6.0],[1506,10,6.0],[1506,13,1.0],[1506,15,3.0],[1506,16,9.0],[1506,17,5.0],[1507,5,2.0],[1507,8,2.0],[1507,9,1.0],[1507,10,1.0],[1507,13,1.0],[1508,0,2.0],[1508,1,3.0],[1508,2,1.0],[1508,4,1.0],[1508,5,3.0],[1508,6,1.0],[1508,7,12.0],[1508,8,4.0],[1508,9,13.0],[1508,10,9.0],[1508,12,1.0],[1508,13,4.0],[1508,14,1.0],[1508,15,4.0],[1508,16,4.0],[1508,17,2.0],[1509,0,4.0],[1509,5,10.0],[1509,6,7.0],[1509,7,2.0],[1509,8,3.0],[1509,9,1.0],[1509,10,6.0],[1509,12,1.0],[1509,13,2.0],[1509,16,9.0],[1509,17,2.0],[1509,19,1.0],[1510,0,2.0],[1510,1,2.0],[1510,4,3.0],[1510,5,6.0],[1510,6,4.0],[1511,1,7.0],[1511,10,1.0],[1511,19,20.0],[1512,3,1.0],[1512,6,1.0],[1512,8,1.0],[1512,9,2.0],[1513,5,4.0],[1513,14,43.0],[1514,0,3.0],[1514,1,10.0],[1514,2,6.0],[1514,4,4.0],[1514,6,3.0],[1515,3,4.0],[1515,4,2.0],[1515,6,1.0],[1515,8,1.0],[1515,14,1.0],[1515,17,2.0],[1515,18,1.0],[1516,11,3.0],[1516,18,1.0],[1516,19,1.0],[1517,3,3.0],[1517,4,1.0],[1517,5,1.0],[1517,6,1.0],[1517,7,1.0],[1517,8,1.0],[1517,9,5.0],[1517,11,3.0],[1517,13,2.0],[1517,15,3.0],[1517,19,1.0],[1518,0,2.0],[1518,1,3.0],[1518,2,2.0],[1518,4,2.0],[1518,6,4.0],[1519,0,4.0],[1519,2,3.0],[1519,5,4.0],[1519,6,1.0],[1520,14,1.0],[1520,18,1.0],[1520,19,19.0],[1521,0,1.0],[1521,5,1.0],[1521,9,1.0],[1521,10,1.0],[1521,13,1.0],[1521,16,3.0],[1521,17,2.0],[1522,7,1.0],[1522,8,4.0],[1522,9,2.0],[1523,3,1.0],[1523,5,1.0],[1523,16,1.0],[1523,17,2.0],[1523,18,1.0],[1523,19,1.0],[1524,5,1.0],[1524,18,4.0],[1525,5,1.0],[1525,8,1.0],[1525,10,3.0],[1525,12,1.0],[1525,15,1.0],[1525,16,1.0],[1526,1,1.0],[1526,11,7.0],[1526,19,3.0],[1527,0,8.0],[1527,6,1.0],[1527,7,1.0],[1527,13,1.0],[1527,16,1.0],[1527,19,1.0],[1528,1,2.0],[1528,4,6.0],[1529,1,2.0],[1529,2,1.0],[1529,5,2.0],[1529,9,2.0],[1529,16,1.0],[1530,11,16.0],[1531,8,1.0],[1531,13,1.0],[1531,16,1.0],[1531,17,1.0],[1531,19,1.0],[1532,2,1.0],[1532,7,1.0],[1532,11,1.0],[1532,14,1.0],[1532,18,1.0],[1533,1,1.0],[1533,2,1.0],[1533,3,1.0],[1533,7,1.0],[1533,14,1.0],[1533,18,2.0],[1534,15,8.0],[1535,0,3.0],[1535,1,6.0],[1535,2,10.0],[1535,4,5.0],[1535,5,5.0],[1535,6,3.0],[1535,8,3.0],[1535,15,1.0],[1535,16,3.0],[1536,5,1.0],[1536,8,1.0],[1536,10,5.0],[1536,16,1.0],[1537,10,2.0],[1537,16,1.0],[1537,17,3.0],[1537,19,1.0],[1538,10,2.0],[1538,15,1.0],[1538,16,2.0],[1538,17,4.0],[1539,0,29.0],[1539,1,6.0],[1539,2,5.0],[1539,4,30.0],[1539,5,11.0],[1539,6,28.0],[1540,1,1.0],[1540,2,1.0],[1540,3,3.0],[1540,5,5.0],[1540,7,3.0],[1540,12,7.0],[1540,13,1.0],[1540,14,40.0],[1540,15,16.0],[1540,18,3.0],[1541,3,1.0],[1541,14,47.0],[1542,5,3.0],[1542,12,2.0],[1543,8,1.0],[1543,13,7.0],[1543,15,3.0],[1543,16,1.0],[1544,1,1.0],[1544,5,6.0],[1544,12,1.0],[1544,18,1.0],[1545,11,3.0],[1545,19,3.0],[1546,0,1.0],[1546,3,6.0],[1546,5,1.0],[1546,9,2.0],[1546,11,1.0],[1546,19,3.0],[1547,0,1.0],[1547,3,2.0],[1547,13,2.0],[1548,19,5.0],[1549,7,2.0],[1549,9,1.0],[1549,11,2.0],[1550,4,1.0],[1550,5,9.0],[1550,16,1.0],[1551,0,17.0],[1551,1,15.0],[1551,2,17.0],[1551,4,13.0],[1551,5,1.0],[1551,6,5.0],[1552,4,1.0],[1552,8,1.0],[1552,10,2.0],[1552,15,4.0],[1552,17,1.0],[1553,9,1.0],[1553,12,1.0],[1553,15,4.0],[1553,16,1.0],[1553,17,1.0],[1554,1,1.0],[1554,3,2.0],[1554,7,1.0],[1554,14,2.0],[1554,15,1.0],[1554,16,1.0],[1555,0,1.0],[1555,2,1.0],[1555,3,101.0],[1555,5,45.0],[1555,7,44.0],[1555,8,29.0],[1555,9,6.0],[1555,10,10.0],[1555,11,187.0],[1555,12,54.0],[1555,13,15.0],[1555,14,4.0],[1555,15,7.0],[1555,16,10.0],[1555,17,39.0],[1555,18,74.0],[1555,19,72.0],[1556,0,1.0],[1556,6,1.0],[1556,7,2.0],[1556,8,1.0],[1556,9,2.0],[1556,12,1.0],[1556,13,1.0],[1556,15,1.0],[1557,1,4.0],[1557,2,1.0],[1557,3,1.0],[1557,14,2.0],[1557,18,1.0],[1558,14,2.0],[1558,15,8.0],[1559,3,16.0],[1559,5,2.0],[1559,8,6.0],[1559,12,7.0],[1559,13,2.0],[1559,18,4.0],[1559,19,9.0],[1560,15,5.0],[1561,4,1.0],[1561,7,2.0],[1561,9,1.0],[1561,12,1.0],[1561,13,1.0],[1561,15,1.0],[1561,19,1.0],[1562,0,2.0],[1562,4,1.0],[1562,5,1.0],[1562,10,1.0],[1563,1,2.0],[1563,4,2.0],[1563,7,1.0],[1563,14,1.0],[1563,19,2.0],[1564,0,2.0],[1564,5,2.0],[1564,13,2.0],[1565,3,5.0],[1565,7,2.0],[1565,12,1.0],[1565,16,2.0],[1565,18,1.0],[1566,0,4.0],[1566,3,18.0],[1566,4,1.0],[1566,5,1.0],[1566,6,8.0],[1566,7,2.0],[1566,8,2.0],[1566,12,1.0],[1566,13,4.0],[1566,16,4.0],[1566,18,1.0],[1567,1,2.0],[1567,2,1.0],[1567,4,1.0],[1567,5,1.0],[1567,7,2.0],[1567,8,4.0],[1567,9,3.0],[1567,10,2.0],[1567,11,1.0],[1567,13,2.0],[1567,15,3.0],[1567,16,6.0],[1568,2,2.0],[1568,5,1.0],[1568,13,2.0],[1568,14,1.0],[1568,16,1.0],[1568,17,1.0],[1569,3,3.0],[1569,12,3.0],[1569,13,3.0],[1569,17,1.0],[1569,18,2.0],[1569,19,2.0],[1570,7,1.0],[1570,8,1.0],[1570,9,1.0],[1570,10,1.0],[1570,15,2.0],[1570,19,1.0],[1571,11,4.0],[1571,12,1.0],[1571,19,4.0],[1572,1,6.0],[1573,1,19.0],[1573,2,17.0],[1573,3,25.0],[1573,4,11.0],[1573,11,2.0],[1573,12,1.0],[1573,14,4.0],[1573,18,21.0],[1574,2,1.0],[1574,6,3.0],[1574,7,1.0],[1574,16,1.0],[1575,14,6.0],[1576,5,1.0],[1576,7,3.0],[1576,8,2.0],[1576,9,6.0],[1576,10,1.0],[1576,11,1.0],[1576,16,1.0],[1576,17,2.0],[1577,8,2.0],[1577,10,1.0],[1577,11,2.0],[1577,13,1.0],[1577,15,1.0],[1577,16,1.0],[1578,3,1.0],[1578,5,5.0],[1578,11,8.0],[1578,17,1.0],[1578,19,97.0],[1579,11,9.0],[1580,3,2.0],[1580,13,1.0],[1580,15,1.0],[1580,19,2.0],[1581,8,2.0],[1581,10,3.0],[1581,13,2.0],[1581,16,3.0],[1582,0,5.0],[1582,1,5.0],[1582,2,2.0],[1582,4,2.0],[1582,5,8.0],[1582,6,1.0],[1582,7,9.0],[1582,8,2.0],[1582,9,4.0],[1582,10,3.0],[1582,11,6.0],[1582,12,5.0],[1582,13,5.0],[1582,14,2.0],[1582,15,1.0],[1582,16,1.0],[1582,19,1.0],[1583,4,1.0],[1583,5,2.0],[1583,6,1.0],[1583,7,1.0],[1583,9,1.0],[1583,10,2.0],[1583,11,1.0],[1583,12,1.0],[1583,13,2.0],[1583,15,1.0],[1583,16,3.0],[1583,17,1.0],[1584,8,1.0],[1584,9,2.0],[1584,15,1.0],[1584,17,1.0],[1585,1,3.0],[1585,2,5.0],[1585,3,116.0],[1585,5,2.0],[1585,6,4.0],[1585,8,1.0],[1585,12,5.0],[1585,14,5.0],[1585,18,224.0],[1585,19,1.0],[1586,5,2.0],[1586,7,2.0],[1586,8,1.0],[1586,15,2.0],[1586,17,1.0],[1587,0,3.0],[1587,7,3.0],[1587,8,1.0],[1587,12,1.0],[1587,17,3.0],[1587,19,1.0],[1588,7,1.0],[1588,10,3.0],[1588,14,1.0],[1588,15,1.0],[1588,16,1.0],[1588,17,1.0],[1589,14,7.0],[1590,7,3.0],[1590,9,2.0],[1590,10,1.0],[1590,12,1.0],[1590,14,1.0],[1590,15,2.0],[1590,16,3.0],[1591,2,1.0],[1591,4,1.0],[1591,5,1.0],[1591,7,1.0],[1591,11,2.0],[1591,18,6.0],[1592,0,1.0],[1592,8,1.0],[1592,12,2.0],[1592,13,4.0],[1592,17,3.0],[1592,19,1.0],[1593,3,3.0],[1593,4,4.0],[1593,11,1.0],[1593,12,1.0],[1593,14,2.0],[1593,18,11.0],[1594,14,7.0],[1595,4,1.0],[1595,11,3.0],[1595,19,3.0],[1596,8,2.0],[1596,14,26.0],[1597,4,1.0],[1597,7,1.0],[1597,8,1.0],[1597,9,1.0],[1597,15,1.0],[1598,0,1.0],[1598,3,15.0],[1598,4,3.0],[1598,6,8.0],[1598,7,5.0],[1598,8,7.0],[1598,9,12.0],[1598,11,3.0],[1598,12,7.0],[1598,13,3.0],[1598,14,3.0],[1598,15,5.0],[1598,16,2.0],[1598,17,2.0],[1598,18,3.0],[1599,0,1.0],[1599,9,2.0],[1599,11,1.0],[1599,19,1.0],[1600,0,1.0],[1600,3,2.0],[1600,7,1.0],[1600,11,1.0],[1600,14,1.0],[1601,11,4.0],[1601,19,7.0],[1602,2,1.0],[1602,6,1.0],[1602,7,2.0],[1602,9,2.0],[1602,10,1.0],[1602,11,1.0],[1602,13,2.0],[1602,14,1.0],[1602,15,6.0],[1602,16,1.0],[1603,9,1.0],[1603,10,2.0],[1603,11,1.0],[1603,15,3.0],[1603,16,1.0],[1604,0,1.0],[1604,5,3.0],[1604,6,1.0],[1604,16,1.0],[1604,18,2.0],[1604,19,2.0],[1605,8,3.0],[1605,10,1.0],[1605,12,1.0],[1605,13,4.0],[1605,16,3.0],[1605,17,3.0],[1606,2,2.0],[1606,4,1.0],[1606,6,1.0],[1606,7,2.0],[1606,8,1.0],[1606,9,4.0],[1606,10,3.0],[1606,11,1.0],[1606,13,1.0],[1606,14,1.0],[1606,15,3.0],[1606,16,5.0],[1606,17,3.0],[1607,7,2.0],[1607,8,3.0],[1607,10,1.0],[1607,12,5.0],[1607,13,2.0],[1607,15,1.0],[1607,16,3.0],[1607,17,4.0],[1608,11,3.0],[1608,19,5.0],[1609,3,8.0],[1609,6,1.0],[1609,7,3.0],[1609,12,3.0],[1609,18,5.0],[1610,5,5.0],[1610,12,36.0],[1610,13,1.0],[1611,5,1.0],[1611,10,2.0],[1611,18,5.0],[1612,0,26.0],[1612,1,30.0],[1612,2,16.0],[1612,4,7.0],[1612,5,17.0],[1612,6,14.0],[1613,1,2.0],[1613,3,4.0],[1614,1,2.0],[1614,2,1.0],[1614,3,29.0],[1614,4,2.0],[1614,5,11.0],[1614,6,1.0],[1614,7,55.0],[1614,8,1.0],[1614,9,1.0],[1614,11,7.0],[1614,12,54.0],[1614,13,37.0],[1614,14,1351.0],[1614,15,179.0],[1614,16,2.0],[1614,18,19.0],[1614,19,4.0],[1615,11,2.0],[1615,19,16.0],[1616,3,3.0],[1616,5,1.0],[1616,7,1.0],[1616,10,1.0],[1616,16,1.0],[1616,18,3.0],[1617,0,2.0],[1617,1,1.0],[1617,4,5.0],[1617,6,3.0],[1618,6,1.0],[1618,9,1.0],[1618,10,1.0],[1618,12,2.0],[1618,16,4.0],[1618,17,1.0],[1619,0,1.0],[1619,7,2.0],[1619,8,1.0],[1619,10,1.0],[1619,13,1.0],[1619,17,1.0],[1620,14,5.0],[1621,14,4.0],[1621,15,1.0],[1622,11,3.0],[1622,19,2.0],[1623,3,5.0],[1623,11,1.0],[1624,0,1.0],[1624,5,1.0],[1624,8,2.0],[1624,9,1.0],[1624,15,1.0],[1624,16,2.0],[1624,17,2.0],[1624,19,1.0],[1625,7,1.0],[1625,10,1.0],[1625,11,1.0],[1625,17,2.0],[1626,0,1.0],[1626,4,1.0],[1626,5,1.0],[1626,6,1.0],[1626,7,2.0],[1626,8,4.0],[1626,10,3.0],[1626,11,1.0],[1626,12,2.0],[1626,13,2.0],[1626,15,2.0],[1626,16,6.0],[1626,17,3.0],[1627,5,1.0],[1627,8,1.0],[1627,10,3.0],[1627,16,3.0],[1627,17,3.0],[1628,5,5.0],[1628,12,1.0],[1629,14,21.0],[1629,15,1.0],[1630,1,4.0],[1630,2,6.0],[1630,3,14.0],[1630,4,2.0],[1630,7,1.0],[1630,12,1.0],[1630,14,4.0],[1630,16,1.0],[1630,18,10.0],[1631,0,2.0],[1631,1,15.0],[1631,2,16.0],[1631,3,9.0],[1631,4,33.0],[1631,5,27.0],[1631,6,105.0],[1631,7,26.0],[1631,8,8.0],[1631,9,4.0],[1631,11,12.0],[1631,12,3.0],[1631,13,1.0],[1631,14,41.0],[1631,15,41.0],[1631,16,3.0],[1631,18,3.0],[1631,19,1188.0],[1632,3,1.0],[1632,18,244.0],[1633,2,2.0],[1633,3,1.0],[1633,5,2.0],[1633,7,1.0],[1633,17,1.0],[1634,0,2.0],[1634,3,2.0],[1634,9,3.0],[1634,19,3.0],[1635,9,4.0],[1635,15,14.0],[1636,3,2.0],[1636,5,1.0],[1636,18,3.0],[1637,0,2.0],[1637,3,11.0],[1637,4,3.0],[1637,5,1.0],[1637,6,3.0],[1637,7,16.0],[1637,8,5.0],[1637,9,10.0],[1637,11,9.0],[1637,12,2.0],[1637,13,10.0],[1637,14,4.0],[1637,15,10.0],[1637,16,1.0],[1637,18,5.0],[1637,19,3.0],[1638,12,5.0],[1639,4,1.0],[1639,10,1.0],[1639,13,2.0],[1639,16,1.0],[1639,17,2.0],[1640,14,9.0],[1641,1,3.0],[1641,3,1.0],[1641,4,4.0],[1641,5,3.0],[1641,10,1.0],[1641,11,50.0],[1641,18,4.0],[1641,19,263.0],[1642,11,10.0],[1643,1,1.0],[1643,6,5.0],[1644,3,4.0],[1644,7,1.0],[1644,8,1.0],[1644,12,1.0],[1645,1,1.0],[1645,3,10.0],[1645,4,1.0],[1645,5,4.0],[1645,7,1.0],[1645,11,22.0],[1645,14,2.0],[1645,18,6.0],[1645,19,138.0],[1646,0,2.0],[1646,1,4.0],[1646,2,1.0],[1646,4,2.0],[1646,5,1.0],[1647,11,8.0],[1647,19,6.0],[1648,1,2.0],[1648,11,2.0],[1648,12,2.0],[1649,11,5.0],[1650,19,6.0],[1651,2,1.0],[1651,7,1.0],[1651,8,1.0],[1651,10,1.0],[1651,15,2.0],[1652,4,1.0],[1652,5,2.0],[1652,6,1.0],[1652,7,1.0],[1652,9,2.0],[1652,10,1.0],[1652,12,1.0],[1652,15,1.0],[1652,16,3.0],[1652,17,1.0],[1653,3,1.0],[1653,7,1.0],[1653,12,20.0],[1653,13,5.0],[1653,14,30.0],[1653,15,5.0],[1653,18,1.0],[1654,15,3.0],[1654,18,2.0],[1655,1,1.0],[1655,3,3.0],[1655,5,1.0],[1655,7,4.0],[1655,12,22.0],[1655,13,6.0],[1655,14,934.0],[1655,15,10.0],[1655,18,1.0],[1656,2,3.0],[1656,3,1.0],[1656,4,1.0],[1657,5,1.0],[1657,9,1.0],[1657,11,2.0],[1657,18,1.0],[1657,19,1.0],[1658,0,1.0],[1658,2,1.0],[1658,5,4.0],[1658,6,1.0],[1658,8,3.0],[1658,10,1.0],[1658,12,3.0],[1658,13,3.0],[1658,16,5.0],[1658,17,2.0],[1659,14,14.0],[1659,15,3.0],[1660,2,1.0],[1660,3,1.0],[1660,4,2.0],[1660,7,2.0],[1660,8,2.0],[1660,11,8.0],[1660,14,3.0],[1660,15,1.0],[1660,19,2.0],[1661,3,1.0],[1661,7,1.0],[1661,12,5.0],[1661,15,1.0],[1662,1,2.0],[1662,2,26.0],[1662,4,55.0],[1662,5,35.0],[1662,6,3.0],[1663,4,1.0],[1663,5,2.0],[1663,6,1.0],[1663,9,1.0],[1663,15,1.0],[1663,16,1.0],[1663,17,1.0],[1664,1,10.0],[1665,2,1.0],[1665,3,5.0],[1665,5,1.0],[1665,8,1.0],[1665,10,3.0],[1665,12,3.0],[1665,16,5.0],[1665,17,4.0],[1665,18,1.0],[1665,19,3.0],[1666,3,8.0],[1666,11,5.0],[1667,3,1.0],[1667,5,3.0],[1667,8,1.0],[1667,10,1.0],[1667,12,1.0],[1667,13,1.0],[1667,14,18.0],[1667,16,1.0],[1667,18,3.0],[1667,19,2.0],[1668,14,7.0],[1669,0,1.0],[1669,2,1.0],[1669,5,1.0],[1669,7,1.0],[1669,9,4.0],[1669,10,2.0],[1669,12,1.0],[1669,13,2.0],[1669,15,2.0],[1669,16,3.0],[1670,3,2.0],[1670,10,1.0],[1670,19,2.0],[1671,0,87.0],[1671,1,26.0],[1671,2,22.0],[1671,4,163.0],[1671,5,41.0],[1671,6,90.0],[1672,10,2.0],[1672,12,1.0],[1672,13,1.0],[1672,16,2.0],[1672,19,1.0],[1673,0,5.0],[1673,1,21.0],[1673,2,30.0],[1673,4,18.0],[1673,6,9.0],[1674,14,34.0],[1675,4,1.0],[1675,5,2.0],[1675,8,1.0],[1675,9,5.0],[1675,10,1.0],[1675,13,1.0],[1675,14,2.0],[1675,16,1.0],[1675,17,2.0],[1676,0,4.0],[1676,1,1.0],[1676,2,2.0],[1676,5,6.0],[1676,6,1.0],[1677,0,1.0],[1677,1,5.0],[1677,2,1.0],[1677,5,1.0],[1678,3,3.0],[1678,5,1.0],[1678,6,2.0],[1678,8,1.0],[1678,13,1.0],[1678,16,1.0],[1678,17,1.0],[1678,19,2.0],[1679,9,2.0],[1679,12,3.0],[1679,17,1.0],[1680,0,1.0],[1680,4,1.0],[1680,10,2.0],[1680,13,1.0],[1681,0,1.0],[1681,3,1.0],[1681,6,2.0],[1681,9,3.0],[1681,12,1.0],[1681,13,1.0],[1681,19,1.0],[1682,14,34.0],[1682,15,4.0],[1683,0,1.0],[1683,5,3.0],[1683,6,2.0],[1683,7,2.0],[1683,8,2.0],[1683,10,8.0],[1683,13,4.0],[1683,14,1.0],[1683,15,1.0],[1683,16,3.0],[1683,17,1.0],[1684,0,3.0],[1684,1,1.0],[1684,4,2.0],[1684,7,6.0],[1684,8,2.0],[1684,10,1.0],[1684,13,1.0],[1684,15,7.0],[1684,16,2.0],[1684,17,2.0],[1685,6,1.0],[1685,8,2.0],[1685,9,2.0],[1685,15,1.0],[1685,19,2.0],[1686,0,2.0],[1686,2,1.0],[1686,5,1.0],[1686,6,1.0],[1686,7,5.0],[1686,8,4.0],[1686,9,1.0],[1686,10,3.0],[1686,11,1.0],[1686,13,6.0],[1686,15,2.0],[1686,16,2.0],[1686,17,4.0],[1686,19,1.0],[1687,8,1.0],[1687,10,2.0],[1687,13,1.0],[1687,16,1.0],[1687,19,1.0],[1688,0,2.0],[1688,1,2.0],[1688,2,4.0],[1688,4,2.0],[1688,5,1.0],[1688,6,1.0],[1688,7,4.0],[1688,8,2.0],[1688,9,3.0],[1688,10,5.0],[1688,11,1.0],[1688,12,1.0],[1688,13,2.0],[1688,15,7.0],[1688,16,6.0],[1688,17,1.0],[1688,19,1.0],[1689,19,5.0],[1690,19,6.0],[1691,0,2.0],[1691,4,2.0],[1691,5,3.0],[1691,6,4.0],[1692,2,1.0],[1692,3,3.0],[1692,4,2.0],[1692,18,1.0],[1693,4,1.0],[1693,7,2.0],[1693,9,2.0],[1693,11,1.0],[1693,13,3.0],[1693,14,1.0],[1693,15,5.0],[1694,0,6.0],[1694,4,1.0],[1695,4,1.0],[1695,5,1.0],[1695,7,1.0],[1695,8,1.0],[1695,10,2.0],[1695,11,1.0],[1695,13,1.0],[1695,16,1.0],[1696,3,2.0],[1696,7,2.0],[1696,9,3.0],[1696,11,1.0],[1697,3,1.0],[1697,4,1.0],[1697,5,1.0],[1697,6,3.0],[1697,7,4.0],[1697,8,2.0],[1697,9,2.0],[1697,11,4.0],[1697,12,1.0],[1697,13,1.0],[1697,14,1.0],[1697,15,7.0],[1697,19,1.0],[1698,7,1.0],[1698,11,1.0],[1698,12,2.0],[1698,13,3.0],[1698,14,2.0],[1698,17,1.0],[1699,2,1.0],[1699,4,1.0],[1699,7,1.0],[1699,11,4.0],[1699,12,2.0],[1699,18,1.0],[1700,3,2.0],[1700,7,1.0],[1700,8,1.0],[1700,18,1.0],[1701,8,1.0],[1701,9,1.0],[1701,10,2.0],[1701,12,1.0],[1701,13,3.0],[1701,15,1.0],[1701,16,2.0],[1701,19,1.0],[1702,7,1.0],[1702,14,21.0],[1703,0,2.0],[1703,5,1.0],[1703,7,3.0],[1703,8,1.0],[1703,9,3.0],[1703,15,3.0],[1703,16,1.0],[1703,17,2.0],[1704,2,1.0],[1704,4,5.0],[1705,4,1.0],[1705,6,2.0],[1705,7,1.0],[1705,15,4.0],[1706,14,9.0],[1706,15,1.0],[1707,1,1.0],[1707,3,2.0],[1707,4,3.0],[1707,15,1.0],[1708,7,1.0],[1708,14,5.0],[1709,5,1.0],[1709,11,4.0],[1709,18,2.0],[1709,19,12.0],[1710,14,5.0],[1711,0,1.0],[1711,3,2.0],[1711,8,1.0],[1711,13,1.0],[1711,19,3.0],[1712,0,2.0],[1712,5,3.0],[1713,7,3.0],[1713,16,1.0],[1713,17,1.0],[1714,1,1.0],[1714,2,1.0],[1714,3,8.0],[1714,5,6.0],[1714,6,3.0],[1714,7,18.0],[1714,8,1.0],[1714,10,1.0],[1714,11,1.0],[1714,12,16.0],[1714,13,11.0],[1714,14,320.0],[1714,15,58.0],[1714,16,3.0],[1714,18,3.0],[1714,19,1.0],[1715,7,1.0],[1715,12,2.0],[1715,15,2.0],[1716,2,2.0],[1716,7,3.0],[1716,12,1.0],[1716,19,1.0],[1717,12,27.0],[1718,11,6.0],[1718,19,1.0],[1719,0,4.0],[1719,6,1.0],[1720,0,50.0],[1720,1,285.0],[1720,2,237.0],[1720,3,5371.0],[1720,4,485.0],[1720,5,1022.0],[1720,6,123.0],[1720,7,899.0],[1720,8,575.0],[1720,9,405.0],[1720,10,336.0],[1720,11,4038.0],[1720,12,405.0],[1720,13,321.0],[1720,14,1002.0],[1720,15,492.0],[1720,16,827.0],[1720,17,394.0],[1720,18,7065.0],[1720,19,1823.0],[1721,6,1.0],[1721,7,1.0],[1721,9,2.0],[1721,15,1.0],[1721,19,1.0],[1722,1,2.0],[1722,2,1.0],[1722,3,1.0],[1722,4,1.0],[1722,11,6.0],[1722,18,1.0],[1723,14,21.0],[1724,9,2.0],[1724,10,1.0],[1724,17,2.0],[1725,0,5.0],[1725,1,6.0],[1725,2,10.0],[1725,4,7.0],[1725,5,6.0],[1725,6,7.0],[1725,7,49.0],[1725,8,21.0],[1725,9,28.0],[1725,10,32.0],[1725,11,14.0],[1725,12,4.0],[1725,13,14.0],[1725,14,2.0],[1725,15,47.0],[1725,16,22.0],[1725,17,7.0],[1725,19,1.0],[1726,0,18.0],[1726,1,68.0],[1726,2,20.0],[1726,3,1.0],[1726,4,18.0],[1726,5,6.0],[1726,6,20.0],[1726,17,2.0],[1726,18,1.0],[1727,8,5.0],[1727,11,14.0],[1727,16,1.0],[1727,17,3.0],[1727,18,1.0],[1728,0,2.0],[1728,7,3.0],[1728,8,1.0],[1728,9,2.0],[1728,10,2.0],[1728,11,2.0],[1728,13,1.0],[1728,15,2.0],[1728,16,1.0],[1728,17,1.0],[1729,1,11.0],[1729,2,12.0],[1729,5,4.0],[1729,8,1.0],[1729,9,6.0],[1729,11,9.0],[1729,12,1.0],[1729,17,2.0],[1729,18,2.0],[1729,19,2.0],[1730,0,1.0],[1730,4,1.0],[1730,5,3.0],[1730,6,1.0],[1730,7,3.0],[1730,8,2.0],[1730,9,4.0],[1730,10,5.0],[1730,11,2.0],[1730,13,3.0],[1730,14,1.0],[1730,15,6.0],[1730,16,2.0],[1730,17,4.0],[1731,15,5.0],[1732,3,34.0],[1732,5,14.0],[1732,11,13.0],[1732,12,5.0],[1732,16,1.0],[1732,18,102.0],[1732,19,17.0],[1733,2,10.0],[1734,5,2.0],[1734,11,28.0],[1734,14,8.0],[1734,19,71.0],[1735,0,3.0],[1735,5,2.0],[1735,6,5.0],[1736,1,2.0],[1736,13,1.0],[1736,14,15.0],[1737,7,3.0],[1737,9,2.0],[1737,10,2.0],[1738,12,26.0],[1738,13,1.0],[1739,0,2.0],[1739,1,1.0],[1739,2,1.0],[1739,4,4.0],[1739,6,1.0],[1739,7,6.0],[1739,8,4.0],[1739,9,5.0],[1739,10,6.0],[1739,11,4.0],[1739,12,3.0],[1739,13,3.0],[1739,15,1.0],[1739,16,4.0],[1739,17,4.0],[1739,19,3.0],[1740,0,16.0],[1740,1,1.0],[1740,5,27.0],[1740,6,20.0],[1740,7,1.0],[1740,8,33.0],[1740,9,4.0],[1740,10,37.0],[1740,11,2.0],[1740,12,14.0],[1740,13,25.0],[1740,16,44.0],[1740,17,28.0],[1740,19,6.0],[1741,1,1.0],[1741,4,2.0],[1741,5,1.0],[1741,18,1.0],[1742,5,1.0],[1742,7,1.0],[1742,8,1.0],[1742,9,3.0],[1742,11,2.0],[1742,12,2.0],[1742,13,2.0],[1742,15,1.0],[1743,3,1.0],[1743,13,1.0],[1743,15,2.0],[1743,17,1.0],[1744,4,1.0],[1744,6,2.0],[1744,7,2.0],[1744,8,1.0],[1744,9,1.0],[1744,10,4.0],[1744,12,1.0],[1744,13,1.0],[1744,16,4.0],[1744,17,1.0],[1745,19,9.0],[1746,2,1.0],[1746,7,1.0],[1746,11,2.0],[1746,14,1.0],[1746,17,2.0],[1747,3,250.0],[1747,7,1.0],[1747,12,2.0],[1747,13,1.0],[1747,16,2.0],[1747,18,204.0],[1747,19,2.0],[1748,18,1.0],[1748,19,4.0],[1749,0,2.0],[1749,3,10.0],[1749,5,1.0],[1749,6,1.0],[1749,7,1.0],[1749,8,1.0],[1749,9,3.0],[1749,11,1.0],[1749,12,3.0],[1749,13,1.0],[1749,16,1.0],[1749,18,1.0],[1749,19,3.0],[1750,0,1.0],[1750,1,1.0],[1750,10,1.0],[1750,13,1.0],[1750,17,1.0],[1751,3,2.0],[1751,5,1.0],[1751,7,3.0],[1751,8,4.0],[1751,11,10.0],[1751,12,3.0],[1751,13,1.0],[1751,17,1.0],[1751,18,1.0],[1751,19,2.0],[1752,3,2.0],[1752,5,1.0],[1752,11,2.0],[1752,14,1.0],[1752,18,1.0],[1752,19,25.0],[1753,12,2.0],[1753,14,21.0],[1754,1,1.0],[1754,5,1.0],[1754,8,1.0],[1754,9,4.0],[1754,10,1.0],[1754,12,1.0],[1754,15,2.0],[1754,16,2.0],[1755,0,31.0],[1755,1,116.0],[1755,2,51.0],[1755,3,12.0],[1755,4,22.0],[1755,5,333.0],[1755,6,12.0],[1755,14,7.0],[1755,18,2.0],[1756,1,4.0],[1756,2,2.0],[1756,4,2.0],[1756,14,1.0],[1756,18,1.0],[1757,6,1.0],[1757,7,1.0],[1757,10,1.0],[1757,12,1.0],[1757,15,2.0],[1757,17,3.0],[1758,1,11.0],[1758,4,2.0],[1759,11,2.0],[1759,19,3.0],[1760,3,6.0],[1760,18,6.0],[1760,19,1.0],[1761,0,48.0],[1761,1,1212.0],[1761,2,465.0],[1761,3,3.0],[1761,4,126.0],[1761,5,137.0],[1761,6,34.0],[1761,7,1.0],[1761,12,1.0],[1762,14,5.0],[1763,1,2.0],[1763,3,2.0],[1763,4,1.0],[1763,5,1.0],[1763,11,5.0],[1763,13,1.0],[1763,14,1.0],[1763,18,6.0],[1763,19,42.0],[1764,0,1.0],[1764,1,2.0],[1764,2,2.0],[1764,4,2.0],[1764,18,1.0],[1765,1,3.0],[1765,2,1.0],[1765,4,1.0],[1766,8,1.0],[1766,9,1.0],[1766,10,1.0],[1766,13,1.0],[1766,14,1.0],[1766,16,1.0],[1766,17,2.0],[1767,3,1.0],[1767,5,1.0],[1767,6,1.0],[1767,8,2.0],[1767,9,2.0],[1767,17,1.0],[1768,1,2.0],[1768,2,4.0],[1769,0,1.0],[1769,5,3.0],[1769,10,1.0],[1769,13,1.0],[1769,16,1.0],[1769,17,2.0],[1770,1,5.0],[1770,4,1.0],[1771,1,1.0],[1771,3,1.0],[1771,7,1.0],[1771,9,1.0],[1771,11,3.0],[1771,14,1.0],[1771,18,2.0],[1771,19,3.0],[1772,0,1.0],[1772,3,1.0],[1772,7,2.0],[1772,12,1.0],[1772,19,1.0],[1773,5,2.0],[1773,6,1.0],[1773,7,9.0],[1773,8,3.0],[1773,9,9.0],[1773,10,10.0],[1773,12,6.0],[1773,13,1.0],[1773,16,36.0],[1773,19,8.0],[1774,7,1.0],[1774,8,1.0],[1774,13,5.0],[1774,14,11.0],[1775,14,8.0],[1776,3,1.0],[1776,18,6.0],[1777,0,2.0],[1777,1,1.0],[1777,4,1.0],[1777,6,1.0],[1777,9,2.0],[1777,10,1.0],[1777,12,1.0],[1777,13,1.0],[1777,15,1.0],[1777,19,1.0],[1778,0,4.0],[1778,3,7.0],[1778,5,1.0],[1778,6,4.0],[1778,8,2.0],[1778,12,2.0],[1778,13,1.0],[1778,17,4.0],[1778,19,9.0],[1779,5,21.0],[1779,7,5.0],[1779,12,3.0],[1779,14,5.0],[1779,17,1.0],[1780,0,1.0],[1780,7,1.0],[1780,8,1.0],[1780,10,2.0],[1780,13,2.0],[1780,16,2.0],[1780,17,2.0],[1780,19,1.0],[1781,0,10.0],[1781,5,1.0],[1782,0,1.0],[1782,5,1.0],[1782,12,5.0],[1782,16,12.0],[1783,14,2.0],[1783,15,1.0],[1783,18,2.0],[1784,11,4.0],[1784,19,1.0],[1785,3,1.0],[1785,8,1.0],[1785,9,2.0],[1785,12,1.0],[1785,17,1.0],[1785,19,3.0],[1786,1,5.0],[1786,2,1.0],[1786,5,1.0],[1787,0,3.0],[1787,1,35.0],[1787,2,21.0],[1787,4,12.0],[1787,6,2.0],[1787,12,1.0],[1788,5,4.0],[1788,7,1.0],[1788,11,1.0],[1788,14,9.0],[1788,18,4.0],[1789,15,6.0],[1790,6,1.0],[1790,9,1.0],[1790,10,2.0],[1790,12,1.0],[1791,1,3.0],[1791,2,1.0],[1791,4,2.0],[1791,5,7.0],[1791,14,15.0],[1791,18,1.0],[1791,19,1.0],[1792,1,8.0],[1792,2,5.0],[1792,4,4.0],[1792,5,2.0],[1792,8,4.0],[1792,9,3.0],[1792,11,3.0],[1792,16,1.0],[1792,18,6.0],[1792,19,4.0],[1793,2,6.0],[1794,6,1.0],[1794,10,2.0],[1794,12,1.0],[1794,13,1.0],[1794,16,1.0],[1794,17,1.0],[1795,3,2.0],[1795,7,1.0],[1795,11,5.0],[1795,14,1.0],[1795,15,1.0],[1795,18,2.0],[1796,11,168.0],[1796,17,3.0],[1796,19,37.0],[1797,0,3.0],[1797,3,3.0],[1797,6,3.0],[1797,7,4.0],[1797,8,3.0],[1797,9,1.0],[1797,11,3.0],[1797,12,1.0],[1797,13,2.0],[1797,15,1.0],[1797,18,1.0],[1797,19,4.0],[1798,7,2.0],[1798,8,1.0],[1798,9,1.0],[1798,13,1.0],[1799,0,1.0],[1799,1,4.0],[1799,2,8.0],[1799,4,4.0],[1800,1,8.0],[1800,2,2.0],[1800,4,3.0],[1800,6,2.0],[1801,14,8.0],[1802,14,6.0],[1803,0,8.0],[1803,1,4.0],[1803,2,1.0],[1803,3,35.0],[1803,4,9.0],[1803,5,2.0],[1803,6,14.0],[1803,7,30.0],[1803,8,8.0],[1803,9,47.0],[1803,10,1.0],[1803,11,23.0],[1803,12,14.0],[1803,13,16.0],[1803,14,4.0],[1803,15,15.0],[1803,16,4.0],[1803,17,2.0],[1803,18,8.0],[1803,19,11.0],[1804,3,4.0],[1804,5,1.0],[1804,13,1.0],[1804,16,1.0],[1804,18,3.0],[1805,14,5.0],[1806,3,3.0],[1806,6,2.0],[1806,8,2.0],[1806,9,3.0],[1806,17,1.0],[1806,19,2.0],[1807,3,3.0],[1807,5,2.0],[1807,11,5.0],[1807,18,4.0],[1807,19,1.0],[1808,7,1.0],[1808,9,2.0],[1808,10,1.0],[1808,13,1.0],[1808,14,1.0],[1808,15,8.0],[1808,16,1.0],[1809,1,2.0],[1809,3,4.0],[1809,18,2.0],[1810,12,5.0],[1811,3,2.0],[1811,7,2.0],[1811,18,2.0],[1812,3,1.0],[1812,9,4.0],[1812,15,1.0],[1813,0,1.0],[1813,2,1.0],[1813,4,3.0],[1813,5,10.0],[1813,6,4.0],[1813,7,6.0],[1813,8,5.0],[1813,9,2.0],[1813,10,18.0],[1813,11,3.0],[1813,12,5.0],[1813,13,6.0],[1813,14,1.0],[1813,15,2.0],[1813,16,15.0],[1813,17,6.0],[1813,19,1.0],[1814,7,1.0],[1814,10,2.0],[1814,17,2.0],[1815,11,6.0],[1815,18,2.0],[1816,1,1.0],[1816,2,1.0],[1816,5,6.0],[1816,6,2.0],[1816,7,1.0],[1816,8,6.0],[1816,9,1.0],[1816,10,3.0],[1816,12,1.0],[1816,13,2.0],[1816,16,5.0],[1816,17,3.0],[1816,19,1.0],[1817,7,1.0],[1817,8,1.0],[1817,9,1.0],[1817,16,2.0],[1818,0,29.0],[1818,1,1.0],[1818,2,28.0],[1818,4,1.0],[1818,7,82.0],[1818,15,35.0],[1819,14,15.0],[1820,7,1.0],[1820,14,5.0],[1820,15,4.0],[1821,1,5.0],[1822,2,2.0],[1822,5,1.0],[1822,11,2.0],[1823,0,1.0],[1823,10,1.0],[1823,15,2.0],[1823,16,1.0],[1824,3,2.0],[1824,4,1.0],[1824,11,2.0],[1824,14,1.0],[1825,0,12.0],[1825,5,13.0],[1825,6,6.0],[1825,8,4.0],[1825,9,1.0],[1825,10,1.0],[1825,12,6.0],[1825,13,3.0],[1825,16,9.0],[1825,17,3.0],[1825,19,7.0],[1826,1,1.0],[1826,2,1.0],[1826,3,9.0],[1826,7,1.0],[1826,9,1.0],[1826,12,1.0],[1826,13,1.0],[1826,18,4.0],[1827,2,4.0],[1827,4,9.0],[1828,0,7.0],[1828,1,3.0],[1828,3,1.0],[1828,4,3.0],[1828,5,18.0],[1828,6,2.0],[1828,14,40.0],[1828,19,2.0],[1829,2,1.0],[1829,4,2.0],[1829,9,2.0],[1829,10,4.0],[1829,12,1.0],[1829,13,1.0],[1829,15,2.0],[1829,16,2.0],[1829,17,1.0],[1830,1,1.0],[1830,4,1.0],[1830,7,1.0],[1830,9,4.0],[1830,15,4.0],[1830,16,2.0],[1831,0,1.0],[1831,11,1.0],[1831,13,1.0],[1831,15,5.0],[1831,19,1.0],[1832,1,1.0],[1832,3,2.0],[1832,11,1.0],[1832,16,1.0],[1832,18,1.0],[1833,9,3.0],[1833,16,2.0],[1834,14,5.0],[1835,9,1.0],[1835,11,3.0],[1835,14,1.0],[1835,18,1.0],[1836,15,8.0],[1837,3,1.0],[1837,8,1.0],[1837,18,4.0],[1838,3,1.0],[1838,9,2.0],[1838,13,1.0],[1838,15,1.0],[1839,18,6.0],[1840,3,1.0],[1840,7,3.0],[1840,12,5.0],[1840,13,2.0],[1840,14,49.0],[1840,15,2.0],[1840,18,3.0],[1841,7,3.0],[1841,9,1.0],[1841,14,1.0],[1841,15,2.0],[1842,0,29.0],[1842,1,27.0],[1842,2,7.0],[1842,3,33.0],[1842,4,15.0],[1842,5,54.0],[1842,6,20.0],[1842,7,16.0],[1842,12,27.0],[1842,13,50.0],[1842,14,4.0],[1842,15,12.0],[1842,18,188.0],[1843,7,1.0],[1843,9,1.0],[1843,10,1.0],[1843,11,1.0],[1843,12,1.0],[1844,15,7.0],[1845,3,2.0],[1845,15,2.0],[1845,16,1.0],[1846,2,6.0],[1847,0,1.0],[1847,1,2.0],[1847,2,2.0],[1847,5,1.0],[1847,6,3.0],[1847,7,1.0],[1848,6,1.0],[1848,7,1.0],[1848,9,2.0],[1848,11,2.0],[1848,15,1.0],[1849,14,11.0],[1850,4,1.0],[1850,8,1.0],[1850,11,1.0],[1850,16,1.0],[1850,17,1.0],[1851,0,1.0],[1851,2,1.0],[1851,5,3.0],[1851,11,1.0],[1851,12,3.0],[1851,13,1.0],[1851,18,1.0],[1852,0,1.0],[1852,9,6.0],[1853,3,1.0],[1853,4,1.0],[1853,7,1.0],[1853,8,2.0],[1853,9,1.0],[1853,12,1.0],[1853,13,1.0],[1853,15,1.0],[1853,16,2.0],[1853,17,3.0],[1854,0,1.0],[1854,7,2.0],[1854,8,1.0],[1854,16,1.0],[1854,17,2.0],[1855,3,4.0],[1855,18,1.0],[1856,7,5.0],[1856,8,1.0],[1856,11,3.0],[1856,12,1.0],[1856,15,2.0],[1856,19,3.0],[1857,1,6.0],[1857,3,202.0],[1857,5,78.0],[1857,7,33.0],[1857,9,7.0],[1857,10,9.0],[1857,11,21.0],[1857,12,479.0],[1857,13,255.0],[1857,14,46.0],[1857,16,68.0],[1857,17,47.0],[1857,18,738.0],[1857,19,144.0],[1858,6,1.0],[1858,11,5.0],[1858,18,1.0],[1858,19,16.0],[1859,0,1.0],[1859,1,1.0],[1859,14,11.0],[1860,0,2.0],[1860,15,6.0],[1860,18,1.0],[1861,3,8.0],[1861,10,1.0],[1861,11,30.0],[1861,18,3.0],[1861,19,6.0],[1862,4,3.0],[1862,5,1.0],[1862,13,2.0],[1863,11,2.0],[1863,19,4.0],[1864,12,47.0],[1865,0,2.0],[1865,1,1.0],[1865,4,1.0],[1865,5,1.0],[1865,7,4.0],[1865,8,1.0],[1865,9,1.0],[1865,11,2.0],[1865,14,1.0],[1865,15,4.0],[1865,16,2.0],[1865,17,1.0],[1865,19,2.0],[1866,7,1.0],[1866,8,1.0],[1866,10,1.0],[1866,11,1.0],[1866,12,1.0],[1866,17,2.0],[1867,0,8.0],[1867,2,3.0],[1867,5,7.0],[1867,6,2.0],[1867,7,16.0],[1867,8,78.0],[1867,10,42.0],[1867,12,32.0],[1867,13,185.0],[1867,15,11.0],[1867,16,167.0],[1867,17,120.0],[1867,18,3.0],[1867,19,32.0],[1868,1,2.0],[1868,2,2.0],[1868,4,1.0],[1869,0,1.0],[1869,7,2.0],[1869,9,3.0],[1869,11,3.0],[1869,13,2.0],[1869,14,2.0],[1869,15,2.0],[1869,19,1.0],[1870,0,7.0],[1870,4,1.0],[1870,5,1.0],[1870,7,1.0],[1871,10,1.0],[1871,11,3.0],[1871,16,1.0],[1872,18,2.0],[1872,19,8.0],[1873,7,2.0],[1873,9,1.0],[1873,11,1.0],[1873,15,2.0],[1873,17,1.0],[1873,19,1.0],[1874,3,1.0],[1874,4,2.0],[1874,5,1.0],[1874,6,1.0],[1874,7,4.0],[1874,8,3.0],[1874,9,3.0],[1874,11,3.0],[1874,13,4.0],[1874,14,1.0],[1875,1,1.0],[1875,2,3.0],[1875,6,1.0],[1876,7,4.0],[1876,16,1.0],[1877,3,2.0],[1877,7,2.0],[1877,8,1.0],[1877,12,2.0],[1877,13,1.0],[1877,15,3.0],[1877,16,1.0],[1877,18,6.0],[1878,2,3.0],[1878,4,4.0],[1879,12,1.0],[1879,14,13.0],[1879,15,1.0],[1880,3,2.0],[1880,4,1.0],[1880,7,2.0],[1880,10,1.0],[1880,12,6.0],[1880,13,1.0],[1880,18,2.0],[1881,0,1.0],[1881,3,4.0],[1881,18,5.0],[1882,10,1.0],[1882,12,1.0],[1882,17,2.0],[1882,19,2.0],[1883,3,5.0],[1883,4,1.0],[1883,12,1.0],[1883,13,1.0],[1883,18,2.0],[1884,14,19.0],[1884,15,40.0],[1884,18,2.0],[1885,14,5.0],[1886,0,1.0],[1886,15,1.0],[1886,17,3.0],[1887,4,1.0],[1887,6,2.0],[1887,7,1.0],[1887,8,1.0],[1887,9,3.0],[1887,11,2.0],[1887,12,1.0],[1887,13,1.0],[1887,15,1.0],[1888,0,8.0],[1888,4,1.0],[1888,5,2.0],[1888,6,5.0],[1888,8,5.0],[1888,9,1.0],[1888,10,7.0],[1888,12,5.0],[1888,13,5.0],[1888,16,1.0],[1888,17,7.0],[1889,9,3.0],[1889,10,1.0],[1889,15,1.0],[1889,16,1.0],[1890,0,2.0],[1890,3,5.0],[1890,5,1.0],[1890,7,1.0],[1890,8,1.0],[1890,9,1.0],[1890,10,1.0],[1890,16,1.0],[1890,19,2.0],[1891,0,9.0],[1891,1,31.0],[1891,2,10.0],[1891,4,19.0],[1891,5,10.0],[1891,6,15.0],[1892,5,2.0],[1892,11,22.0],[1892,18,4.0],[1892,19,109.0],[1893,14,7.0],[1894,12,1.0],[1894,19,5.0],[1895,2,2.0],[1895,6,1.0],[1895,7,3.0],[1895,8,2.0],[1895,9,1.0],[1895,10,2.0],[1895,11,3.0],[1895,13,4.0],[1895,16,3.0],[1895,17,1.0],[1896,2,1.0],[1896,12,1.0],[1896,18,19.0],[1896,19,1.0],[1897,1,4.0],[1897,2,4.0],[1898,7,2.0],[1898,11,2.0],[1898,12,1.0],[1898,18,1.0],[1899,0,1.0],[1899,5,1.0],[1899,6,1.0],[1899,8,1.0],[1899,13,1.0],[1899,16,1.0],[1900,1,9.0],[1900,2,5.0],[1900,3,13.0],[1900,4,49.0],[1900,5,7.0],[1900,6,2.0],[1900,7,3.0],[1900,8,5.0],[1900,9,2.0],[1900,11,286.0],[1900,12,6.0],[1900,14,1.0],[1900,18,61.0],[1900,19,2195.0],[1901,0,3.0],[1901,1,8.0],[1901,2,11.0],[1901,4,10.0],[1901,6,3.0],[1902,6,1.0],[1902,9,1.0],[1902,10,2.0],[1902,13,1.0],[1902,16,1.0],[1903,3,1.0],[1903,4,1.0],[1903,7,2.0],[1903,8,1.0],[1903,11,3.0],[1903,12,1.0],[1903,13,1.0],[1903,14,2.0],[1903,15,2.0],[1903,16,2.0],[1903,17,1.0],[1903,18,2.0],[1904,5,1.0],[1904,7,1.0],[1904,11,2.0],[1904,13,1.0],[1904,14,1.0],[1904,16,1.0],[1905,5,1.0],[1905,11,2.0],[1905,13,2.0],[1906,1,1.0],[1906,6,1.0],[1906,7,2.0],[1906,8,1.0],[1906,10,2.0],[1906,12,2.0],[1906,13,1.0],[1906,15,1.0],[1906,16,2.0],[1907,8,1.0],[1907,19,5.0],[1908,3,1.0],[1908,5,1.0],[1908,18,9.0],[1909,1,1.0],[1909,8,1.0],[1909,10,1.0],[1909,15,1.0],[1909,16,1.0],[1910,3,12.0],[1910,18,2.0],[1911,5,1.0],[1911,12,1.0],[1911,16,1.0],[1911,17,1.0],[1911,19,1.0],[1912,0,1.0],[1912,3,8.0],[1912,16,2.0],[1913,0,1.0],[1913,5,1.0],[1913,10,2.0],[1913,13,1.0],[1914,3,9.0],[1914,12,3.0],[1914,13,25.0],[1914,14,62.0],[1915,5,1.0],[1915,14,17.0],[1916,0,2.0],[1916,3,3.0],[1916,6,3.0],[1916,8,1.0],[1916,9,1.0],[1916,17,1.0],[1916,18,1.0],[1916,19,2.0],[1917,19,8.0],[1918,1,2.0],[1918,3,1.0],[1918,7,4.0],[1918,13,1.0],[1918,16,2.0],[1919,12,5.0],[1920,0,1.0],[1920,3,18.0],[1920,4,2.0],[1920,5,2.0],[1920,7,3.0],[1920,8,1.0],[1920,10,3.0],[1920,11,3.0],[1920,12,5.0],[1920,14,1.0],[1920,16,2.0],[1920,17,3.0],[1920,18,20.0],[1920,19,1.0],[1921,12,2.0],[1921,14,1.0],[1921,16,1.0],[1921,18,1.0],[1922,7,2.0],[1922,10,2.0],[1922,15,1.0],[1922,17,1.0],[1923,1,1.0],[1923,4,5.0],[1924,4,5.0],[1925,14,10.0],[1926,1,1.0],[1926,3,2.0],[1926,18,3.0],[1927,1,3.0],[1927,2,4.0],[1927,3,2.0],[1927,18,2.0],[1928,0,1.0],[1928,2,1.0],[1928,3,3.0],[1928,5,1.0],[1928,7,4.0],[1928,9,1.0],[1928,10,2.0],[1928,11,6.0],[1928,12,6.0],[1928,13,2.0],[1928,14,54.0],[1928,15,13.0],[1928,16,3.0],[1928,18,5.0],[1928,19,9.0],[1929,3,1.0],[1929,5,1.0],[1929,7,2.0],[1929,13,2.0],[1929,19,2.0],[1930,1,6.0],[1931,3,1.0],[1931,14,1.0],[1931,18,7.0],[1932,6,1.0],[1932,7,1.0],[1932,10,1.0],[1932,12,1.0],[1932,13,1.0],[1932,15,3.0],[1932,17,1.0],[1933,2,2.0],[1933,3,1.0],[1933,7,1.0],[1933,8,2.0],[1933,14,9.0],[1933,18,3.0],[1934,12,3.0],[1934,13,2.0],[1934,18,1.0],[1935,3,1.0],[1935,11,1.0],[1935,12,2.0],[1935,18,2.0],[1936,4,1.0],[1936,7,2.0],[1936,8,4.0],[1936,9,5.0],[1936,10,2.0],[1936,11,1.0],[1936,13,2.0],[1936,15,8.0],[1936,16,1.0],[1936,17,4.0],[1936,19,3.0],[1937,7,2.0],[1937,9,3.0],[1937,11,2.0],[1937,13,1.0],[1937,17,1.0],[1938,1,9.0],[1939,7,2.0],[1939,12,1.0],[1939,13,1.0],[1939,16,2.0],[1939,17,1.0],[1940,0,2.0],[1940,4,1.0],[1940,7,1.0],[1940,14,18.0],[1941,14,6.0],[1942,15,5.0],[1943,1,1.0],[1943,4,6.0],[1944,6,1.0],[1944,9,2.0],[1944,13,2.0],[1945,1,1.0],[1945,2,3.0],[1945,4,2.0],[1946,3,11.0],[1946,13,1.0],[1947,2,5.0],[1948,1,1.0],[1948,11,1.0],[1948,19,4.0],[1949,0,2.0],[1949,3,3.0],[1949,5,2.0],[1949,6,1.0],[1949,14,5.0],[1949,16,1.0],[1950,4,1.0],[1950,7,3.0],[1950,9,4.0],[1950,11,8.0],[1950,14,2.0],[1950,15,2.0],[1951,0,1.0],[1951,7,1.0],[1951,8,2.0],[1951,10,1.0],[1951,13,2.0],[1951,16,2.0],[1951,17,2.0],[1952,0,1.0],[1952,3,1.0],[1952,6,2.0],[1952,8,4.0],[1952,10,1.0],[1952,12,1.0],[1952,13,2.0],[1952,15,1.0],[1952,17,1.0],[1952,19,3.0],[1953,4,2.0],[1953,7,6.0],[1953,8,4.0],[1953,9,3.0],[1953,10,1.0],[1953,13,21.0],[1953,16,7.0],[1953,17,8.0],[1953,19,6.0],[1954,0,1.0],[1954,5,2.0],[1954,7,1.0],[1954,12,2.0],[1954,13,1.0],[1954,14,37.0],[1955,7,5.0],[1956,11,7.0],[1956,18,1.0],[1956,19,14.0],[1957,2,2.0],[1957,4,7.0],[1958,0,1.0],[1958,2,1.0],[1958,4,1.0],[1958,6,1.0],[1958,7,1.0],[1958,8,2.0],[1958,9,2.0],[1958,10,1.0],[1958,12,1.0],[1958,13,2.0],[1958,15,1.0],[1958,16,2.0],[1958,17,2.0],[1959,1,2.0],[1959,11,1.0],[1959,15,2.0],[1959,16,1.0],[1960,0,3.0],[1960,5,1.0],[1960,6,3.0],[1960,8,3.0],[1960,10,1.0],[1960,12,1.0],[1960,13,1.0],[1960,17,3.0],[1960,19,1.0],[1961,2,3.0],[1961,5,2.0],[1962,5,1.0],[1962,9,4.0],[1963,1,1.0],[1963,13,1.0],[1963,17,2.0],[1963,19,1.0],[1964,0,1.0],[1964,2,1.0],[1964,4,2.0],[1964,7,2.0],[1964,8,2.0],[1964,9,4.0],[1964,11,1.0],[1964,13,1.0],[1964,15,3.0],[1964,16,2.0],[1965,0,4.0],[1965,4,2.0],[1966,13,5.0],[1967,0,2.0],[1967,5,10.0],[1967,6,4.0],[1967,7,1.0],[1967,8,5.0],[1967,9,1.0],[1967,10,18.0],[1967,12,5.0],[1967,13,12.0],[1967,15,4.0],[1967,16,14.0],[1967,17,10.0],[1967,19,3.0],[1968,11,1.0],[1968,12,2.0],[1968,13,2.0],[1968,16,3.0],[1969,19,7.0],[1970,8,1.0],[1970,9,1.0],[1970,10,2.0],[1970,11,1.0],[1970,13,1.0],[1970,15,1.0],[1970,16,1.0],[1971,5,1.0],[1971,6,1.0],[1971,7,1.0],[1971,8,1.0],[1971,9,1.0],[1971,15,1.0],[1971,16,1.0],[1972,0,1.0],[1972,6,3.0],[1972,10,1.0],[1972,12,2.0],[1972,13,1.0],[1972,15,1.0],[1973,3,3.0],[1973,5,1.0],[1973,11,1.0],[1973,18,1.0],[1974,4,3.0],[1974,6,1.0],[1974,7,1.0],[1974,8,1.0],[1974,9,1.0],[1974,11,1.0],[1974,13,1.0],[1974,15,2.0],[1974,16,1.0],[1975,3,6.0],[1975,5,3.0],[1975,12,19.0],[1975,13,1.0],[1975,14,13.0],[1975,15,1.0],[1975,18,1.0],[1975,19,2.0],[1976,4,1.0],[1976,7,1.0],[1976,9,1.0],[1976,10,2.0],[1976,14,1.0],[1976,15,2.0],[1976,16,1.0],[1976,17,1.0],[1976,19,1.0],[1977,2,4.0],[1977,18,4.0],[1978,13,1.0],[1978,14,53.0],[1979,1,2.0],[1979,4,3.0],[1979,16,1.0],[1979,19,2.0],[1980,3,1.0],[1980,7,1.0],[1980,8,1.0],[1980,9,2.0],[1980,11,1.0],[1980,19,1.0],[1981,1,2.0],[1981,2,2.0],[1981,4,1.0],[1981,12,1.0],[1981,14,19.0],[1981,15,1.0],[1981,19,3.0],[1982,6,1.0],[1982,12,2.0],[1982,15,1.0],[1982,16,2.0],[1983,7,15.0],[1983,8,45.0],[1983,10,14.0],[1983,11,3.0],[1983,12,4.0],[1983,13,138.0],[1983,15,2.0],[1983,16,74.0],[1983,17,74.0],[1983,19,33.0],[1984,7,2.0],[1984,11,4.0],[1984,13,1.0],[1984,18,2.0],[1985,5,2.0],[1985,7,1.0],[1985,8,1.0],[1985,11,2.0],[1985,19,2.0],[1986,12,1.0],[1986,14,4.0],[1987,3,24.0],[1987,11,7.0],[1987,12,2.0],[1987,18,57.0],[1987,19,5.0],[1988,14,11.0],[1989,7,1.0],[1989,9,2.0],[1989,12,1.0],[1989,13,2.0],[1990,12,57.0],[1991,1,1.0],[1991,5,1.0],[1991,10,2.0],[1991,15,1.0],[1992,4,1.0],[1992,5,1.0],[1992,6,2.0],[1992,12,1.0],[1993,2,1.0],[1993,4,1.0],[1993,7,2.0],[1993,9,1.0],[1993,15,1.0],[1994,2,1.0],[1994,5,1.0],[1994,6,1.0],[1994,12,1.0],[1994,13,1.0],[1995,0,23.0],[1995,1,17.0],[1995,2,18.0],[1995,3,2.0],[1995,4,2.0],[1995,5,72.0],[1995,6,24.0],[1995,7,3.0],[1995,8,3.0],[1995,12,3.0],[1995,13,5.0],[1995,15,4.0],[1996,3,1.0],[1996,8,1.0],[1996,9,2.0],[1996,17,1.0],[1997,9,3.0],[1997,12,1.0],[1997,14,2.0],[1997,15,1.0],[1997,17,1.0],[1998,10,2.0],[1998,12,1.0],[1998,15,1.0],[1998,16,3.0],[1998,19,1.0],[1999,12,1.0],[1999,13,2.0],[1999,14,1.0],[1999,19,1.0],[2000,12,6.0],[2001,0,1.0],[2001,1,1.0],[2001,4,1.0],[2001,7,2.0],[2001,8,1.0],[2001,9,1.0],[2001,11,1.0],[2001,15,3.0],[2001,16,1.0],[2001,19,1.0],[2002,2,3.0],[2002,14,2.0],[2002,18,2.0],[2003,11,2.0],[2003,12,2.0],[2003,14,1.0],[2003,15,1.0],[2004,0,2.0],[2004,2,1.0],[2004,4,3.0],[2005,3,10.0],[2005,5,2.0],[2005,7,35.0],[2005,16,1.0],[2005,18,5.0],[2006,0,1.0],[2006,7,2.0],[2006,10,2.0],[2006,11,1.0],[2006,15,2.0],[2006,16,1.0],[2007,1,1.0],[2007,2,2.0],[2007,5,2.0],[2008,3,1.0],[2008,4,1.0],[2008,18,5.0],[2009,7,1.0],[2009,8,1.0],[2009,13,1.0],[2009,15,1.0],[2009,16,1.0],[2010,0,1.0],[2010,3,1.0],[2010,9,1.0],[2010,12,4.0],[2010,14,22.0],[2010,19,2.0],[2011,14,14.0],[2012,18,8.0],[2013,2,1.0],[2013,3,3.0],[2013,7,2.0],[2013,9,1.0],[2013,18,1.0],[2013,19,1.0],[2014,18,8.0],[2015,11,25.0],[2016,1,1.0],[2016,7,4.0],[2016,8,1.0],[2016,9,1.0],[2016,10,2.0],[2016,11,2.0],[2016,15,2.0],[2016,16,1.0],[2016,17,1.0],[2017,3,63.0],[2018,5,4.0],[2018,17,1.0],[2019,5,1.0],[2019,7,2.0],[2019,8,1.0],[2019,11,1.0],[2019,15,1.0],[2020,6,1.0],[2020,7,1.0],[2020,18,4.0],[2021,3,3.0],[2021,5,2.0],[2021,18,3.0],[2021,19,1.0],[2022,9,5.0],[2023,1,18.0],[2023,2,14.0],[2023,4,1.0],[2024,5,1.0],[2024,12,1.0],[2024,13,1.0],[2024,14,4.0],[2024,18,1.0],[2025,6,1.0],[2025,7,2.0],[2025,8,1.0],[2025,9,2.0],[2025,10,2.0],[2025,15,2.0],[2025,17,1.0],[2026,0,2.0],[2026,4,2.0],[2026,5,6.0],[2026,6,5.0],[2026,7,5.0],[2026,8,9.0],[2026,9,1.0],[2026,10,7.0],[2026,11,2.0],[2026,12,5.0],[2026,13,10.0],[2026,15,6.0],[2026,16,12.0],[2026,17,8.0],[2026,19,1.0],[2027,2,1.0],[2027,3,5.0],[2027,5,3.0],[2027,7,3.0],[2027,8,3.0],[2027,10,1.0],[2027,11,3.0],[2027,12,6.0],[2027,13,1.0],[2027,15,2.0],[2027,16,1.0],[2027,18,4.0],[2027,19,7.0],[2028,3,20.0],[2028,4,1.0],[2028,7,3.0],[2029,1,5.0],[2029,2,4.0],[2030,0,1.0],[2030,7,1.0],[2030,15,4.0],[2030,16,2.0],[2030,17,1.0],[2031,3,2.0],[2031,12,1.0],[2031,14,3.0],[2032,4,1.0],[2032,5,1.0],[2032,7,1.0],[2032,8,1.0],[2032,9,3.0],[2032,10,1.0],[2032,15,1.0],[2032,16,1.0],[2033,0,3.0],[2033,5,1.0],[2033,6,1.0],[2033,8,2.0],[2033,10,6.0],[2033,13,3.0],[2033,15,1.0],[2033,17,4.0],[2034,3,1.0],[2034,7,1.0],[2034,8,1.0],[2034,13,1.0],[2034,15,1.0],[2035,3,4.0],[2035,5,5.0],[2035,12,5.0],[2035,13,1.0],[2035,14,39.0],[2035,18,2.0],[2036,0,3.0],[2036,5,1.0],[2036,6,2.0],[2037,3,3.0],[2037,15,1.0],[2037,18,2.0],[2038,0,4.0],[2038,3,2.0],[2038,4,1.0],[2038,6,2.0],[2038,7,10.0],[2038,8,1.0],[2038,9,7.0],[2038,10,1.0],[2038,11,4.0],[2038,12,2.0],[2038,13,4.0],[2038,15,2.0],[2038,19,1.0],[2039,0,11.0],[2039,4,1.0],[2039,5,24.0],[2039,6,10.0],[2039,7,3.0],[2039,8,23.0],[2039,9,2.0],[2039,10,34.0],[2039,11,1.0],[2039,12,12.0],[2039,13,16.0],[2039,16,35.0],[2039,17,13.0],[2039,19,6.0],[2040,1,3.0],[2040,4,2.0],[2041,7,4.0],[2041,9,1.0],[2042,1,1.0],[2042,3,4.0],[2042,4,2.0],[2042,5,1.0],[2042,10,1.0],[2042,11,1.0],[2042,18,2.0],[2042,19,42.0],[2043,2,1.0],[2043,7,4.0],[2043,8,1.0],[2043,12,1.0],[2043,13,4.0],[2043,15,3.0],[2043,18,1.0],[2044,7,2.0],[2044,8,4.0],[2044,11,2.0],[2044,12,1.0],[2044,13,3.0],[2044,15,3.0],[2044,16,3.0],[2044,17,1.0],[2045,1,3.0],[2045,11,1.0],[2045,18,2.0],[2046,13,4.0],[2046,15,2.0],[2047,0,1.0],[2047,4,1.0],[2047,5,8.0],[2047,6,4.0],[2047,7,11.0],[2047,8,12.0],[2047,9,3.0],[2047,10,12.0],[2047,11,5.0],[2047,12,7.0],[2047,13,14.0],[2047,14,1.0],[2047,15,3.0],[2047,16,17.0],[2047,17,8.0],[2047,19,2.0],[2048,3,1.0],[2048,4,1.0],[2048,5,1.0],[2048,6,2.0],[2048,7,1.0],[2049,3,1.0],[2049,5,1.0],[2049,7,1.0],[2049,11,3.0],[2049,18,323.0],[2050,0,8.0],[2050,4,1.0],[2050,5,1.0],[2050,6,2.0],[2050,7,6.0],[2050,8,6.0],[2050,9,8.0],[2050,10,1.0],[2050,12,4.0],[2050,13,5.0],[2050,15,6.0],[2050,16,1.0],[2050,17,1.0],[2050,19,1.0],[2051,6,2.0],[2051,7,1.0],[2051,10,2.0],[2051,15,1.0],[2051,16,1.0],[2052,0,1.0],[2052,6,1.0],[2052,7,1.0],[2052,9,1.0],[2052,15,2.0],[2052,19,1.0],[2053,14,5.0],[2054,0,2.0],[2054,1,1.0],[2054,2,2.0],[2054,4,1.0],[2054,5,6.0],[2054,6,3.0],[2054,7,10.0],[2054,8,7.0],[2054,9,5.0],[2054,10,15.0],[2054,11,1.0],[2054,12,1.0],[2054,13,9.0],[2054,15,4.0],[2054,16,10.0],[2054,17,6.0],[2054,19,3.0],[2055,5,2.0],[2055,8,2.0],[2055,10,2.0],[2055,12,1.0],[2055,13,1.0],[2055,19,1.0],[2056,3,21.0],[2056,16,1.0],[2056,18,7.0],[2057,5,6.0],[2057,6,1.0],[2057,8,1.0],[2057,10,4.0],[2057,12,3.0],[2057,13,1.0],[2057,16,2.0],[2057,17,1.0],[2057,19,1.0],[2058,14,27.0],[2059,0,4.0],[2059,1,1.0],[2059,6,4.0],[2059,7,2.0],[2059,8,6.0],[2059,9,2.0],[2059,10,5.0],[2059,11,1.0],[2059,12,4.0],[2059,13,5.0],[2059,15,2.0],[2059,16,5.0],[2059,17,4.0],[2060,1,1.0],[2060,2,2.0],[2060,4,2.0],[2061,4,1.0],[2061,7,1.0],[2061,9,1.0],[2061,11,2.0],[2061,13,3.0],[2061,15,2.0],[2061,17,1.0],[2061,19,1.0],[2062,3,2.0],[2062,5,1.0],[2062,7,1.0],[2062,11,1.0],[2062,13,2.0],[2062,18,8.0],[2062,19,6.0],[2063,3,1.0],[2063,7,1.0],[2063,8,1.0],[2063,12,1.0],[2063,17,1.0],[2063,19,1.0],[2064,3,2.0],[2064,8,4.0],[2064,12,2.0],[2064,16,1.0],[2064,18,19.0],[2064,19,2.0],[2065,7,3.0],[2065,13,2.0],[2066,7,3.0],[2066,8,2.0],[2066,9,1.0],[2066,11,6.0],[2066,13,3.0],[2066,17,1.0],[2067,0,2.0],[2067,1,1.0],[2067,2,5.0],[2067,3,1.0],[2067,4,4.0],[2067,5,3.0],[2067,7,1.0],[2067,11,2.0],[2068,5,2.0],[2068,6,3.0],[2068,7,1.0],[2068,8,2.0],[2068,9,1.0],[2068,10,1.0],[2068,13,1.0],[2068,16,4.0],[2068,17,4.0],[2069,0,4.0],[2069,7,2.0],[2069,8,1.0],[2069,10,1.0],[2069,11,2.0],[2069,12,1.0],[2069,15,1.0],[2069,19,1.0],[2070,14,23.0],[2071,0,1.0],[2071,3,6.0],[2071,4,3.0],[2071,7,9.0],[2071,9,2.0],[2071,14,2.0],[2071,16,1.0],[2071,17,1.0],[2071,18,2.0],[2072,5,1.0],[2072,7,1.0],[2072,9,1.0],[2072,10,1.0],[2072,11,1.0],[2072,13,1.0],[2072,15,1.0],[2072,16,5.0],[2072,19,3.0],[2073,4,1.0],[2073,11,3.0],[2073,19,5.0],[2074,14,6.0],[2075,14,38.0],[2075,18,2.0],[2076,14,12.0],[2077,7,1.0],[2077,8,1.0],[2077,13,4.0],[2077,18,2.0],[2078,4,7.0],[2078,7,178.0],[2078,8,74.0],[2078,9,10.0],[2078,10,33.0],[2078,12,1.0],[2078,13,313.0],[2078,15,83.0],[2078,16,155.0],[2078,17,129.0],[2078,19,50.0],[2079,7,1.0],[2079,10,1.0],[2079,15,3.0],[2079,16,1.0],[2080,8,3.0],[2080,10,2.0],[2080,12,1.0],[2080,13,2.0],[2081,2,2.0],[2081,3,1.0],[2081,18,7.0],[2082,3,1.0],[2082,7,2.0],[2082,8,1.0],[2082,9,1.0],[2082,12,1.0],[2082,13,1.0],[2082,15,3.0],[2083,14,5.0],[2084,1,4.0],[2084,2,6.0],[2084,4,11.0],[2084,9,1.0],[2084,11,80.0],[2084,12,2.0],[2084,15,14.0],[2085,1,3.0],[2085,2,1.0],[2085,3,3.0],[2085,5,1.0],[2085,11,1.0],[2085,18,4.0],[2085,19,3.0],[2086,3,1.0],[2086,7,1.0],[2086,9,2.0],[2086,13,1.0],[2087,5,1.0],[2087,6,1.0],[2087,8,1.0],[2087,9,1.0],[2087,10,3.0],[2087,12,1.0],[2087,13,1.0],[2087,14,1.0],[2087,15,1.0],[2087,16,2.0],[2087,17,1.0],[2088,18,30.0],[2089,13,6.0],[2090,7,1.0],[2090,8,1.0],[2090,11,2.0],[2090,19,1.0],[2091,11,3.0],[2091,19,2.0],[2092,1,1.0],[2092,8,1.0],[2092,10,1.0],[2092,11,1.0],[2092,17,1.0],[2093,0,6.0],[2094,4,5.0],[2095,1,1.0],[2095,2,1.0],[2095,3,1.0],[2095,4,1.0],[2095,14,1.0],[2095,18,1.0],[2096,14,7.0],[2096,15,3.0],[2097,1,1.0],[2097,9,1.0],[2097,11,1.0],[2097,15,1.0],[2097,16,1.0],[2098,0,10.0],[2098,4,1.0],[2098,5,18.0],[2098,6,16.0],[2098,7,2.0],[2098,8,18.0],[2098,9,6.0],[2098,10,31.0],[2098,11,2.0],[2098,12,13.0],[2098,13,20.0],[2098,14,1.0],[2098,15,2.0],[2098,16,30.0],[2098,17,22.0],[2098,19,7.0],[2099,7,1.0],[2099,12,2.0],[2099,16,1.0],[2099,17,1.0],[2100,0,1.0],[2100,5,5.0],[2100,6,3.0],[2100,7,1.0],[2100,8,6.0],[2100,10,11.0],[2100,13,4.0],[2100,15,1.0],[2100,16,5.0],[2100,17,1.0],[2100,19,2.0],[2101,1,2.0],[2101,2,1.0],[2101,4,1.0],[2101,18,1.0],[2102,1,4.0],[2102,2,1.0],[2103,1,11.0],[2103,2,1.0],[2104,0,6.0],[2104,5,7.0],[2104,6,3.0],[2104,17,1.0],[2104,18,1.0],[2105,0,141.0],[2105,1,124.0],[2105,2,30.0],[2105,3,58.0],[2105,4,53.0],[2105,5,181.0],[2105,6,142.0],[2105,7,423.0],[2105,8,140.0],[2105,9,63.0],[2105,10,34.0],[2105,11,111.0],[2105,12,155.0],[2105,13,223.0],[2105,14,85.0],[2105,15,283.0],[2105,16,260.0],[2105,17,150.0],[2105,18,107.0],[2105,19,158.0],[2106,9,1.0],[2106,10,1.0],[2106,12,1.0],[2106,13,2.0],[2106,16,1.0],[2106,17,1.0],[2106,19,1.0],[2107,7,2.0],[2107,11,7.0],[2107,19,5.0],[2108,0,2.0],[2108,3,11.0],[2108,6,1.0],[2108,8,2.0],[2108,9,3.0],[2108,10,2.0],[2108,13,3.0],[2108,17,1.0],[2108,19,2.0],[2109,0,2.0],[2109,1,3.0],[2109,4,4.0],[2109,5,1.0],[2109,6,2.0],[2109,7,3.0],[2109,8,2.0],[2109,10,3.0],[2109,11,3.0],[2109,12,1.0],[2109,13,1.0],[2109,15,3.0],[2109,16,2.0],[2109,17,2.0],[2110,0,12.0],[2110,1,27.0],[2110,4,15.0],[2110,5,25.0],[2110,6,11.0],[2111,0,4.0],[2111,5,2.0],[2111,6,1.0],[2111,7,1.0],[2111,16,1.0],[2112,1,2.0],[2112,4,1.0],[2112,7,2.0],[2112,9,3.0],[2112,16,1.0],[2113,2,1.0],[2113,7,3.0],[2113,8,3.0],[2113,9,1.0],[2113,10,1.0],[2113,15,1.0],[2113,17,1.0],[2114,5,1.0],[2114,7,1.0],[2114,8,1.0],[2114,10,1.0],[2114,15,1.0],[2114,17,1.0]],"rows": [{"id": "denovo37", "metadata": {"taxonomy": ["p__Proteobacteria", "c__Alphaproteobacteria", "o__Sphingomonadales", "f__Sphingomonadaceae"]}},{"id": "denovo49", "metadata": {"taxonomy": ["p__Proteobacteria", "c__Gammaproteobacteria", "o__Pseudomonadales", "f__Pseudomonadaceae", "g__Pseudomonas"]}},{"id": "denovo66", "metadata": {"taxonomy": ["p__Proteobacteria", "c__Gammaproteobacteria", "o__Betaproteobacteriales", "f__Burkholderiaceae"]}},{"id": "denovo71", "metadata": {"taxonomy": ["p__Proteobacteria", "c__Gammaproteobacteria", "o__Betaproteobacteriales", "f__Burkholderiaceae"]}},{"id": "denovo87", "metadata": {"taxonomy": ["p__Proteobacteria", "c__Gammaproteobacteria", "o__Pseudomonadales", "f__Moraxellaceae", "g__Acinetobacter", "s__Acinetobacter-baumannii"]}},{"id": "denovo109", "metadata": {"taxonomy": ["p__Proteobacteria", "c__Gammaproteobacteria", "o__Betaproteobacteriales", "f__Burkholderiaceae"]}},{"id": "denovo123", "metadata": {"taxonomy": ["p__Proteobacteria", "c__Gammaproteobacteria", "o__Betaproteobacteriales", "f__Burkholderiaceae"]}},{"id": "denovo152", "metadata": {"taxonomy": ["p__Proteobacteria", "c__Gammaproteobacteria", "o__Oceanospirillales", "f__Halomonadaceae", "g__Halomonas"]}},{"id": "denovo162", "metadata": {"taxonomy": ["p__Proteobacteria", "c__Gammaproteobacteria", "o__Pseudomonadales", "f__Pseudomonadaceae", "g__Pseudomonas"]}},{"id": "denovo165", "metadata": {"taxonomy": ["p__Proteobacteria", "c__Gammaproteobacteria", "o__Betaproteobacteriales", "f__Burkholderiaceae", "g__Massilia"]}},{"id": "denovo167", "metadata": {"taxonomy": ["p__Proteobacteria", "c__Gammaproteobacteria", "o__Betaproteobacteriales", "f__Burkholderiaceae"]}},{"id": "denovo185", "metadata": {"taxonomy": ["p__Proteobacteria", "c__Gammaproteobacteria", "o__Pseudomonadales", "f__Pseudomonadaceae", "g__Azotobacter", "s__uncultured-bacterium"]}},{"id": "denovo267", "metadata": {"taxonomy": ["p__Proteobacteria", "c__Alphaproteobacteria", "o__Caulobacterales", "f__Caulobacteraceae", "g__Brevundimonas"]}},{"id": "denovo302", "metadata": {"taxonomy": ["p__Actinobacteria", "c__Actinobacteria", "o__Corynebacteriales", "f__Dietziaceae", "g__Dietzia", "s__uncultured-bacterium"]}},{"id": "denovo307", "metadata": {"taxonomy": ["p__Proteobacteria", "c__Gammaproteobacteria", "o__Pseudomonadales", "f__Pseudomonadaceae", "g__Pseudomonas"]}},{"id": "denovo337", "metadata": {"taxonomy": ["p__Proteobacteria", "c__Gammaproteobacteria", "o__Betaproteobacteriales", "f__Burkholderiaceae"]}},{"id": "denovo351", "metadata": {"taxonomy": ["p__Proteobacteria", "c__Gammaproteobacteria", "o__Pseudomonadales", "f__Pseudomonadaceae", "g__Azotobacter", "s__uncultured-bacterium"]}},{"id": "denovo358", "metadata": {"taxonomy": ["p__Proteobacteria", "c__Gammaproteobacteria", "o__Alteromonadales", "f__Shewanellaceae", "g__Shewanella"]}},{"id": "denovo359", "metadata": {"taxonomy": ["p__Proteobacteria", "c__Gammaproteobacteria", "o__Pseudomonadales", "f__Pseudomonadaceae", "g__Pseudomonas"]}},{"id": "denovo410", "metadata": {"taxonomy": ["p__Proteobacteria", "c__Alphaproteobacteria", "o__Caulobacterales", "f__Caulobacteraceae", "g__Brevundimonas", "s__Brevundimonas-sp.-221Cu"]}},{"id": "denovo425", "metadata": {"taxonomy": ["p__Proteobacteria", "c__Gammaproteobacteria", "o__Pseudomonadales", "f__Pseudomonadaceae", "g__Pseudomonas"]}},{"id": "denovo430", "metadata": {"taxonomy": ["p__Proteobacteria", "c__Gammaproteobacteria", "o__Pseudomonadales", "f__Pseudomonadaceae", "g__Pseudomonas"]}},{"id": "denovo432", "metadata": {"taxonomy": ["p__Chloroflexi", "c__Chloroflexia", "o__Thermomicrobiales", "f__AKYG1722"]}},{"id": "denovo436", "metadata": {"taxonomy": ["p__Actinobacteria", "c__Actinobacteria", "o__Corynebacteriales", "f__Corynebacteriaceae", "g__Corynebacterium-1", "s__Corynebacterium-sp.-C3"]}},{"id": "denovo483", "metadata": {"taxonomy": ["p__Firmicutes", "c__Clostridia", "o__Clostridiales", "f__Ruminococcaceae"]}},{"id": "denovo488", "metadata": {"taxonomy": ["p__Proteobacteria", "c__Gammaproteobacteria", "o__Pseudomonadales", "f__Pseudomonadaceae", "g__Azotobacter", "s__uncultured-bacterium"]}},{"id": "denovo499", "metadata": {"taxonomy": ["p__Proteobacteria", "c__Gammaproteobacteria", "o__Betaproteobacteriales", "f__Burkholderiaceae"]}},{"id": "denovo517", "metadata": {"taxonomy": ["p__Proteobacteria", "c__Gammaproteobacteria", "o__Pseudomonadales", "f__Pseudomonadaceae", "g__Azotobacter", "s__uncultured-bacterium"]}},{"id": "denovo523", "metadata": {"taxonomy": ["p__Proteobacteria", "c__Gammaproteobacteria", "o__Oceanospirillales", "f__Hahellaceae", "g__Hahella", "s__uncultured-bacterium"]}},{"id": "denovo538", "metadata": {"taxonomy": ["p__Proteobacteria", "c__Gammaproteobacteria", "o__Pseudomonadales", "f__Pseudomonadaceae", "g__Pseudomonas"]}},{"id": "denovo541", "metadata": {"taxonomy": ["Unclassified"]}},{"id": "denovo646", "metadata": {"taxonomy": ["p__Proteobacteria", "c__Gammaproteobacteria", "o__Enterobacteriales", "f__Enterobacteriaceae", "g__Escherichia-Shigella", "s__Escherichia-coli-TOP293-4"]}},{"id": "denovo653", "metadata": {"taxonomy": ["p__Proteobacteria", "c__Gammaproteobacteria", "o__Betaproteobacteriales", "f__Burkholderiaceae"]}},{"id": "denovo655", "metadata": {"taxonomy": ["p__Proteobacteria", "c__Gammaproteobacteria", "o__Betaproteobacteriales", "f__Burkholderiaceae"]}},{"id": "denovo683", "metadata": {"taxonomy": ["Unclassified"]}},{"id": "denovo720", "metadata": {"taxonomy": ["p__Proteobacteria", "c__Alphaproteobacteria", "o__Sphingomonadales", "f__Sphingomonadaceae"]}},{"id": "denovo729", "metadata": {"taxonomy": ["p__Proteobacteria", "c__Gammaproteobacteria", "o__Betaproteobacteriales", "f__Burkholderiaceae"]}},{"id": "denovo751", "metadata": {"taxonomy": ["p__Proteobacteria", "c__Gammaproteobacteria", "o__Betaproteobacteriales", "f__Burkholderiaceae"]}},{"id": "denovo752", "metadata": {"taxonomy": ["p__Proteobacteria", "c__Gammaproteobacteria", "o__Betaproteobacteriales", "f__Burkholderiaceae"]}},{"id": "denovo789", "metadata": {"taxonomy": ["p__Proteobacteria", "c__Gammaproteobacteria", "o__Betaproteobacteriales", "f__Burkholderiaceae"]}},{"id": "denovo807", "metadata": {"taxonomy": ["p__Proteobacteria", "c__Gammaproteobacteria", "o__Pseudomonadales", "f__Pseudomonadaceae"]}},{"id": "denovo808", "metadata": {"taxonomy": ["p__Bacteroidetes", "c__Bacteroidia", "o__Cytophagales", "f__Hymenobacteraceae", "g__Pontibacter"]}},{"id": "denovo815", "metadata": {"taxonomy": ["p__Proteobacteria", "c__Gammaproteobacteria", "o__Pseudomonadales", "f__Pseudomonadaceae", "g__Pseudomonas"]}},{"id": "denovo836", "metadata": {"taxonomy": ["p__Actinobacteria", "c__Thermoleophilia", "o__Gaiellales", "f__uncultured"]}},{"id": "denovo840", "metadata": {"taxonomy": ["p__Proteobacteria", "c__Alphaproteobacteria", "o__Rhizobiales", "f__Rhizobiaceae"]}},{"id": "denovo898", "metadata": {"taxonomy": ["p__Proteobacteria", "c__Gammaproteobacteria"]}},{"id": "denovo903", "metadata": {"taxonomy": ["p__Proteobacteria", "c__Gammaproteobacteria", "o__Betaproteobacteriales", "f__Burkholderiaceae"]}},{"id": "denovo935", "metadata": {"taxonomy": ["p__Proteobacteria", "c__Gammaproteobacteria", "o__Oceanospirillales", "f__Halomonadaceae", "g__Halomonas"]}},{"id": "denovo939", "metadata": {"taxonomy": ["p__Proteobacteria", "c__Gammaproteobacteria", "o__Betaproteobacteriales", "f__Burkholderiaceae"]}},{"id": "denovo943", "metadata": {"taxonomy": ["p__Firmicutes", "c__Bacilli", "o__Lactobacillales", "f__Lactobacillaceae", "g__Lactobacillus", "s__Lactobacillus-iners-AB-1"]}},{"id": "denovo949", "metadata": {"taxonomy": ["p__Proteobacteria", "c__Gammaproteobacteria", "o__Pseudomonadales", "f__Pseudomonadaceae"]}},{"id": "denovo973", "metadata": {"taxonomy": ["p__Proteobacteria", "c__Gammaproteobacteria", "o__Xanthomonadales", "f__Xanthomonadaceae", "g__Luteimonas", "s__uncultured-Xanthomonas-sp."]}},{"id": "denovo975", "metadata": {"taxonomy": ["p__Proteobacteria", "c__Alphaproteobacteria", "o__Sphingomonadales", "f__Sphingomonadaceae", "g__Sphingomonas"]}},{"id": "denovo1017", "metadata": {"taxonomy": ["p__Proteobacteria", "c__Gammaproteobacteria", "o__Betaproteobacteriales", "f__Burkholderiaceae"]}},{"id": "denovo1034", "metadata": {"taxonomy": ["p__Proteobacteria", "c__Alphaproteobacteria", "o__Acetobacterales", "f__Acetobacteraceae", "g__Roseomonas", "s__uncultured-Roseomonas-sp."]}},{"id": "denovo1113", "metadata": {"taxonomy": ["p__Proteobacteria", "c__Gammaproteobacteria", "o__Betaproteobacteriales", "f__Burkholderiaceae"]}},{"id": "denovo1122", "metadata": {"taxonomy": ["p__Proteobacteria", "c__Gammaproteobacteria", "o__Betaproteobacteriales", "f__Burkholderiaceae"]}},{"id": "denovo1174", "metadata": {"taxonomy": ["p__Proteobacteria", "c__Gammaproteobacteria", "o__Betaproteobacteriales", "f__Burkholderiaceae"]}},{"id": "denovo1179", "metadata": {"taxonomy": ["p__Proteobacteria", "c__Gammaproteobacteria", "o__Betaproteobacteriales", "f__Burkholderiaceae"]}},{"id": "denovo1183", "metadata": {"taxonomy": ["p__Proteobacteria", "c__Gammaproteobacteria", "o__Betaproteobacteriales", "f__Burkholderiaceae"]}},{"id": "denovo1192", "metadata": {"taxonomy": ["p__Firmicutes", "c__Bacilli", "o__Bacillales", "f__Planococcaceae", "g__Planomicrobium", "s__uncultured-bacterium"]}},{"id": "denovo1205", "metadata": {"taxonomy": ["p__Bacteroidetes", "c__Bacteroidia", "o__Cytophagales", "f__Hymenobacteraceae", "g__Pontibacter", "s__uncultured-bacterium"]}},{"id": "denovo1215", "metadata": {"taxonomy": ["p__Proteobacteria", "c__Gammaproteobacteria", "o__Pseudomonadales", "f__Pseudomonadaceae"]}},{"id": "denovo1218", "metadata": {"taxonomy": ["p__Proteobacteria", "c__Gammaproteobacteria", "o__Pseudomonadales", "f__Pseudomonadaceae", "g__Azotobacter", "s__uncultured-bacterium"]}},{"id": "denovo1233", "metadata": {"taxonomy": ["p__Proteobacteria", "c__Gammaproteobacteria", "o__Betaproteobacteriales", "f__Burkholderiaceae"]}},{"id": "denovo1265", "metadata": {"taxonomy": ["p__Proteobacteria", "c__Gammaproteobacteria", "o__Betaproteobacteriales", "f__Burkholderiaceae"]}},{"id": "denovo1308", "metadata": {"taxonomy": ["p__Firmicutes", "c__Bacilli", "o__Bacillales", "f__Bacillaceae", "g__Bacillus"]}},{"id": "denovo1312", "metadata": {"taxonomy": ["p__Proteobacteria", "c__Gammaproteobacteria", "o__Betaproteobacteriales", "f__Burkholderiaceae"]}},{"id": "denovo1330", "metadata": {"taxonomy": ["p__Proteobacteria", "c__Alphaproteobacteria", "o__Sphingomonadales", "f__Sphingomonadaceae", "g__Sphingobium"]}},{"id": "denovo1344", "metadata": {"taxonomy": ["p__Proteobacteria", "c__Gammaproteobacteria", "o__Betaproteobacteriales", "f__Burkholderiaceae"]}},{"id": "denovo1348", "metadata": {"taxonomy": ["p__Bacteroidetes", "c__Bacteroidia", "o__Flavobacteriales", "f__Flavobacteriaceae", "g__Salinimicrobium"]}},{"id": "denovo1350", "metadata": {"taxonomy": ["p__Proteobacteria", "c__Gammaproteobacteria", "o__Betaproteobacteriales", "f__Burkholderiaceae"]}},{"id": "denovo1366", "metadata": {"taxonomy": ["p__Proteobacteria", "c__Gammaproteobacteria", "o__Betaproteobacteriales", "f__Burkholderiaceae"]}},{"id": "denovo1367", "metadata": {"taxonomy": ["p__Proteobacteria", "c__Gammaproteobacteria", "o__Betaproteobacteriales", "f__Burkholderiaceae"]}},{"id": "denovo1370", "metadata": {"taxonomy": ["p__Proteobacteria", "c__Alphaproteobacteria", "o__Rhizobiales", "f__Rhizobiaceae", "g__Aureimonas"]}},{"id": "denovo1393", "metadata": {"taxonomy": ["p__Proteobacteria", "c__Gammaproteobacteria", "o__Betaproteobacteriales", "f__Burkholderiaceae"]}},{"id": "denovo1400", "metadata": {"taxonomy": ["p__Proteobacteria", "c__Gammaproteobacteria", "o__Betaproteobacteriales", "f__Burkholderiaceae"]}},{"id": "denovo1407", "metadata": {"taxonomy": ["p__Proteobacteria", "c__Gammaproteobacteria", "o__Betaproteobacteriales", "f__Burkholderiaceae"]}},{"id": "denovo1425", "metadata": {"taxonomy": ["p__Actinobacteria", "c__Acidimicrobiia"]}},{"id": "denovo1436", "metadata": {"taxonomy": ["p__Proteobacteria", "c__Gammaproteobacteria", "o__Pseudomonadales", "f__Pseudomonadaceae", "g__Pseudomonas"]}},{"id": "denovo1467", "metadata": {"taxonomy": ["p__Firmicutes", "c__Bacilli", "o__Bacillales", "f__Bacillaceae", "g__Bacillus"]}},{"id": "denovo1470", "metadata": {"taxonomy": ["p__Proteobacteria", "c__Gammaproteobacteria", "o__Betaproteobacteriales", "f__Burkholderiaceae"]}},{"id": "denovo1480", "metadata": {"taxonomy": ["p__Proteobacteria", "c__Alphaproteobacteria", "o__Rhizobiales", "f__Rhizobiaceae"]}},{"id": "denovo1481", "metadata": {"taxonomy": ["p__Proteobacteria", "c__Alphaproteobacteria", "o__Sphingomonadales", "f__Sphingomonadaceae"]}},{"id": "denovo1482", "metadata": {"taxonomy": ["p__Proteobacteria", "c__Gammaproteobacteria", "o__Betaproteobacteriales", "f__Burkholderiaceae", "g__Massilia"]}},{"id": "denovo1492", "metadata": {"taxonomy": ["p__Bacteroidetes", "c__Bacteroidia", "o__Flavobacteriales", "f__Flavobacteriaceae", "g__Flavobacterium"]}},{"id": "denovo1494", "metadata": {"taxonomy": ["p__Proteobacteria", "c__Gammaproteobacteria", "o__Pseudomonadales", "f__Pseudomonadaceae", "g__Pseudomonas"]}},{"id": "denovo1503", "metadata": {"taxonomy": ["p__Proteobacteria", "c__Alphaproteobacteria", "o__Parvibaculales", "f__Parvibaculaceae", "g__Parvibaculum", "s__uncultured-bacterium"]}},{"id": "denovo1505", "metadata": {"taxonomy": ["p__Proteobacteria", "c__Gammaproteobacteria", "o__Betaproteobacteriales", "f__Burkholderiaceae"]}},{"id": "denovo1506", "metadata": {"taxonomy": ["p__Proteobacteria", "c__Gammaproteobacteria", "o__Pseudomonadales", "f__Pseudomonadaceae", "g__Pseudomonas"]}},{"id": "denovo1522", "metadata": {"taxonomy": ["p__Firmicutes", "c__Bacilli", "o__Bacillales"]}},{"id": "denovo1525", "metadata": {"taxonomy": ["p__Proteobacteria", "c__Gammaproteobacteria", "o__Pseudomonadales", "f__Pseudomonadaceae", "g__Azotobacter", "s__uncultured-bacterium"]}},{"id": "denovo1528", "metadata": {"taxonomy": ["p__Bacteroidetes", "c__Bacteroidia", "o__Cytophagales", "f__Hymenobacteraceae", "g__Pontibacter", "s__uncultured-bacterium"]}},{"id": "denovo1542", "metadata": {"taxonomy": ["p__Proteobacteria", "c__Gammaproteobacteria"]}},{"id": "denovo1585", "metadata": {"taxonomy": ["p__Proteobacteria", "c__Alphaproteobacteria", "o__Rhizobiales", "f__Rhizobiaceae", "g__Mesorhizobium", "s__uncultured-bacterium"]}},{"id": "denovo1601", "metadata": {"taxonomy": ["p__Proteobacteria", "c__Gammaproteobacteria", "o__Pseudomonadales", "f__Pseudomonadaceae", "g__Azotobacter", "s__uncultured-bacterium"]}},{"id": "denovo1607", "metadata": {"taxonomy": ["p__Actinobacteria", "c__Actinobacteria", "o__Corynebacteriales", "f__Corynebacteriaceae", "g__Corynebacterium", "s__uncultured-bacterium"]}},{"id": "denovo1615", "metadata": {"taxonomy": ["p__Fusobacteria", "c__Fusobacteriia", "o__Fusobacteriales", "f__Leptotrichiaceae", "g__Sneathia", "s__Sneathia-amnii"]}},{"id": "denovo1636", "metadata": {"taxonomy": ["p__Firmicutes", "c__Bacilli", "o__Lactobacillales", "f__Carnobacteriaceae", "g__uncultured", "s__uncultured-bacterium"]}},{"id": "denovo1637", "metadata": {"taxonomy": ["p__Bacteroidetes", "c__Bacteroidia", "o__Cytophagales", "f__Hymenobacteraceae", "g__Pontibacter"]}},{"id": "denovo1646", "metadata": {"taxonomy": ["p__Proteobacteria", "c__Alphaproteobacteria", "o__Caulobacterales", "f__Caulobacteraceae", "g__Brevundimonas", "s__Brevundimonas-diminuta"]}},{"id": "denovo1652", "metadata": {"taxonomy": ["p__Proteobacteria", "c__Gammaproteobacteria", "o__Pseudomonadales", "f__Pseudomonadaceae", "g__Pseudomonas"]}},{"id": "denovo1692", "metadata": {"taxonomy": ["p__Proteobacteria", "c__Gammaproteobacteria", "o__Pseudomonadales", "f__Pseudomonadaceae", "g__Azotobacter", "s__uncultured-bacterium"]}},{"id": "denovo1711", "metadata": {"taxonomy": ["p__Proteobacteria", "c__Gammaproteobacteria", "o__Betaproteobacteriales", "f__Burkholderiaceae"]}},{"id": "denovo1722", "metadata": {"taxonomy": ["p__Proteobacteria", "c__Gammaproteobacteria", "o__Betaproteobacteriales", "f__Burkholderiaceae"]}},{"id": "denovo1726", "metadata": {"taxonomy": ["p__Proteobacteria", "c__Gammaproteobacteria", "o__Pseudomonadales", "f__Pseudomonadaceae", "g__Azotobacter", "s__uncultured-bacterium"]}},{"id": "denovo1729", "metadata": {"taxonomy": ["p__Proteobacteria", "c__Gammaproteobacteria", "o__Pseudomonadales", "f__Pseudomonadaceae", "g__Pseudomonas"]}},{"id": "denovo1740", "metadata": {"taxonomy": ["p__Proteobacteria", "c__Gammaproteobacteria", "o__Betaproteobacteriales", "f__Burkholderiaceae"]}},{"id": "denovo1759", "metadata": {"taxonomy": ["p__Proteobacteria", "c__Gammaproteobacteria", "o__Betaproteobacteriales", "f__Burkholderiaceae"]}},{"id": "denovo1769", "metadata": {"taxonomy": ["p__Proteobacteria", "c__Gammaproteobacteria"]}},{"id": "denovo1793", "metadata": {"taxonomy": ["p__FBP", "c__uncultured-bacterium", "o__uncultured-bacterium", "f__uncultured-bacterium", "g__uncultured-bacterium", "s__uncultured-bacterium"]}},{"id": "denovo1794", "metadata": {"taxonomy": ["p__Proteobacteria", "c__Gammaproteobacteria", "o__Pseudomonadales", "f__Pseudomonadaceae", "g__Azotobacter", "s__uncultured-bacterium"]}},{"id": "denovo1797", "metadata": {"taxonomy": ["p__Actinobacteria", "c__Actinobacteria", "o__Micrococcales", "f__Microbacteriaceae", "g__Leucobacter"]}},{"id": "denovo1875", "metadata": {"taxonomy": ["p__Euryarchaeota", "c__Methanomicrobia", "o__Methanomicrobiales", "f__Methanocorpusculaceae", "g__Methanocorpusculum", "s__uncultured-archaeon"]}},{"id": "denovo1883", "metadata": {"taxonomy": ["p__Proteobacteria", "c__Gammaproteobacteria", "o__Betaproteobacteriales", "f__Burkholderiaceae"]}},{"id": "denovo1891", "metadata": {"taxonomy": ["p__Actinobacteria", "c__Actinobacteria", "o__Micromonosporales", "f__Micromonosporaceae", "g__Actinoplanes", "s__uncultured-bacterium"]}},{"id": "denovo1896", "metadata": {"taxonomy": ["p__Actinobacteria", "c__Actinobacteria", "o__Micrococcales"]}},{"id": "denovo1923", "metadata": {"taxonomy": ["p__Proteobacteria", "c__Gammaproteobacteria", "o__Betaproteobacteriales", "f__Burkholderiaceae"]}},{"id": "denovo1934", "metadata": {"taxonomy": ["p__Proteobacteria", "c__Alphaproteobacteria", "o__Caulobacterales", "f__Caulobacteraceae", "g__Brevundimonas"]}},{"id": "denovo1943", "metadata": {"taxonomy": ["p__Proteobacteria", "c__Gammaproteobacteria"]}},{"id": "denovo1959", "metadata": {"taxonomy": ["p__Bacteroidetes", "c__Bacteroidia", "o__Cytophagales", "f__Cytophagaceae", "g__Cytophaga", "s__uncultured-Flexibacteraceae-bacterium"]}},{"id": "denovo2014", "metadata": {"taxonomy": ["p__Proteobacteria", "c__Gammaproteobacteria", "o__Pseudomonadales", "f__Pseudomonadaceae", "g__Pseudomonas"]}},{"id": "denovo2020", "metadata": {"taxonomy": ["p__Proteobacteria", "c__Gammaproteobacteria", "o__Betaproteobacteriales", "f__Burkholderiaceae"]}},{"id": "denovo2037", "metadata": {"taxonomy": ["p__Bacteroidetes", "c__Bacteroidia", "o__Cytophagales", "f__Hymenobacteraceae", "g__Pontibacter"]}},{"id": "denovo2052", "metadata": {"taxonomy": ["p__Bacteroidetes", "c__Bacteroidia", "o__Flavobacteriales", "f__Flavobacteriaceae", "g__Myroides", "s__uncultured-bacterium"]}},{"id": "denovo2056", "metadata": {"taxonomy": ["p__Proteobacteria", "c__Gammaproteobacteria", "o__Betaproteobacteriales", "f__Burkholderiaceae"]}},{"id": "denovo2057", "metadata": {"taxonomy": ["p__Proteobacteria", "c__Gammaproteobacteria", "o__Pseudomonadales", "f__Pseudomonadaceae"]}},{"id": "denovo2067", "metadata": {"taxonomy": ["p__Proteobacteria", "c__Gammaproteobacteria", "o__Pseudomonadales", "f__Pseudomonadaceae", "g__Azotobacter", "s__uncultured-bacterium"]}},{"id": "denovo2073", "metadata": {"taxonomy": ["p__Proteobacteria", "c__Gammaproteobacteria", "o__Betaproteobacteriales", "f__Burkholderiaceae", "g__Massilia"]}},{"id": "denovo2082", "metadata": {"taxonomy": ["p__Proteobacteria", "c__Gammaproteobacteria", "o__Betaproteobacteriales", "f__Burkholderiaceae", "g__Massilia"]}},{"id": "denovo2116", "metadata": {"taxonomy": ["p__Proteobacteria", "c__Gammaproteobacteria", "o__Alteromonadales", "f__Shewanellaceae", "g__Shewanella"]}},{"id": "denovo2139", "metadata": {"taxonomy": ["p__Proteobacteria", "c__Gammaproteobacteria", "o__Betaproteobacteriales", "f__Burkholderiaceae"]}},{"id": "denovo2152", "metadata": {"taxonomy": ["p__Bacteroidetes", "c__Bacteroidia", "o__Cytophagales", "f__Hymenobacteraceae", "g__Pontibacter"]}},{"id": "denovo2159", "metadata": {"taxonomy": ["p__Proteobacteria", "c__Gammaproteobacteria", "o__Betaproteobacteriales", "f__Burkholderiaceae"]}},{"id": "denovo2177", "metadata": {"taxonomy": ["p__Proteobacteria", "c__Alphaproteobacteria", "o__Caulobacterales", "f__Caulobacteraceae", "g__Brevundimonas"]}},{"id": "denovo2191", "metadata": {"taxonomy": ["p__Bacteroidetes", "c__Bacteroidia", "o__Cytophagales", "f__Hymenobacteraceae", "g__Pontibacter"]}},{"id": "denovo2197", "metadata": {"taxonomy": ["p__Proteobacteria", "c__Gammaproteobacteria", "o__Betaproteobacteriales", "f__Burkholderiaceae"]}},{"id": "denovo2221", "metadata": {"taxonomy": ["p__Proteobacteria", "c__Gammaproteobacteria", "o__Pseudomonadales", "f__Pseudomonadaceae"]}},{"id": "denovo2226", "metadata": {"taxonomy": ["p__Proteobacteria", "c__Gammaproteobacteria", "o__Pseudomonadales", "f__Pseudomonadaceae", "g__Azotobacter", "s__uncultured-bacterium"]}},{"id": "denovo2233", "metadata": {"taxonomy": ["p__Actinobacteria", "c__Actinobacteria", "o__Propionibacteriales", "f__Nocardioidaceae", "g__Aeromicrobium", "s__uncultured-bacterium"]}},{"id": "denovo2252", "metadata": {"taxonomy": ["p__Proteobacteria", "c__Gammaproteobacteria", "o__Pseudomonadales", "f__Pseudomonadaceae"]}},{"id": "denovo2270", "metadata": {"taxonomy": ["Unclassified"]}},{"id": "denovo2290", "metadata": {"taxonomy": ["p__Proteobacteria", "c__Gammaproteobacteria", "o__Pseudomonadales", "f__Pseudomonadaceae"]}},{"id": "denovo2294", "metadata": {"taxonomy": ["p__Proteobacteria", "c__Gammaproteobacteria", "o__Betaproteobacteriales", "f__Burkholderiaceae"]}},{"id": "denovo2313", "metadata": {"taxonomy": ["p__Bacteroidetes", "c__Bacteroidia", "o__Cytophagales", "f__Hymenobacteraceae", "g__Pontibacter"]}},{"id": "denovo2315", "metadata": {"taxonomy": ["p__Proteobacteria", "c__Gammaproteobacteria", "o__Pseudomonadales", "f__Pseudomonadaceae"]}},{"id": "denovo2339", "metadata": {"taxonomy": ["p__Proteobacteria", "c__Gammaproteobacteria", "o__Pseudomonadales", "f__Pseudomonadaceae", "g__Pseudomonas"]}},{"id": "denovo2348", "metadata": {"taxonomy": ["p__Proteobacteria", "c__Alphaproteobacteria", "o__Rhizobiales", "f__Beijerinckiaceae", "g__Methylobacterium"]}},{"id": "denovo2375", "metadata": {"taxonomy": ["p__Proteobacteria", "c__Gammaproteobacteria", "o__Betaproteobacteriales", "f__Burkholderiaceae"]}},{"id": "denovo2406", "metadata": {"taxonomy": ["p__Actinobacteria", "c__Actinobacteria", "o__Micrococcales", "f__Dermacoccaceae", "g__Dermacoccus", "s__uncultured-bacterium"]}},{"id": "denovo2407", "metadata": {"taxonomy": ["p__Actinobacteria", "c__Actinobacteria", "o__Corynebacteriales", "f__Corynebacteriaceae", "g__Corynebacterium-1", "s__unidentified"]}},{"id": "denovo2422", "metadata": {"taxonomy": ["p__Proteobacteria", "c__Gammaproteobacteria", "o__Pseudomonadales", "f__Pseudomonadaceae"]}},{"id": "denovo2427", "metadata": {"taxonomy": ["p__Proteobacteria", "c__Gammaproteobacteria", "o__Pseudomonadales", "f__Pseudomonadaceae", "g__Azotobacter", "s__uncultured-bacterium"]}},{"id": "denovo2439", "metadata": {"taxonomy": ["p__Proteobacteria", "c__Gammaproteobacteria", "o__Pseudomonadales", "f__Pseudomonadaceae", "g__Pseudomonas"]}},{"id": "denovo2442", "metadata": {"taxonomy": ["p__Proteobacteria", "c__Gammaproteobacteria", "o__Pseudomonadales", "f__Pseudomonadaceae", "g__Pseudomonas"]}},{"id": "denovo2447", "metadata": {"taxonomy": ["p__Proteobacteria", "c__Gammaproteobacteria", "o__Pseudomonadales", "f__Pseudomonadaceae", "g__Azotobacter", "s__uncultured-bacterium"]}},{"id": "denovo2459", "metadata": {"taxonomy": ["p__Firmicutes", "c__Bacilli", "o__Bacillales", "f__Planococcaceae", "g__Paenisporosarcina", "s__uncultured-bacterium"]}},{"id": "denovo2472", "metadata": {"taxonomy": ["p__Proteobacteria", "c__Alphaproteobacteria", "o__Caulobacterales", "f__Caulobacteraceae", "g__Brevundimonas"]}},{"id": "denovo2479", "metadata": {"taxonomy": ["p__Proteobacteria", "c__Alphaproteobacteria", "o__Sphingomonadales", "f__Sphingomonadaceae", "g__Sphingomonas"]}},{"id": "denovo2483", "metadata": {"taxonomy": ["p__Proteobacteria", "c__Gammaproteobacteria", "o__Pseudomonadales", "f__Pseudomonadaceae", "g__Azotobacter", "s__uncultured-bacterium"]}},{"id": "denovo2510", "metadata": {"taxonomy": ["p__Proteobacteria", "c__Gammaproteobacteria", "o__Pseudomonadales", "f__Pseudomonadaceae", "g__Azotobacter", "s__uncultured-bacterium"]}},{"id": "denovo2521", "metadata": {"taxonomy": ["p__Actinobacteria", "c__Actinobacteria", "o__Corynebacteriales", "f__Corynebacteriaceae", "g__Corynebacterium-1", "s__unidentified"]}},{"id": "denovo2522", "metadata": {"taxonomy": ["p__Proteobacteria", "c__Gammaproteobacteria", "o__Betaproteobacteriales", "f__Burkholderiaceae"]}},{"id": "denovo2523", "metadata": {"taxonomy": ["p__Actinobacteria", "c__Actinobacteria", "o__Micrococcales", "f__Micrococcaceae"]}},{"id": "denovo2531", "metadata": {"taxonomy": ["p__Proteobacteria", "c__Gammaproteobacteria", "o__Betaproteobacteriales", "f__Burkholderiaceae"]}},{"id": "denovo2536", "metadata": {"taxonomy": ["p__Actinobacteria", "c__Actinobacteria", "o__Pseudonocardiales", "f__Pseudonocardiaceae", "g__Pseudonocardia"]}},{"id": "denovo2545", "metadata": {"taxonomy": ["p__Proteobacteria", "c__Alphaproteobacteria", "o__Sphingomonadales", "f__Sphingomonadaceae", "g__Sphingobium"]}},{"id": "denovo2576", "metadata": {"taxonomy": ["p__Proteobacteria", "c__Gammaproteobacteria", "o__Betaproteobacteriales", "f__Burkholderiaceae"]}},{"id": "denovo2593", "metadata": {"taxonomy": ["Unclassified"]}},{"id": "denovo2606", "metadata": {"taxonomy": ["p__Proteobacteria", "c__Gammaproteobacteria", "o__Pseudomonadales", "f__Pseudomonadaceae", "g__Azotobacter", "s__uncultured-bacterium"]}},{"id": "denovo2612", "metadata": {"taxonomy": ["Unclassified"]}},{"id": "denovo2643", "metadata": {"taxonomy": ["p__Proteobacteria", "c__Alphaproteobacteria", "o__Rhodovibrionales", "f__Kiloniellaceae", "g__uncultured"]}},{"id": "denovo2676", "metadata": {"taxonomy": ["p__Proteobacteria", "c__Gammaproteobacteria", "o__Betaproteobacteriales", "f__Burkholderiaceae"]}},{"id": "denovo2693", "metadata": {"taxonomy": ["p__Proteobacteria", "c__Alphaproteobacteria", "o__Caulobacterales", "f__Caulobacteraceae", "g__Brevundimonas"]}},{"id": "denovo2694", "metadata": {"taxonomy": ["p__Proteobacteria", "c__Gammaproteobacteria", "o__Pseudomonadales", "f__Pseudomonadaceae", "g__Pseudomonas"]}},{"id": "denovo2698", "metadata": {"taxonomy": ["p__Proteobacteria", "c__Gammaproteobacteria", "o__Betaproteobacteriales", "f__Burkholderiaceae"]}},{"id": "denovo2718", "metadata": {"taxonomy": ["p__Proteobacteria", "c__Gammaproteobacteria", "o__Pseudomonadales", "f__Pseudomonadaceae", "g__Azotobacter", "s__uncultured-bacterium"]}},{"id": "denovo2758", "metadata": {"taxonomy": ["p__Proteobacteria", "c__Alphaproteobacteria", "o__Rhodobacterales", "f__Rhodobacteraceae"]}},{"id": "denovo2766", "metadata": {"taxonomy": ["p__Proteobacteria", "c__Gammaproteobacteria", "o__Enterobacteriales", "f__Enterobacteriaceae", "g__Providencia", "s__Providencia-vermicola"]}},{"id": "denovo2771", "metadata": {"taxonomy": ["p__Proteobacteria", "c__Gammaproteobacteria", "o__Pseudomonadales", "f__Pseudomonadaceae", "g__Azotobacter", "s__uncultured-bacterium"]}},{"id": "denovo2777", "metadata": {"taxonomy": ["p__Proteobacteria", "c__Gammaproteobacteria", "o__Betaproteobacteriales", "f__Burkholderiaceae"]}},{"id": "denovo2783", "metadata": {"taxonomy": ["p__Proteobacteria", "c__Gammaproteobacteria", "o__Pseudomonadales", "f__Pseudomonadaceae"]}},{"id": "denovo2807", "metadata": {"taxonomy": ["p__Proteobacteria", "c__Gammaproteobacteria", "o__Alteromonadales", "f__Alteromonadaceae", "g__Rheinheimera"]}},{"id": "denovo2838", "metadata": {"taxonomy": ["Unclassified"]}},{"id": "denovo2861", "metadata": {"taxonomy": ["p__Proteobacteria", "c__Gammaproteobacteria", "o__Betaproteobacteriales", "f__Burkholderiaceae"]}},{"id": "denovo2905", "metadata": {"taxonomy": ["p__Proteobacteria", "c__Gammaproteobacteria", "o__Betaproteobacteriales", "f__Burkholderiaceae"]}},{"id": "denovo2926", "metadata": {"taxonomy": ["p__Proteobacteria", "c__Gammaproteobacteria", "o__Pseudomonadales", "f__Pseudomonadaceae", "g__Azotobacter", "s__uncultured-bacterium"]}},{"id": "denovo2928", "metadata": {"taxonomy": ["p__Proteobacteria", "c__Alphaproteobacteria", "o__Sphingomonadales", "f__Sphingomonadaceae", "g__Sphingopyxis"]}},{"id": "denovo2942", "metadata": {"taxonomy": ["p__Firmicutes", "c__Bacilli", "o__Lactobacillales", "f__Lactobacillaceae", "g__Lactobacillus"]}},{"id": "denovo2945", "metadata": {"taxonomy": ["p__Actinobacteria", "c__Actinobacteria", "o__Micrococcales", "f__Micrococcaceae"]}},{"id": "denovo2947", "metadata": {"taxonomy": ["p__Proteobacteria", "c__Gammaproteobacteria", "o__Betaproteobacteriales", "f__Burkholderiaceae"]}},{"id": "denovo2962", "metadata": {"taxonomy": ["p__Proteobacteria", "c__Gammaproteobacteria", "o__Betaproteobacteriales", "f__Burkholderiaceae"]}},{"id": "denovo2967", "metadata": {"taxonomy": ["p__Actinobacteria", "c__Actinobacteria", "o__Micrococcales", "f__Cellulomonadaceae", "g__Cellulomonas"]}},{"id": "denovo2982", "metadata": {"taxonomy": ["p__Proteobacteria", "c__Gammaproteobacteria", "o__Betaproteobacteriales", "f__Burkholderiaceae"]}},{"id": "denovo3028", "metadata": {"taxonomy": ["Unclassified"]}},{"id": "denovo3054", "metadata": {"taxonomy": ["p__Actinobacteria", "c__Actinobacteria", "o__Micrococcales", "f__Micrococcaceae", "g__Pseudarthrobacter"]}},{"id": "denovo3059", "metadata": {"taxonomy": ["p__Proteobacteria", "c__Gammaproteobacteria", "o__Pseudomonadales", "f__Pseudomonadaceae", "g__Pseudomonas"]}},{"id": "denovo3061", "metadata": {"taxonomy": ["p__Proteobacteria", "c__Gammaproteobacteria", "o__Pseudomonadales", "f__Pseudomonadaceae", "g__Pseudomonas"]}},{"id": "denovo3071", "metadata": {"taxonomy": ["p__Proteobacteria", "c__Gammaproteobacteria", "o__Oceanospirillales", "f__Hahellaceae", "g__Hahella", "s__uncultured-bacterium"]}},{"id": "denovo3075", "metadata": {"taxonomy": ["p__Firmicutes", "c__Bacilli", "o__Bacillales", "f__Paenibacillaceae", "g__Paenibacillus"]}},{"id": "denovo3088", "metadata": {"taxonomy": ["p__Proteobacteria", "c__Alphaproteobacteria", "o__Sphingomonadales", "f__Sphingomonadaceae"]}},{"id": "denovo3094", "metadata": {"taxonomy": ["p__Proteobacteria", "c__Gammaproteobacteria", "o__Betaproteobacteriales", "f__Burkholderiaceae"]}},{"id": "denovo3097", "metadata": {"taxonomy": ["p__Proteobacteria", "c__Alphaproteobacteria", "o__Rhizobiales", "f__Rhizobiaceae"]}},{"id": "denovo3129", "metadata": {"taxonomy": ["p__Proteobacteria", "c__Alphaproteobacteria", "o__Rhizobiales", "f__Devosiaceae", "g__Pelagibacterium", "s__uncultured-bacterium"]}},{"id": "denovo3146", "metadata": {"taxonomy": ["p__Proteobacteria", "c__Gammaproteobacteria", "o__Betaproteobacteriales", "f__Burkholderiaceae"]}},{"id": "denovo3168", "metadata": {"taxonomy": ["p__Proteobacteria", "c__Alphaproteobacteria", "o__Caulobacterales", "f__Caulobacteraceae", "g__Brevundimonas"]}},{"id": "denovo3177", "metadata": {"taxonomy": ["p__Proteobacteria", "c__Gammaproteobacteria", "o__Pseudomonadales", "f__Pseudomonadaceae"]}},{"id": "denovo3191", "metadata": {"taxonomy": ["p__Proteobacteria", "c__Gammaproteobacteria", "o__Betaproteobacteriales", "f__Burkholderiaceae"]}},{"id": "denovo3198", "metadata": {"taxonomy": ["p__Actinobacteria", "c__Actinobacteria", "o__Micrococcales", "f__Microbacteriaceae"]}},{"id": "denovo3209", "metadata": {"taxonomy": ["p__Proteobacteria", "c__Gammaproteobacteria", "o__Pseudomonadales", "f__Pseudomonadaceae", "g__Pseudomonas"]}},{"id": "denovo3226", "metadata": {"taxonomy": ["p__Proteobacteria", "c__Gammaproteobacteria", "o__Betaproteobacteriales", "f__Burkholderiaceae"]}},{"id": "denovo3235", "metadata": {"taxonomy": ["p__Proteobacteria", "c__Gammaproteobacteria", "o__Betaproteobacteriales", "f__Burkholderiaceae"]}},{"id": "denovo3252", "metadata": {"taxonomy": ["p__Firmicutes", "c__Clostridia", "o__Clostridiales", "f__Peptostreptococcaceae", "g__Romboutsia", "s__uncultured-bacterium"]}},{"id": "denovo3263", "metadata": {"taxonomy": ["p__Bacteroidetes", "c__Bacteroidia", "o__Cytophagales", "f__Hymenobacteraceae", "g__Pontibacter"]}},{"id": "denovo3281", "metadata": {"taxonomy": ["p__Actinobacteria", "c__Actinobacteria", "o__Propionibacteriales", "f__Nocardioidaceae", "g__Nocardioides"]}},{"id": "denovo3355", "metadata": {"taxonomy": ["Unclassified"]}},{"id": "denovo3362", "metadata": {"taxonomy": ["p__Proteobacteria", "c__Alphaproteobacteria", "o__Caulobacterales", "f__Caulobacteraceae", "g__Brevundimonas"]}},{"id": "denovo3372", "metadata": {"taxonomy": ["p__Proteobacteria", "c__Alphaproteobacteria", "o__Caulobacterales", "f__Caulobacteraceae", "g__Brevundimonas"]}},{"id": "denovo3387", "metadata": {"taxonomy": ["p__Proteobacteria", "c__Gammaproteobacteria", "o__Betaproteobacteriales", "f__Burkholderiaceae"]}},{"id": "denovo3391", "metadata": {"taxonomy": ["p__Proteobacteria", "c__Gammaproteobacteria", "o__Pseudomonadales", "f__Pseudomonadaceae", "g__Azotobacter", "s__uncultured-bacterium"]}},{"id": "denovo3403", "metadata": {"taxonomy": ["p__Proteobacteria", "c__Gammaproteobacteria", "o__Betaproteobacteriales", "f__Burkholderiaceae"]}},{"id": "denovo3405", "metadata": {"taxonomy": ["p__Proteobacteria", "c__Gammaproteobacteria", "o__Betaproteobacteriales", "f__Burkholderiaceae", "g__Achromobacter", "s__Achromobacter-xylosoxidans-subsp.-xylosoxidans"]}},{"id": "denovo3421", "metadata": {"taxonomy": ["p__Proteobacteria", "c__Gammaproteobacteria", "o__Pseudomonadales", "f__Pseudomonadaceae"]}},{"id": "denovo3449", "metadata": {"taxonomy": ["p__Proteobacteria", "c__Alphaproteobacteria", "o__Sphingomonadales", "f__Sphingomonadaceae", "g__Sphingomonas"]}},{"id": "denovo3472", "metadata": {"taxonomy": ["p__Proteobacteria", "c__Gammaproteobacteria", "o__Pseudomonadales", "f__Pseudomonadaceae", "g__Pseudomonas"]}},{"id": "denovo3475", "metadata": {"taxonomy": ["p__Proteobacteria", "c__Gammaproteobacteria", "o__Pseudomonadales", "f__Pseudomonadaceae"]}},{"id": "denovo3504", "metadata": {"taxonomy": ["p__Firmicutes", "c__Bacilli", "o__Lactobacillales", "f__Lactobacillaceae", "g__Lactobacillus", "s__Lactobacillus-gasseri"]}},{"id": "denovo3537", "metadata": {"taxonomy": ["p__Proteobacteria", "c__Gammaproteobacteria", "o__Betaproteobacteriales", "f__Burkholderiaceae"]}},{"id": "denovo3539", "metadata": {"taxonomy": ["p__Firmicutes", "c__Bacilli", "o__Bacillales", "f__Bacillaceae", "g__Oceanobacillus", "s__uncultured-bacterium"]}},{"id": "denovo3555", "metadata": {"taxonomy": ["p__Proteobacteria", "c__Gammaproteobacteria", "o__Pseudomonadales", "f__Pseudomonadaceae"]}},{"id": "denovo3581", "metadata": {"taxonomy": ["p__Proteobacteria", "c__Gammaproteobacteria", "o__Betaproteobacteriales", "f__Burkholderiaceae"]}},{"id": "denovo3613", "metadata": {"taxonomy": ["p__Proteobacteria", "c__Gammaproteobacteria", "o__Betaproteobacteriales", "f__Burkholderiaceae"]}},{"id": "denovo3615", "metadata": {"taxonomy": ["p__Proteobacteria", "c__Gammaproteobacteria", "o__Betaproteobacteriales", "f__Burkholderiaceae"]}},{"id": "denovo3616", "metadata": {"taxonomy": ["p__Proteobacteria", "c__Gammaproteobacteria", "o__Betaproteobacteriales", "f__Burkholderiaceae"]}},{"id": "denovo3622", "metadata": {"taxonomy": ["p__Proteobacteria", "c__Gammaproteobacteria", "o__Betaproteobacteriales", "f__Burkholderiaceae", "g__Variovorax", "s__Variovorax-paradoxus"]}},{"id": "denovo3657", "metadata": {"taxonomy": ["p__Proteobacteria", "c__Gammaproteobacteria", "o__Betaproteobacteriales", "f__Burkholderiaceae"]}},{"id": "denovo3659", "metadata": {"taxonomy": ["p__Proteobacteria", "c__Gammaproteobacteria", "o__Alteromonadales", "f__Shewanellaceae", "g__Shewanella", "s__Shewanella-sp.-KALAICIBA10"]}},{"id": "denovo3689", "metadata": {"taxonomy": ["p__Proteobacteria", "c__Gammaproteobacteria", "o__Betaproteobacteriales", "f__Burkholderiaceae", "g__Massilia"]}},{"id": "denovo3712", "metadata": {"taxonomy": ["p__Proteobacteria", "c__Gammaproteobacteria", "o__Betaproteobacteriales", "f__Burkholderiaceae"]}},{"id": "denovo3715", "metadata": {"taxonomy": ["p__Proteobacteria", "c__Gammaproteobacteria", "o__Betaproteobacteriales", "f__Burkholderiaceae"]}},{"id": "denovo3720", "metadata": {"taxonomy": ["p__Bacteroidetes", "c__Bacteroidia", "o__Cytophagales", "f__Hymenobacteraceae", "g__Pontibacter"]}},{"id": "denovo3745", "metadata": {"taxonomy": ["p__Proteobacteria", "c__Gammaproteobacteria", "o__Pseudomonadales", "f__Moraxellaceae", "g__Alkanindiges", "s__uncultured-Alkanindiges-sp."]}},{"id": "denovo3753", "metadata": {"taxonomy": ["p__Actinobacteria", "c__Actinobacteria", "o__Corynebacteriales", "f__Mycobacteriaceae", "g__Mycobacterium", "s__Mycobacterium-tuberculosis"]}},{"id": "denovo3764", "metadata": {"taxonomy": ["p__Proteobacteria", "c__Gammaproteobacteria", "o__Pseudomonadales", "f__Moraxellaceae", "g__Acinetobacter", "s__Acinetobacter-schindleri"]}},{"id": "denovo3774", "metadata": {"taxonomy": ["p__Proteobacteria", "c__Gammaproteobacteria", "o__Betaproteobacteriales", "f__Burkholderiaceae"]}},{"id": "denovo3778", "metadata": {"taxonomy": ["p__Proteobacteria", "c__Gammaproteobacteria", "o__Pseudomonadales", "f__Pseudomonadaceae", "g__Pseudomonas"]}},{"id": "denovo3803", "metadata": {"taxonomy": ["p__Actinobacteria", "c__Actinobacteria", "o__Frankiales", "f__uncultured", "g__uncultured-bacterium", "s__uncultured-bacterium"]}},{"id": "denovo3810", "metadata": {"taxonomy": ["p__Proteobacteria", "c__Alphaproteobacteria", "o__Rhizobiales", "f__Devosiaceae", "g__Devosia", "s__uncultured-bacterium"]}},{"id": "denovo3818", "metadata": {"taxonomy": ["p__Bacteroidetes", "c__Bacteroidia", "o__Flavobacteriales"]}},{"id": "denovo3820", "metadata": {"taxonomy": ["p__Proteobacteria", "c__Gammaproteobacteria", "o__Betaproteobacteriales", "f__Burkholderiaceae"]}},{"id": "denovo3867", "metadata": {"taxonomy": ["p__Actinobacteria", "c__Actinobacteria", "o__Pseudonocardiales", "f__Pseudonocardiaceae", "g__Pseudonocardia"]}},{"id": "denovo3876", "metadata": {"taxonomy": ["p__Proteobacteria", "c__Gammaproteobacteria", "o__Pseudomonadales", "f__Pseudomonadaceae", "g__Pseudomonas"]}},{"id": "denovo3891", "metadata": {"taxonomy": ["p__Proteobacteria", "c__Gammaproteobacteria", "o__Pseudomonadales", "f__Pseudomonadaceae", "g__Pseudomonas"]}},{"id": "denovo3893", "metadata": {"taxonomy": ["p__Proteobacteria", "c__Gammaproteobacteria", "o__Betaproteobacteriales", "f__Burkholderiaceae"]}},{"id": "denovo3896", "metadata": {"taxonomy": ["p__Firmicutes", "c__Bacilli", "o__Bacillales", "f__Bacillaceae", "g__Bacillus"]}},{"id": "denovo3915", "metadata": {"taxonomy": ["p__Proteobacteria", "c__Gammaproteobacteria", "o__Oceanospirillales", "f__SS1-B-06-26", "g__uncultured-proteobacterium", "s__uncultured-proteobacterium"]}},{"id": "denovo3930", "metadata": {"taxonomy": ["p__Actinobacteria", "c__Actinobacteria", "o__Corynebacteriales", "f__Corynebacteriaceae", "g__Corynebacterium-1"]}},{"id": "denovo3954", "metadata": {"taxonomy": ["p__Proteobacteria", "c__Gammaproteobacteria", "o__Betaproteobacteriales"]}},{"id": "denovo3982", "metadata": {"taxonomy": ["p__Proteobacteria", "c__Gammaproteobacteria", "o__Salinisphaerales", "f__Solimonadaceae", "g__Nevskia", "s__uncultured-bacterium"]}},{"id": "denovo4040", "metadata": {"taxonomy": ["p__Proteobacteria", "c__Gammaproteobacteria", "o__Betaproteobacteriales", "f__Burkholderiaceae"]}},{"id": "denovo4052", "metadata": {"taxonomy": ["p__Proteobacteria", "c__Gammaproteobacteria", "o__Oceanospirillales", "f__Halomonadaceae", "g__Halomonas"]}},{"id": "denovo4059", "metadata": {"taxonomy": ["p__Proteobacteria", "c__Alphaproteobacteria", "o__Caulobacterales", "f__Caulobacteraceae", "g__Brevundimonas", "s__uncultured-alpha-proteobacterium"]}},{"id": "denovo4060", "metadata": {"taxonomy": ["p__Proteobacteria", "c__Gammaproteobacteria", "o__Betaproteobacteriales", "f__Burkholderiaceae"]}},{"id": "denovo4093", "metadata": {"taxonomy": ["p__Proteobacteria", "c__Gammaproteobacteria", "o__Pseudomonadales", "f__Pseudomonadaceae", "g__Pseudomonas"]}},{"id": "denovo4122", "metadata": {"taxonomy": ["p__Proteobacteria", "c__Gammaproteobacteria", "o__Betaproteobacteriales", "f__Burkholderiaceae"]}},{"id": "denovo4134", "metadata": {"taxonomy": ["p__Firmicutes", "c__Bacilli", "o__Bacillales", "f__Bacillaceae", "g__Bacillus"]}},{"id": "denovo4136", "metadata": {"taxonomy": ["p__Proteobacteria", "c__Alphaproteobacteria", "o__Rhizobiales", "f__Rhizobiaceae", "g__Allorhizobium-Neorhizobium-Pararhizobium-Rhizobium"]}},{"id": "denovo4143", "metadata": {"taxonomy": ["p__Proteobacteria", "c__Gammaproteobacteria", "o__Pseudomonadales", "f__Pseudomonadaceae"]}},{"id": "denovo4172", "metadata": {"taxonomy": ["p__Proteobacteria", "c__Alphaproteobacteria", "o__Sphingomonadales", "f__Sphingomonadaceae"]}},{"id": "denovo4177", "metadata": {"taxonomy": ["p__Proteobacteria", "c__Gammaproteobacteria", "o__Betaproteobacteriales", "f__Burkholderiaceae"]}},{"id": "denovo4188", "metadata": {"taxonomy": ["p__Proteobacteria", "c__Gammaproteobacteria", "o__Betaproteobacteriales", "f__Burkholderiaceae"]}},{"id": "denovo4192", "metadata": {"taxonomy": ["p__Proteobacteria", "c__Gammaproteobacteria", "o__Betaproteobacteriales", "f__Burkholderiaceae"]}},{"id": "denovo4199", "metadata": {"taxonomy": ["p__Proteobacteria", "c__Gammaproteobacteria", "o__Betaproteobacteriales", "f__Burkholderiaceae"]}},{"id": "denovo4219", "metadata": {"taxonomy": ["p__Proteobacteria", "c__Gammaproteobacteria", "o__Pseudomonadales", "f__Pseudomonadaceae", "g__Azotobacter", "s__uncultured-bacterium"]}},{"id": "denovo4221", "metadata": {"taxonomy": ["p__Proteobacteria", "c__Gammaproteobacteria", "o__Betaproteobacteriales", "f__Burkholderiaceae"]}},{"id": "denovo4234", "metadata": {"taxonomy": ["p__Proteobacteria", "c__Alphaproteobacteria", "o__Sphingomonadales", "f__Sphingomonadaceae", "g__Sphingobium"]}},{"id": "denovo4249", "metadata": {"taxonomy": ["p__Proteobacteria", "c__Gammaproteobacteria", "o__Pseudomonadales", "f__Pseudomonadaceae", "g__Pseudomonas"]}},{"id": "denovo4255", "metadata": {"taxonomy": ["p__Proteobacteria", "c__Gammaproteobacteria", "o__Betaproteobacteriales", "f__Burkholderiaceae"]}},{"id": "denovo4278", "metadata": {"taxonomy": ["p__Firmicutes", "c__Bacilli", "o__Bacillales", "f__Family-XII", "g__Exiguobacterium"]}},{"id": "denovo4293", "metadata": {"taxonomy": ["p__Proteobacteria", "c__Gammaproteobacteria", "o__Pseudomonadales", "f__Pseudomonadaceae"]}},{"id": "denovo4308", "metadata": {"taxonomy": ["p__Proteobacteria", "c__Alphaproteobacteria", "o__Caulobacterales", "f__Caulobacteraceae", "g__Brevundimonas"]}},{"id": "denovo4318", "metadata": {"taxonomy": ["p__Proteobacteria", "c__Alphaproteobacteria", "o__Sneathiellales", "f__Sneathiellaceae", "g__uncultured", "s__uncultured-bacterium"]}},{"id": "denovo4327", "metadata": {"taxonomy": ["p__Proteobacteria", "c__Gammaproteobacteria", "o__Betaproteobacteriales", "f__Burkholderiaceae"]}},{"id": "denovo4332", "metadata": {"taxonomy": ["p__Proteobacteria", "c__Gammaproteobacteria", "o__Pseudomonadales", "f__Pseudomonadaceae", "g__Pseudomonas"]}},{"id": "denovo4341", "metadata": {"taxonomy": ["p__Firmicutes", "c__Bacilli", "o__Lactobacillales", "f__Enterococcaceae", "g__Enterococcus", "s__Enterococcus-faecalis"]}},{"id": "denovo4347", "metadata": {"taxonomy": ["p__Proteobacteria", "c__Gammaproteobacteria", "o__Pseudomonadales", "f__Pseudomonadaceae", "g__Pseudomonas"]}},{"id": "denovo4371", "metadata": {"taxonomy": ["p__Proteobacteria", "c__Gammaproteobacteria", "o__Betaproteobacteriales", "f__Burkholderiaceae"]}},{"id": "denovo4372", "metadata": {"taxonomy": ["p__Proteobacteria", "c__Alphaproteobacteria", "o__Sphingomonadales", "f__Sphingomonadaceae", "g__Sphingomonas", "s__Sphingomonas-paucimobilis"]}},{"id": "denovo4383", "metadata": {"taxonomy": ["p__WPS-2", "c__uncultured-bacterium", "o__uncultured-bacterium", "f__uncultured-bacterium", "g__uncultured-bacterium", "s__uncultured-bacterium"]}},{"id": "denovo4405", "metadata": {"taxonomy": ["p__Actinobacteria", "c__Actinobacteria", "o__Micrococcales", "f__Bogoriellaceae", "g__Georgenia", "s__uncultured-bacterium"]}},{"id": "denovo4417", "metadata": {"taxonomy": ["p__Proteobacteria", "c__Gammaproteobacteria", "o__Pseudomonadales", "f__Pseudomonadaceae", "g__Azotobacter", "s__uncultured-bacterium"]}},{"id": "denovo4419", "metadata": {"taxonomy": ["p__Proteobacteria", "c__Gammaproteobacteria", "o__Betaproteobacteriales", "f__Burkholderiaceae", "g__Massilia", "s__uncultured-beta-proteobacterium"]}},{"id": "denovo4427", "metadata": {"taxonomy": ["Unclassified"]}},{"id": "denovo4433", "metadata": {"taxonomy": ["p__Bacteroidetes", "c__Bacteroidia", "o__Cytophagales", "f__Hymenobacteraceae", "g__Pontibacter"]}},{"id": "denovo4457", "metadata": {"taxonomy": ["p__Proteobacteria", "c__Gammaproteobacteria", "o__Pseudomonadales", "f__Pseudomonadaceae", "g__Azotobacter", "s__uncultured-bacterium"]}},{"id": "denovo4461", "metadata": {"taxonomy": ["p__Proteobacteria", "c__Gammaproteobacteria", "o__Pseudomonadales", "f__Pseudomonadaceae", "g__Azotobacter", "s__uncultured-bacterium"]}},{"id": "denovo4465", "metadata": {"taxonomy": ["p__Proteobacteria", "c__Gammaproteobacteria", "o__Betaproteobacteriales", "f__Burkholderiaceae"]}},{"id": "denovo4487", "metadata": {"taxonomy": ["p__Proteobacteria", "c__Gammaproteobacteria", "o__Pseudomonadales", "f__Pseudomonadaceae"]}},{"id": "denovo4495", "metadata": {"taxonomy": ["p__Proteobacteria", "c__Gammaproteobacteria", "o__Pseudomonadales", "f__Pseudomonadaceae", "g__Pseudomonas"]}},{"id": "denovo4496", "metadata": {"taxonomy": ["p__Proteobacteria", "c__Gammaproteobacteria", "o__Betaproteobacteriales", "f__Burkholderiaceae"]}},{"id": "denovo4530", "metadata": {"taxonomy": ["p__Proteobacteria", "c__Gammaproteobacteria", "o__Pseudomonadales", "f__Pseudomonadaceae"]}},{"id": "denovo4545", "metadata": {"taxonomy": ["p__Proteobacteria", "c__Gammaproteobacteria", "o__Betaproteobacteriales", "f__Burkholderiaceae"]}},{"id": "denovo4552", "metadata": {"taxonomy": ["p__Proteobacteria", "c__Alphaproteobacteria", "o__Sphingomonadales", "f__Sphingomonadaceae", "g__Sphingobium"]}},{"id": "denovo4556", "metadata": {"taxonomy": ["p__Proteobacteria", "c__Gammaproteobacteria", "o__Betaproteobacteriales", "f__Burkholderiaceae"]}},{"id": "denovo4557", "metadata": {"taxonomy": ["p__Proteobacteria", "c__Gammaproteobacteria", "o__Betaproteobacteriales", "f__Burkholderiaceae"]}},{"id": "denovo4581", "metadata": {"taxonomy": ["p__Proteobacteria", "c__Gammaproteobacteria", "o__Pseudomonadales", "f__Moraxellaceae", "g__Enhydrobacter"]}},{"id": "denovo4582", "metadata": {"taxonomy": ["p__Bacteroidetes", "c__Bacteroidia", "o__Bacteroidales", "f__Porphyromonadaceae", "g__Porphyromonas"]}},{"id": "denovo4584", "metadata": {"taxonomy": ["p__Proteobacteria", "c__Alphaproteobacteria", "o__Sphingomonadales", "f__Sphingomonadaceae"]}},{"id": "denovo4590", "metadata": {"taxonomy": ["p__Proteobacteria", "c__Gammaproteobacteria", "o__Betaproteobacteriales", "f__Burkholderiaceae"]}},{"id": "denovo4591", "metadata": {"taxonomy": ["p__Bacteroidetes", "c__Bacteroidia", "o__Cytophagales", "f__Hymenobacteraceae", "g__Pontibacter"]}},{"id": "denovo4594", "metadata": {"taxonomy": ["p__Proteobacteria", "c__Gammaproteobacteria", "o__Pseudomonadales", "f__Pseudomonadaceae", "g__Pseudomonas"]}},{"id": "denovo4595", "metadata": {"taxonomy": ["p__Proteobacteria", "c__Gammaproteobacteria", "o__Betaproteobacteriales", "f__Burkholderiaceae", "g__Massilia"]}},{"id": "denovo4599", "metadata": {"taxonomy": ["p__Proteobacteria", "c__Gammaproteobacteria", "o__Pseudomonadales", "f__Pseudomonadaceae"]}},{"id": "denovo4614", "metadata": {"taxonomy": ["p__Bacteroidetes", "c__Bacteroidia", "o__Cytophagales", "f__Hymenobacteraceae", "g__Pontibacter"]}},{"id": "denovo4616", "metadata": {"taxonomy": ["p__Proteobacteria", "c__Gammaproteobacteria", "o__Pseudomonadales", "f__Pseudomonadaceae"]}},{"id": "denovo4623", "metadata": {"taxonomy": ["p__Proteobacteria", "c__Gammaproteobacteria", "o__Pseudomonadales", "f__Pseudomonadaceae", "g__Pseudomonas"]}},{"id": "denovo4658", "metadata": {"taxonomy": ["p__Proteobacteria", "c__Gammaproteobacteria", "o__Betaproteobacteriales", "f__Burkholderiaceae"]}},{"id": "denovo4669", "metadata": {"taxonomy": ["p__Proteobacteria", "c__Gammaproteobacteria", "o__Betaproteobacteriales", "f__Burkholderiaceae"]}},{"id": "denovo4679", "metadata": {"taxonomy": ["p__Proteobacteria", "c__Gammaproteobacteria", "o__Betaproteobacteriales", "f__Burkholderiaceae"]}},{"id": "denovo4680", "metadata": {"taxonomy": ["p__Proteobacteria", "c__Gammaproteobacteria", "o__Betaproteobacteriales", "f__Burkholderiaceae", "g__Noviherbaspirillum"]}},{"id": "denovo4681", "metadata": {"taxonomy": ["p__Proteobacteria", "c__Gammaproteobacteria", "o__Betaproteobacteriales", "f__Burkholderiaceae"]}},{"id": "denovo4686", "metadata": {"taxonomy": ["p__Proteobacteria", "c__Gammaproteobacteria", "o__Pseudomonadales", "f__Pseudomonadaceae"]}},{"id": "denovo4754", "metadata": {"taxonomy": ["p__Proteobacteria", "c__Gammaproteobacteria", "o__Pseudomonadales", "f__Pseudomonadaceae", "g__Pseudomonas"]}},{"id": "denovo4756", "metadata": {"taxonomy": ["p__Proteobacteria", "c__Gammaproteobacteria", "o__Betaproteobacteriales", "f__Burkholderiaceae", "g__Noviherbaspirillum"]}},{"id": "denovo4774", "metadata": {"taxonomy": ["p__Proteobacteria", "c__Alphaproteobacteria", "o__Caulobacterales", "f__Caulobacteraceae", "g__Brevundimonas"]}},{"id": "denovo4779", "metadata": {"taxonomy": ["p__Proteobacteria", "c__Gammaproteobacteria", "o__Pseudomonadales", "f__Pseudomonadaceae", "g__Azotobacter", "s__uncultured-bacterium"]}},{"id": "denovo4780", "metadata": {"taxonomy": ["p__Proteobacteria", "c__Gammaproteobacteria", "o__Betaproteobacteriales", "f__Burkholderiaceae"]}},{"id": "denovo4787", "metadata": {"taxonomy": ["p__Proteobacteria", "c__Gammaproteobacteria", "o__Betaproteobacteriales", "f__Burkholderiaceae"]}},{"id": "denovo4797", "metadata": {"taxonomy": ["p__Proteobacteria", "c__Gammaproteobacteria", "o__Pseudomonadales", "f__Pseudomonadaceae"]}},{"id": "denovo4804", "metadata": {"taxonomy": ["p__Firmicutes", "c__Bacilli", "o__Bacillales", "f__Paenibacillaceae", "g__Paenibacillus"]}},{"id": "denovo4834", "metadata": {"taxonomy": ["p__Proteobacteria", "c__Alphaproteobacteria", "o__Sphingomonadales", "f__Sphingomonadaceae"]}},{"id": "denovo4852", "metadata": {"taxonomy": ["p__Firmicutes", "c__Bacilli", "o__Bacillales", "f__Staphylococcaceae", "g__Staphylococcus", "s__Staphylococcus-sciuri"]}},{"id": "denovo4858", "metadata": {"taxonomy": ["p__Firmicutes", "c__Bacilli", "o__Bacillales", "f__Staphylococcaceae", "g__Salinicoccus", "s__Salinicoccus-roseus"]}},{"id": "denovo4874", "metadata": {"taxonomy": ["p__Proteobacteria", "c__Gammaproteobacteria", "o__Pseudomonadales", "f__Pseudomonadaceae", "g__Azotobacter", "s__uncultured-bacterium"]}},{"id": "denovo4893", "metadata": {"taxonomy": ["p__Proteobacteria", "c__Gammaproteobacteria", "o__Betaproteobacteriales", "f__Burkholderiaceae"]}},{"id": "denovo4895", "metadata": {"taxonomy": ["p__Bacteroidetes", "c__Bacteroidia", "o__Flavobacteriales", "f__Flavobacteriaceae", "g__Salinimicrobium", "s__uncultured-bacterium"]}},{"id": "denovo4925", "metadata": {"taxonomy": ["p__Proteobacteria", "c__Alphaproteobacteria", "o__Rhizobiales", "f__Beijerinckiaceae", "g__uncultured", "s__uncultured-bacterium"]}},{"id": "denovo4934", "metadata": {"taxonomy": ["p__Bacteroidetes", "c__Bacteroidia", "o__Cytophagales", "f__Hymenobacteraceae", "g__Pontibacter", "s__uncultured-bacterium"]}},{"id": "denovo4957", "metadata": {"taxonomy": ["p__Proteobacteria", "c__Alphaproteobacteria", "o__Sphingomonadales", "f__Sphingomonadaceae", "g__Altererythrobacter", "s__uncultured-Sphingomonas-sp."]}},{"id": "denovo4961", "metadata": {"taxonomy": ["p__Proteobacteria", "c__Gammaproteobacteria", "o__Betaproteobacteriales", "f__Burkholderiaceae"]}},{"id": "denovo4969", "metadata": {"taxonomy": ["p__Proteobacteria", "c__Gammaproteobacteria", "o__Betaproteobacteriales", "f__Burkholderiaceae", "g__Massilia"]}},{"id": "denovo4978", "metadata": {"taxonomy": ["p__Proteobacteria", "c__Gammaproteobacteria", "o__Betaproteobacteriales", "f__Burkholderiaceae"]}},{"id": "denovo4980", "metadata": {"taxonomy": ["p__Actinobacteria", "c__Actinobacteria", "o__Corynebacteriales", "f__Corynebacteriaceae", "g__Corynebacterium-1"]}},{"id": "denovo4996", "metadata": {"taxonomy": ["p__Proteobacteria", "c__Gammaproteobacteria", "o__Pseudomonadales", "f__Pseudomonadaceae", "g__Azotobacter", "s__uncultured-bacterium"]}},{"id": "denovo5002", "metadata": {"taxonomy": ["Unclassified"]}},{"id": "denovo5013", "metadata": {"taxonomy": ["p__Proteobacteria", "c__Alphaproteobacteria", "o__Sphingomonadales", "f__Sphingomonadaceae"]}},{"id": "denovo5053", "metadata": {"taxonomy": ["p__Proteobacteria", "c__Gammaproteobacteria", "o__Pseudomonadales", "f__Pseudomonadaceae", "g__Azotobacter", "s__uncultured-bacterium"]}},{"id": "denovo5069", "metadata": {"taxonomy": ["p__Proteobacteria", "c__Gammaproteobacteria", "o__Pseudomonadales", "f__Moraxellaceae", "g__Enhydrobacter"]}},{"id": "denovo5073", "metadata": {"taxonomy": ["p__Actinobacteria", "c__Actinobacteria", "o__Corynebacteriales", "f__Dietziaceae", "g__Dietzia"]}},{"id": "denovo5081", "metadata": {"taxonomy": ["p__Proteobacteria", "c__Gammaproteobacteria", "o__Betaproteobacteriales", "f__Burkholderiaceae"]}},{"id": "denovo5084", "metadata": {"taxonomy": ["p__Proteobacteria", "c__Gammaproteobacteria", "o__Betaproteobacteriales", "f__Burkholderiaceae"]}},{"id": "denovo5087", "metadata": {"taxonomy": ["p__Proteobacteria", "c__Gammaproteobacteria", "o__Betaproteobacteriales", "f__Burkholderiaceae"]}},{"id": "denovo5128", "metadata": {"taxonomy": ["p__Proteobacteria", "c__Alphaproteobacteria", "o__Sphingomonadales", "f__Sphingomonadaceae", "g__Sphingobium"]}},{"id": "denovo5129", "metadata": {"taxonomy": ["p__Proteobacteria", "c__Alphaproteobacteria", "o__Sphingomonadales", "f__Sphingomonadaceae", "g__Altererythrobacter"]}},{"id": "denovo5143", "metadata": {"taxonomy": ["p__Actinobacteria", "c__Actinobacteria", "o__Propionibacteriales", "f__Propionibacteriaceae", "g__Propioniciclava", "s__uncultured-bacterium"]}},{"id": "denovo5174", "metadata": {"taxonomy": ["p__Proteobacteria", "c__Alphaproteobacteria", "o__Rhizobiales", "f__Rhizobiaceae"]}},{"id": "denovo5176", "metadata": {"taxonomy": ["p__Proteobacteria", "c__Gammaproteobacteria", "o__Betaproteobacteriales", "f__Burkholderiaceae"]}},{"id": "denovo5186", "metadata": {"taxonomy": ["p__Proteobacteria", "c__Gammaproteobacteria", "o__Pseudomonadales", "f__Pseudomonadaceae", "g__Azotobacter", "s__uncultured-bacterium"]}},{"id": "denovo5189", "metadata": {"taxonomy": ["p__Proteobacteria", "c__Gammaproteobacteria", "o__Betaproteobacteriales", "f__Burkholderiaceae"]}},{"id": "denovo5196", "metadata": {"taxonomy": ["p__Proteobacteria", "c__Gammaproteobacteria", "o__Betaproteobacteriales", "f__Burkholderiaceae"]}},{"id": "denovo5214", "metadata": {"taxonomy": ["p__Bacteroidetes", "c__Bacteroidia", "o__Cytophagales", "f__Hymenobacteraceae", "g__Pontibacter"]}},{"id": "denovo5216", "metadata": {"taxonomy": ["p__Proteobacteria", "c__Gammaproteobacteria", "o__Pseudomonadales", "f__Pseudomonadaceae"]}},{"id": "denovo5232", "metadata": {"taxonomy": ["p__Proteobacteria", "c__Gammaproteobacteria", "o__Betaproteobacteriales", "f__Burkholderiaceae"]}},{"id": "denovo5233", "metadata": {"taxonomy": ["p__Proteobacteria", "c__Gammaproteobacteria", "o__Betaproteobacteriales", "f__Burkholderiaceae", "g__Massilia"]}},{"id": "denovo5239", "metadata": {"taxonomy": ["p__Proteobacteria", "c__Gammaproteobacteria", "o__Pseudomonadales", "f__Pseudomonadaceae", "g__Azotobacter", "s__uncultured-bacterium"]}},{"id": "denovo5276", "metadata": {"taxonomy": ["p__Proteobacteria", "c__Gammaproteobacteria", "o__Betaproteobacteriales", "f__Burkholderiaceae", "g__Massilia"]}},{"id": "denovo5292", "metadata": {"taxonomy": ["p__Proteobacteria", "c__Gammaproteobacteria", "o__Xanthomonadales", "f__Xanthomonadaceae", "g__Lysobacter", "s__Lysobacter-spongiicola"]}},{"id": "denovo5307", "metadata": {"taxonomy": ["p__Proteobacteria", "c__Gammaproteobacteria"]}},{"id": "denovo5310", "metadata": {"taxonomy": ["p__Firmicutes", "c__Bacilli", "o__Bacillales", "f__Bacillaceae", "g__Bacillus", "s__Bacillus-humi"]}},{"id": "denovo5324", "metadata": {"taxonomy": ["p__Proteobacteria", "c__Gammaproteobacteria", "o__Pseudomonadales", "f__Moraxellaceae", "g__Acinetobacter"]}},{"id": "denovo5326", "metadata": {"taxonomy": ["p__Proteobacteria", "c__Gammaproteobacteria", "o__Betaproteobacteriales", "f__Burkholderiaceae"]}},{"id": "denovo5354", "metadata": {"taxonomy": ["p__Proteobacteria", "c__Alphaproteobacteria", "o__Rhizobiales", "f__Beijerinckiaceae", "g__Methylobacterium"]}},{"id": "denovo5366", "metadata": {"taxonomy": ["p__Proteobacteria", "c__Gammaproteobacteria", "o__Pseudomonadales", "f__Pseudomonadaceae", "g__Pseudomonas"]}},{"id": "denovo5380", "metadata": {"taxonomy": ["p__Firmicutes", "c__Bacilli", "o__Lactobacillales", "f__Aerococcaceae", "g__Aerococcus"]}},{"id": "denovo5395", "metadata": {"taxonomy": ["p__Actinobacteria", "c__Actinobacteria", "o__Corynebacteriales", "f__Corynebacteriaceae", "g__Corynebacterium-1", "s__Corynebacterium-maris-DSM-45190"]}},{"id": "denovo5409", "metadata": {"taxonomy": ["p__Proteobacteria", "c__Gammaproteobacteria", "o__Pseudomonadales", "f__Moraxellaceae", "g__Acinetobacter", "s__Acinetobacter-calcoaceticus"]}},{"id": "denovo5414", "metadata": {"taxonomy": ["p__Proteobacteria", "c__Gammaproteobacteria", "o__Betaproteobacteriales", "f__Burkholderiaceae", "g__Massilia"]}},{"id": "denovo5417", "metadata": {"taxonomy": ["p__Firmicutes", "c__Bacilli", "o__Bacillales", "f__Bacillaceae", "g__Bacillus"]}},{"id": "denovo5418", "metadata": {"taxonomy": ["p__Actinobacteria", "c__Actinobacteria", "o__Micrococcales"]}},{"id": "denovo5446", "metadata": {"taxonomy": ["p__Proteobacteria", "c__Gammaproteobacteria", "o__Pseudomonadales", "f__Pseudomonadaceae", "g__Pseudomonas", "s__Pseudomonas-stutzeri"]}},{"id": "denovo5459", "metadata": {"taxonomy": ["p__Proteobacteria", "c__Gammaproteobacteria", "o__Pseudomonadales", "f__Pseudomonadaceae", "g__Azotobacter", "s__uncultured-bacterium"]}},{"id": "denovo5464", "metadata": {"taxonomy": ["p__Proteobacteria", "c__Gammaproteobacteria", "o__Pseudomonadales", "f__Pseudomonadaceae", "g__Azotobacter", "s__uncultured-bacterium"]}},{"id": "denovo5495", "metadata": {"taxonomy": ["p__Proteobacteria", "c__Gammaproteobacteria", "o__Betaproteobacteriales", "f__Burkholderiaceae"]}},{"id": "denovo5524", "metadata": {"taxonomy": ["p__Proteobacteria", "c__Gammaproteobacteria", "o__Betaproteobacteriales", "f__Burkholderiaceae"]}},{"id": "denovo5556", "metadata": {"taxonomy": ["p__Proteobacteria", "c__Gammaproteobacteria", "o__Oceanospirillales", "f__Halomonadaceae", "g__Halomonas"]}},{"id": "denovo5562", "metadata": {"taxonomy": ["p__Proteobacteria", "c__Gammaproteobacteria", "o__Betaproteobacteriales", "f__Burkholderiaceae"]}},{"id": "denovo5581", "metadata": {"taxonomy": ["p__Proteobacteria", "c__Gammaproteobacteria", "o__Oceanospirillales", "f__Halomonadaceae", "g__Halomonas"]}},{"id": "denovo5590", "metadata": {"taxonomy": ["p__Firmicutes", "c__Erysipelotrichia", "o__Erysipelotrichales", "f__Erysipelotrichaceae", "g__Turicibacter", "s__uncultured-bacterium"]}},{"id": "denovo5592", "metadata": {"taxonomy": ["p__Proteobacteria", "c__Gammaproteobacteria", "o__Betaproteobacteriales", "f__Burkholderiaceae"]}},{"id": "denovo5598", "metadata": {"taxonomy": ["p__Firmicutes", "c__Bacilli", "o__Bacillales", "f__Staphylococcaceae", "g__Staphylococcus"]}},{"id": "denovo5637", "metadata": {"taxonomy": ["p__Proteobacteria", "c__Gammaproteobacteria", "o__Betaproteobacteriales", "f__Burkholderiaceae"]}},{"id": "denovo5663", "metadata": {"taxonomy": ["p__Proteobacteria", "c__Gammaproteobacteria", "o__Betaproteobacteriales", "f__Burkholderiaceae", "g__Noviherbaspirillum"]}},{"id": "denovo5668", "metadata": {"taxonomy": ["p__Proteobacteria", "c__Gammaproteobacteria", "o__Pseudomonadales", "f__Pseudomonadaceae", "g__Azotobacter", "s__uncultured-bacterium"]}},{"id": "denovo5670", "metadata": {"taxonomy": ["p__Proteobacteria", "c__Gammaproteobacteria", "o__Pseudomonadales", "f__Pseudomonadaceae"]}},{"id": "denovo5689", "metadata": {"taxonomy": ["p__Proteobacteria", "c__Gammaproteobacteria", "o__Pseudomonadales", "f__Pseudomonadaceae"]}},{"id": "denovo5700", "metadata": {"taxonomy": ["p__Proteobacteria", "c__Gammaproteobacteria", "o__Pseudomonadales", "f__Pseudomonadaceae"]}},{"id": "denovo5707", "metadata": {"taxonomy": ["p__Proteobacteria", "c__Gammaproteobacteria", "o__Pseudomonadales", "f__Pseudomonadaceae", "g__Azotobacter", "s__uncultured-bacterium"]}},{"id": "denovo5718", "metadata": {"taxonomy": ["p__Proteobacteria", "c__Gammaproteobacteria", "o__Betaproteobacteriales", "f__Burkholderiaceae"]}},{"id": "denovo5726", "metadata": {"taxonomy": ["p__Proteobacteria", "c__Gammaproteobacteria", "o__Betaproteobacteriales", "f__Burkholderiaceae", "g__Achromobacter"]}},{"id": "denovo5746", "metadata": {"taxonomy": ["p__Proteobacteria", "c__Alphaproteobacteria", "o__Rhizobiales", "f__Rhizobiaceae", "g__Allorhizobium-Neorhizobium-Pararhizobium-Rhizobium"]}},{"id": "denovo5754", "metadata": {"taxonomy": ["p__Proteobacteria", "c__Gammaproteobacteria", "o__Betaproteobacteriales", "f__Burkholderiaceae"]}},{"id": "denovo5771", "metadata": {"taxonomy": ["p__Proteobacteria", "c__Alphaproteobacteria", "o__Caulobacterales", "f__Caulobacteraceae", "g__Brevundimonas"]}},{"id": "denovo5800", "metadata": {"taxonomy": ["p__Firmicutes", "c__Bacilli", "o__Bacillales", "f__Planococcaceae", "g__Psychrobacillus", "s__Psychrobacillus-psychrodurans"]}},{"id": "denovo5804", "metadata": {"taxonomy": ["p__Proteobacteria", "c__Gammaproteobacteria", "o__Betaproteobacteriales", "f__Burkholderiaceae"]}},{"id": "denovo5808", "metadata": {"taxonomy": ["p__Proteobacteria", "c__Alphaproteobacteria", "o__Sphingomonadales", "f__Sphingomonadaceae"]}},{"id": "denovo5813", "metadata": {"taxonomy": ["p__Proteobacteria", "c__Gammaproteobacteria", "o__Pseudomonadales", "f__Pseudomonadaceae"]}},{"id": "denovo5847", "metadata": {"taxonomy": ["p__Proteobacteria", "c__Gammaproteobacteria", "o__Betaproteobacteriales", "f__Burkholderiaceae"]}},{"id": "denovo5901", "metadata": {"taxonomy": ["p__Proteobacteria", "c__Gammaproteobacteria", "o__Betaproteobacteriales", "f__Burkholderiaceae"]}},{"id": "denovo5902", "metadata": {"taxonomy": ["p__Proteobacteria", "c__Gammaproteobacteria", "o__Pseudomonadales", "f__Pseudomonadaceae", "g__Pseudomonas"]}},{"id": "denovo5919", "metadata": {"taxonomy": ["p__Proteobacteria", "c__Gammaproteobacteria", "o__Pseudomonadales", "f__Pseudomonadaceae", "g__Pseudomonas"]}},{"id": "denovo5922", "metadata": {"taxonomy": ["p__Proteobacteria", "c__Gammaproteobacteria", "o__Pseudomonadales", "f__Pseudomonadaceae", "g__Azotobacter", "s__uncultured-bacterium"]}},{"id": "denovo5925", "metadata": {"taxonomy": ["p__Proteobacteria", "c__Gammaproteobacteria", "o__Pseudomonadales", "f__Pseudomonadaceae"]}},{"id": "denovo5938", "metadata": {"taxonomy": ["p__Proteobacteria", "c__Gammaproteobacteria", "o__Betaproteobacteriales", "f__Burkholderiaceae"]}},{"id": "denovo5949", "metadata": {"taxonomy": ["p__Proteobacteria", "c__Gammaproteobacteria", "o__Pseudomonadales", "f__Moraxellaceae", "g__Acinetobacter"]}},{"id": "denovo5951", "metadata": {"taxonomy": ["p__Proteobacteria", "c__Gammaproteobacteria", "o__Xanthomonadales", "f__Xanthomonadaceae", "g__Lysobacter", "s__Lysobacter-spongiicola"]}},{"id": "denovo5953", "metadata": {"taxonomy": ["p__Proteobacteria", "c__Alphaproteobacteria", "o__Rhizobiales", "f__Rhizobiaceae"]}},{"id": "denovo5959", "metadata": {"taxonomy": ["p__Proteobacteria", "c__Alphaproteobacteria", "o__Caulobacterales", "f__Caulobacteraceae", "g__Brevundimonas"]}},{"id": "denovo5969", "metadata": {"taxonomy": ["p__Proteobacteria", "c__Gammaproteobacteria", "o__Betaproteobacteriales", "f__Burkholderiaceae"]}},{"id": "denovo5978", "metadata": {"taxonomy": ["p__Proteobacteria", "c__Gammaproteobacteria", "o__Betaproteobacteriales", "f__Burkholderiaceae"]}},{"id": "denovo5989", "metadata": {"taxonomy": ["p__Proteobacteria", "c__Gammaproteobacteria", "o__Betaproteobacteriales", "f__Burkholderiaceae"]}},{"id": "denovo6010", "metadata": {"taxonomy": ["p__Proteobacteria", "c__Gammaproteobacteria", "o__Pseudomonadales", "f__Pseudomonadaceae", "g__Azotobacter", "s__uncultured-bacterium"]}},{"id": "denovo6040", "metadata": {"taxonomy": ["p__Proteobacteria", "c__Alphaproteobacteria"]}},{"id": "denovo6062", "metadata": {"taxonomy": ["p__Proteobacteria", "c__Gammaproteobacteria", "o__Pseudomonadales", "f__Pseudomonadaceae"]}},{"id": "denovo6084", "metadata": {"taxonomy": ["p__Proteobacteria", "c__Gammaproteobacteria", "o__Pseudomonadales", "f__Pseudomonadaceae", "g__Azotobacter", "s__uncultured-bacterium"]}},{"id": "denovo6096", "metadata": {"taxonomy": ["p__Proteobacteria", "c__Gammaproteobacteria", "o__Betaproteobacteriales", "f__Burkholderiaceae"]}},{"id": "denovo6112", "metadata": {"taxonomy": ["p__Proteobacteria", "c__Alphaproteobacteria", "o__Rhizobiales", "f__Rhizobiaceae"]}},{"id": "denovo6138", "metadata": {"taxonomy": ["p__Actinobacteria", "c__Actinobacteria", "o__Corynebacteriales", "f__Dietziaceae", "g__Dietzia", "s__uncultured-bacterium"]}},{"id": "denovo6152", "metadata": {"taxonomy": ["p__Proteobacteria", "c__Alphaproteobacteria", "o__Caulobacterales", "f__Caulobacteraceae", "g__Brevundimonas"]}},{"id": "denovo6183", "metadata": {"taxonomy": ["p__Patescibacteria", "c__Saccharimonadia", "o__Saccharimonadales"]}},{"id": "denovo6208", "metadata": {"taxonomy": ["p__Actinobacteria", "c__Actinobacteria", "o__Propionibacteriales", "f__Nocardioidaceae"]}},{"id": "denovo6211", "metadata": {"taxonomy": ["p__Proteobacteria", "c__Alphaproteobacteria", "o__Rhizobiales", "f__Rhizobiaceae", "g__Aureimonas", "s__uncultured-bacterium"]}},{"id": "denovo6222", "metadata": {"taxonomy": ["p__Proteobacteria", "c__Gammaproteobacteria", "o__Pseudomonadales", "f__Pseudomonadaceae", "g__Pseudomonas"]}},{"id": "denovo6226", "metadata": {"taxonomy": ["p__Bacteroidetes", "c__Bacteroidia", "o__Flavobacteriales"]}},{"id": "denovo6247", "metadata": {"taxonomy": ["p__Proteobacteria", "c__Gammaproteobacteria", "o__Pseudomonadales", "f__Pseudomonadaceae"]}},{"id": "denovo6272", "metadata": {"taxonomy": ["p__Firmicutes", "c__Bacilli", "o__Bacillales", "f__Bacillaceae", "g__Bacillus"]}},{"id": "denovo6279", "metadata": {"taxonomy": ["p__Proteobacteria", "c__Gammaproteobacteria", "o__Oceanospirillales", "f__Halomonadaceae", "g__Halomonas"]}},{"id": "denovo6293", "metadata": {"taxonomy": ["p__Proteobacteria", "c__Gammaproteobacteria", "o__Betaproteobacteriales", "f__Burkholderiaceae", "g__Massilia"]}},{"id": "denovo6305", "metadata": {"taxonomy": ["p__Proteobacteria", "c__Alphaproteobacteria", "o__NRL2"]}},{"id": "denovo6330", "metadata": {"taxonomy": ["p__Proteobacteria", "c__Gammaproteobacteria", "o__Pseudomonadales", "f__Pseudomonadaceae"]}},{"id": "denovo6355", "metadata": {"taxonomy": ["p__Proteobacteria", "c__Gammaproteobacteria", "o__Betaproteobacteriales", "f__Burkholderiaceae"]}},{"id": "denovo6364", "metadata": {"taxonomy": ["p__Proteobacteria", "c__Gammaproteobacteria", "o__Pseudomonadales", "f__Pseudomonadaceae"]}},{"id": "denovo6369", "metadata": {"taxonomy": ["p__Proteobacteria", "c__Gammaproteobacteria", "o__Pseudomonadales", "f__Pseudomonadaceae", "g__Azotobacter", "s__uncultured-bacterium"]}},{"id": "denovo6395", "metadata": {"taxonomy": ["p__Proteobacteria", "c__Alphaproteobacteria", "o__Sphingomonadales", "f__Sphingomonadaceae", "g__Sphingomonas"]}},{"id": "denovo6406", "metadata": {"taxonomy": ["p__Proteobacteria", "c__Gammaproteobacteria", "o__Pseudomonadales", "f__Moraxellaceae", "g__Acinetobacter"]}},{"id": "denovo6420", "metadata": {"taxonomy": ["p__Proteobacteria", "c__Gammaproteobacteria", "o__Pseudomonadales", "f__Pseudomonadaceae", "g__Pseudomonas"]}},{"id": "denovo6448", "metadata": {"taxonomy": ["p__Proteobacteria", "c__Gammaproteobacteria", "o__Betaproteobacteriales", "f__Burkholderiaceae"]}},{"id": "denovo6450", "metadata": {"taxonomy": ["p__Proteobacteria", "c__Gammaproteobacteria", "o__Betaproteobacteriales", "f__Burkholderiaceae"]}},{"id": "denovo6454", "metadata": {"taxonomy": ["p__Proteobacteria", "c__Alphaproteobacteria", "o__Rhizobiales", "f__Rhizobiaceae", "g__Allorhizobium-Neorhizobium-Pararhizobium-Rhizobium"]}},{"id": "denovo6509", "metadata": {"taxonomy": ["p__Actinobacteria", "c__Actinobacteria", "o__Corynebacteriales", "f__Corynebacteriaceae", "g__Corynebacterium-1"]}},{"id": "denovo6527", "metadata": {"taxonomy": ["p__Actinobacteria", "c__Actinobacteria", "o__Frankiales", "f__Geodermatophilaceae"]}},{"id": "denovo6532", "metadata": {"taxonomy": ["p__Proteobacteria", "c__Gammaproteobacteria", "o__Pseudomonadales", "f__Pseudomonadaceae"]}},{"id": "denovo6533", "metadata": {"taxonomy": ["p__Actinobacteria", "c__Actinobacteria", "o__Propionibacteriales", "f__Nocardioidaceae", "g__Nocardioides"]}},{"id": "denovo6554", "metadata": {"taxonomy": ["p__Proteobacteria", "c__Alphaproteobacteria", "o__Sphingomonadales", "f__Sphingomonadaceae"]}},{"id": "denovo6561", "metadata": {"taxonomy": ["p__Proteobacteria", "c__Gammaproteobacteria", "o__Pseudomonadales", "f__Pseudomonadaceae", "g__Pseudomonas"]}},{"id": "denovo6574", "metadata": {"taxonomy": ["p__Proteobacteria", "c__Gammaproteobacteria", "o__Pseudomonadales", "f__Pseudomonadaceae"]}},{"id": "denovo6579", "metadata": {"taxonomy": ["p__Proteobacteria", "c__Gammaproteobacteria", "o__Betaproteobacteriales", "f__Burkholderiaceae"]}},{"id": "denovo6580", "metadata": {"taxonomy": ["p__Proteobacteria", "c__Gammaproteobacteria", "o__Pseudomonadales", "f__Pseudomonadaceae"]}},{"id": "denovo6609", "metadata": {"taxonomy": ["p__Actinobacteria", "c__Actinobacteria", "o__Micrococcales", "f__Microbacteriaceae"]}},{"id": "denovo6612", "metadata": {"taxonomy": ["p__Proteobacteria", "c__Gammaproteobacteria", "o__Pseudomonadales", "f__Pseudomonadaceae", "g__Azotobacter", "s__uncultured-bacterium"]}},{"id": "denovo6620", "metadata": {"taxonomy": ["p__Firmicutes", "c__Bacilli", "o__Bacillales", "f__Bacillaceae", "g__Bacillus"]}},{"id": "denovo6626", "metadata": {"taxonomy": ["p__Proteobacteria", "c__Gammaproteobacteria", "o__Pseudomonadales", "f__Pseudomonadaceae", "g__Pseudomonas", "s__Pseudomonas-stutzeri"]}},{"id": "denovo6628", "metadata": {"taxonomy": ["p__Proteobacteria", "c__Gammaproteobacteria", "o__Betaproteobacteriales", "f__Burkholderiaceae", "g__Massilia"]}},{"id": "denovo6646", "metadata": {"taxonomy": ["p__Bacteroidetes", "c__Bacteroidia", "o__Flavobacteriales", "f__Flavobacteriaceae", "g__Salinimicrobium", "s__uncultured-bacterium"]}},{"id": "denovo6665", "metadata": {"taxonomy": ["p__Proteobacteria", "c__Alphaproteobacteria", "o__Azospirillales", "f__Azospirillaceae", "g__Skermanella", "s__uncultured-bacterium"]}},{"id": "denovo6673", "metadata": {"taxonomy": ["p__Proteobacteria", "c__Gammaproteobacteria", "o__Betaproteobacteriales", "f__Burkholderiaceae", "g__Massilia", "s__uncultured-bacterium"]}},{"id": "denovo6692", "metadata": {"taxonomy": ["p__Proteobacteria", "c__Gammaproteobacteria", "o__Pseudomonadales", "f__Pseudomonadaceae", "g__Azotobacter", "s__uncultured-bacterium"]}},{"id": "denovo6706", "metadata": {"taxonomy": ["p__Proteobacteria", "c__Gammaproteobacteria", "o__Betaproteobacteriales", "f__Burkholderiaceae"]}},{"id": "denovo6715", "metadata": {"taxonomy": ["p__Proteobacteria", "c__Gammaproteobacteria", "o__Betaproteobacteriales", "f__Burkholderiaceae"]}},{"id": "denovo6723", "metadata": {"taxonomy": ["p__Proteobacteria", "c__Gammaproteobacteria", "o__Betaproteobacteriales", "f__Burkholderiaceae", "g__Massilia", "s__Massilia-alkalitolerans"]}},{"id": "denovo6725", "metadata": {"taxonomy": ["p__Proteobacteria", "c__Gammaproteobacteria", "o__Betaproteobacteriales", "f__Burkholderiaceae"]}},{"id": "denovo6726", "metadata": {"taxonomy": ["p__Proteobacteria", "c__Gammaproteobacteria", "o__Pseudomonadales", "f__Pseudomonadaceae"]}},{"id": "denovo6727", "metadata": {"taxonomy": ["p__Proteobacteria", "c__Alphaproteobacteria", "o__Rhizobiales", "f__Rhizobiaceae", "g__Ochrobactrum", "s__uncultured-bacterium"]}},{"id": "denovo6737", "metadata": {"taxonomy": ["p__Proteobacteria", "c__Alphaproteobacteria", "o__Caulobacterales", "f__Caulobacteraceae", "g__Brevundimonas"]}},{"id": "denovo6742", "metadata": {"taxonomy": ["p__Proteobacteria", "c__Alphaproteobacteria", "o__Caulobacterales", "f__Caulobacteraceae", "g__Brevundimonas"]}},{"id": "denovo6768", "metadata": {"taxonomy": ["p__Proteobacteria", "c__Gammaproteobacteria", "o__Pseudomonadales", "f__Moraxellaceae", "g__Enhydrobacter", "s__uncultured-bacterium"]}},{"id": "denovo6772", "metadata": {"taxonomy": ["p__Proteobacteria", "c__Gammaproteobacteria", "o__Betaproteobacteriales", "f__Burkholderiaceae"]}},{"id": "denovo6783", "metadata": {"taxonomy": ["p__Proteobacteria", "c__Gammaproteobacteria", "o__Pseudomonadales", "f__Pseudomonadaceae", "g__Pseudomonas"]}},{"id": "denovo6798", "metadata": {"taxonomy": ["p__Proteobacteria", "c__Gammaproteobacteria", "o__Pseudomonadales", "f__Pseudomonadaceae", "g__Azotobacter", "s__uncultured-bacterium"]}},{"id": "denovo6799", "metadata": {"taxonomy": ["p__Proteobacteria", "c__Alphaproteobacteria", "o__Caulobacterales", "f__Caulobacteraceae", "g__Brevundimonas"]}},{"id": "denovo6806", "metadata": {"taxonomy": ["p__Proteobacteria", "c__Alphaproteobacteria", "o__Caulobacterales", "f__Caulobacteraceae", "g__Brevundimonas"]}},{"id": "denovo6808", "metadata": {"taxonomy": ["p__Proteobacteria", "c__Gammaproteobacteria", "o__Betaproteobacteriales", "f__Burkholderiaceae"]}},{"id": "denovo6821", "metadata": {"taxonomy": ["p__WPS-2", "c__uncultured-bacterium", "o__uncultured-bacterium", "f__uncultured-bacterium", "g__uncultured-bacterium", "s__uncultured-bacterium"]}},{"id": "denovo6839", "metadata": {"taxonomy": ["p__Proteobacteria", "c__Gammaproteobacteria", "o__Pseudomonadales", "f__Pseudomonadaceae", "g__Azotobacter", "s__uncultured-bacterium"]}},{"id": "denovo6853", "metadata": {"taxonomy": ["p__Proteobacteria", "c__Gammaproteobacteria", "o__Betaproteobacteriales", "f__Burkholderiaceae", "g__Noviherbaspirillum"]}},{"id": "denovo6861", "metadata": {"taxonomy": ["p__Firmicutes", "c__Clostridia", "o__Clostridiales", "f__Peptostreptococcaceae"]}},{"id": "denovo6872", "metadata": {"taxonomy": ["p__Proteobacteria", "c__Gammaproteobacteria", "o__Betaproteobacteriales", "f__Burkholderiaceae"]}},{"id": "denovo6890", "metadata": {"taxonomy": ["p__Proteobacteria", "c__Alphaproteobacteria", "o__Sphingomonadales", "f__Sphingomonadaceae"]}},{"id": "denovo6891", "metadata": {"taxonomy": ["p__Proteobacteria", "c__Gammaproteobacteria", "o__Pseudomonadales", "f__Pseudomonadaceae", "g__Pseudomonas"]}},{"id": "denovo6923", "metadata": {"taxonomy": ["Unclassified"]}},{"id": "denovo6937", "metadata": {"taxonomy": ["p__Proteobacteria", "c__Gammaproteobacteria", "o__Betaproteobacteriales", "f__Burkholderiaceae"]}},{"id": "denovo6947", "metadata": {"taxonomy": ["p__Bacteroidetes", "c__Bacteroidia", "o__Sphingobacteriales", "f__Sphingobacteriaceae", "g__Mucilaginibacter"]}},{"id": "denovo6958", "metadata": {"taxonomy": ["p__Proteobacteria", "c__Gammaproteobacteria", "o__Betaproteobacteriales", "f__Burkholderiaceae", "g__Massilia"]}},{"id": "denovo6980", "metadata": {"taxonomy": ["p__Proteobacteria", "c__Gammaproteobacteria", "o__Betaproteobacteriales", "f__Burkholderiaceae"]}},{"id": "denovo6995", "metadata": {"taxonomy": ["p__Proteobacteria", "c__Gammaproteobacteria", "o__Betaproteobacteriales", "f__Burkholderiaceae", "g__Variovorax", "s__Variovorax-paradoxus"]}},{"id": "denovo7072", "metadata": {"taxonomy": ["p__Proteobacteria", "c__Gammaproteobacteria", "o__Betaproteobacteriales", "f__Burkholderiaceae", "g__Massilia"]}},{"id": "denovo7079", "metadata": {"taxonomy": ["p__Proteobacteria", "c__Alphaproteobacteria", "o__Sphingomonadales", "f__Sphingomonadaceae"]}},{"id": "denovo7083", "metadata": {"taxonomy": ["p__Proteobacteria", "c__Alphaproteobacteria", "o__Sphingomonadales", "f__Sphingomonadaceae", "g__Sphingomonas"]}},{"id": "denovo7088", "metadata": {"taxonomy": ["p__Proteobacteria", "c__Gammaproteobacteria", "o__Pseudomonadales", "f__Pseudomonadaceae", "g__Pseudomonas"]}},{"id": "denovo7117", "metadata": {"taxonomy": ["p__Proteobacteria", "c__Gammaproteobacteria", "o__Salinisphaerales", "f__Solimonadaceae", "g__Nevskia", "s__uncultured-bacterium"]}},{"id": "denovo7148", "metadata": {"taxonomy": ["p__Proteobacteria", "c__Gammaproteobacteria", "o__Betaproteobacteriales", "f__Burkholderiaceae"]}},{"id": "denovo7149", "metadata": {"taxonomy": ["p__Proteobacteria", "c__Gammaproteobacteria", "o__Betaproteobacteriales", "f__Burkholderiaceae"]}},{"id": "denovo7154", "metadata": {"taxonomy": ["p__Proteobacteria", "c__Gammaproteobacteria", "o__Betaproteobacteriales", "f__Burkholderiaceae"]}},{"id": "denovo7160", "metadata": {"taxonomy": ["p__Proteobacteria", "c__Gammaproteobacteria", "o__Xanthomonadales", "f__Xanthomonadaceae", "g__Pseudoxanthomonas", "s__uncultured-bacterium"]}},{"id": "denovo7205", "metadata": {"taxonomy": ["p__Proteobacteria", "c__Gammaproteobacteria", "o__Pseudomonadales", "f__Pseudomonadaceae", "g__Pseudomonas"]}},{"id": "denovo7216", "metadata": {"taxonomy": ["p__Proteobacteria", "c__Gammaproteobacteria", "o__Betaproteobacteriales", "f__Burkholderiaceae"]}},{"id": "denovo7227", "metadata": {"taxonomy": ["p__Proteobacteria", "c__Gammaproteobacteria", "o__Pseudomonadales", "f__Pseudomonadaceae", "g__Pseudomonas"]}},{"id": "denovo7251", "metadata": {"taxonomy": ["p__Chloroflexi", "c__Chloroflexia", "o__Kallotenuales", "f__AKIW781", "g__uncultured-bacterium", "s__uncultured-bacterium"]}},{"id": "denovo7256", "metadata": {"taxonomy": ["p__Proteobacteria", "c__Alphaproteobacteria", "o__Sphingomonadales", "f__Sphingomonadaceae"]}},{"id": "denovo7275", "metadata": {"taxonomy": ["p__Actinobacteria", "c__Actinobacteria", "o__Micrococcales"]}},{"id": "denovo7306", "metadata": {"taxonomy": ["p__Proteobacteria", "c__Gammaproteobacteria", "o__Pseudomonadales", "f__Pseudomonadaceae", "g__Pseudomonas"]}},{"id": "denovo7319", "metadata": {"taxonomy": ["p__Proteobacteria", "c__Gammaproteobacteria", "o__Betaproteobacteriales", "f__Burkholderiaceae"]}},{"id": "denovo7331", "metadata": {"taxonomy": ["p__Proteobacteria", "c__Gammaproteobacteria", "o__Betaproteobacteriales", "f__Burkholderiaceae"]}},{"id": "denovo7349", "metadata": {"taxonomy": ["p__Proteobacteria", "c__Gammaproteobacteria", "o__Betaproteobacteriales", "f__Burkholderiaceae", "g__Massilia"]}},{"id": "denovo7359", "metadata": {"taxonomy": ["p__Proteobacteria", "c__Gammaproteobacteria", "o__Pseudomonadales", "f__Pseudomonadaceae", "g__Pseudomonas"]}},{"id": "denovo7372", "metadata": {"taxonomy": ["Unclassified"]}},{"id": "denovo7381", "metadata": {"taxonomy": ["p__Proteobacteria", "c__Gammaproteobacteria", "o__Betaproteobacteriales", "f__Burkholderiaceae"]}},{"id": "denovo7382", "metadata": {"taxonomy": ["p__Proteobacteria", "c__Gammaproteobacteria", "o__Betaproteobacteriales", "f__Burkholderiaceae", "g__Massilia"]}},{"id": "denovo7396", "metadata": {"taxonomy": ["p__Proteobacteria", "c__Alphaproteobacteria", "o__Rhizobiales", "f__Rhizobiaceae", "g__Mesorhizobium"]}},{"id": "denovo7409", "metadata": {"taxonomy": ["p__Actinobacteria", "c__Actinobacteria", "o__Propionibacteriales", "f__Propionibacteriaceae", "g__Cutibacterium", "s__Cutibacterium-acnes"]}},{"id": "denovo7410", "metadata": {"taxonomy": ["p__Proteobacteria", "c__Alphaproteobacteria", "o__Sphingomonadales", "f__Sphingomonadaceae", "g__Sphingopyxis", "s__uncultured-bacterium"]}},{"id": "denovo7413", "metadata": {"taxonomy": ["p__Proteobacteria", "c__Gammaproteobacteria", "o__Betaproteobacteriales", "f__Burkholderiaceae"]}},{"id": "denovo7439", "metadata": {"taxonomy": ["p__Proteobacteria", "c__Gammaproteobacteria", "o__Betaproteobacteriales", "f__Burkholderiaceae"]}},{"id": "denovo7472", "metadata": {"taxonomy": ["p__Proteobacteria", "c__Gammaproteobacteria", "o__Betaproteobacteriales", "f__Burkholderiaceae"]}},{"id": "denovo7507", "metadata": {"taxonomy": ["p__Proteobacteria", "c__Alphaproteobacteria", "o__Rhizobiales", "f__Beijerinckiaceae", "g__Microvirga", "s__uncultured-bacterium"]}},{"id": "denovo7513", "metadata": {"taxonomy": ["p__Proteobacteria", "c__Gammaproteobacteria", "o__Betaproteobacteriales", "f__Burkholderiaceae"]}},{"id": "denovo7543", "metadata": {"taxonomy": ["p__Proteobacteria", "c__Gammaproteobacteria", "o__Betaproteobacteriales", "f__Burkholderiaceae"]}},{"id": "denovo7544", "metadata": {"taxonomy": ["p__Acidobacteria", "c__Blastocatellia-(Subgroup-4)", "o__11-24"]}},{"id": "denovo7549", "metadata": {"taxonomy": ["p__Proteobacteria", "c__Gammaproteobacteria", "o__Betaproteobacteriales", "f__Burkholderiaceae"]}},{"id": "denovo7560", "metadata": {"taxonomy": ["p__Proteobacteria", "c__Gammaproteobacteria", "o__Pseudomonadales", "f__Pseudomonadaceae", "g__Azotobacter", "s__uncultured-bacterium"]}},{"id": "denovo7565", "metadata": {"taxonomy": ["p__Proteobacteria", "c__Gammaproteobacteria", "o__Pseudomonadales", "f__Pseudomonadaceae"]}},{"id": "denovo7567", "metadata": {"taxonomy": ["p__Proteobacteria", "c__Gammaproteobacteria", "o__Betaproteobacteriales", "f__Burkholderiaceae"]}},{"id": "denovo7590", "metadata": {"taxonomy": ["p__Proteobacteria", "c__Gammaproteobacteria", "o__Betaproteobacteriales", "f__Burkholderiaceae", "g__Massilia"]}},{"id": "denovo7592", "metadata": {"taxonomy": ["p__Proteobacteria", "c__Alphaproteobacteria", "o__Rhizobiales", "f__Hyphomicrobiaceae", "g__Pedomicrobium", "s__uncultured-bacterium"]}},{"id": "denovo7603", "metadata": {"taxonomy": ["p__Bacteroidetes", "c__Bacteroidia", "o__Cytophagales", "f__Hymenobacteraceae", "g__Pontibacter"]}},{"id": "denovo7605", "metadata": {"taxonomy": ["p__Proteobacteria", "c__Gammaproteobacteria", "o__Pseudomonadales", "f__Pseudomonadaceae"]}},{"id": "denovo7613", "metadata": {"taxonomy": ["p__Proteobacteria", "c__Gammaproteobacteria", "o__Xanthomonadales", "f__Xanthomonadaceae", "g__Stenotrophomonas"]}},{"id": "denovo7626", "metadata": {"taxonomy": ["p__Proteobacteria", "c__Gammaproteobacteria", "o__Betaproteobacteriales", "f__Burkholderiaceae"]}},{"id": "denovo7635", "metadata": {"taxonomy": ["Unclassified"]}},{"id": "denovo7645", "metadata": {"taxonomy": ["p__Proteobacteria", "c__Gammaproteobacteria", "o__Pseudomonadales", "f__Pseudomonadaceae", "g__Azotobacter", "s__uncultured-bacterium"]}},{"id": "denovo7687", "metadata": {"taxonomy": ["p__Proteobacteria", "c__Gammaproteobacteria", "o__Betaproteobacteriales", "f__Burkholderiaceae"]}},{"id": "denovo7689", "metadata": {"taxonomy": ["p__Proteobacteria", "c__Gammaproteobacteria", "o__Pseudomonadales", "f__Pseudomonadaceae"]}},{"id": "denovo7699", "metadata": {"taxonomy": ["p__Proteobacteria", "c__Gammaproteobacteria", "o__Betaproteobacteriales", "f__Burkholderiaceae"]}},{"id": "denovo7716", "metadata": {"taxonomy": ["p__Proteobacteria", "c__Gammaproteobacteria", "o__Betaproteobacteriales", "f__Burkholderiaceae", "g__Noviherbaspirillum"]}},{"id": "denovo7728", "metadata": {"taxonomy": ["p__Proteobacteria", "c__Deltaproteobacteria", "o__Myxococcales", "f__Haliangiaceae", "g__Haliangium"]}},{"id": "denovo7748", "metadata": {"taxonomy": ["p__Proteobacteria", "c__Alphaproteobacteria", "o__Rhodobacterales", "f__Rhodobacteraceae", "g__Paracoccus"]}},{"id": "denovo7771", "metadata": {"taxonomy": ["p__Proteobacteria", "c__Gammaproteobacteria", "o__Betaproteobacteriales", "f__Burkholderiaceae", "g__Noviherbaspirillum", "s__uncultured-bacterium"]}},{"id": "denovo7773", "metadata": {"taxonomy": ["p__Proteobacteria", "c__Gammaproteobacteria", "o__Betaproteobacteriales", "f__Burkholderiaceae"]}},{"id": "denovo7782", "metadata": {"taxonomy": ["p__Proteobacteria", "c__Gammaproteobacteria", "o__Betaproteobacteriales", "f__Burkholderiaceae"]}},{"id": "denovo7793", "metadata": {"taxonomy": ["p__FBP", "c__uncultured-bacterium", "o__uncultured-bacterium", "f__uncultured-bacterium", "g__uncultured-bacterium", "s__uncultured-bacterium"]}},{"id": "denovo7799", "metadata": {"taxonomy": ["p__Proteobacteria", "c__Alphaproteobacteria", "o__Rhizobiales", "f__Rhizobiaceae"]}},{"id": "denovo7810", "metadata": {"taxonomy": ["p__Proteobacteria", "c__Gammaproteobacteria", "o__Betaproteobacteriales", "f__Burkholderiaceae"]}},{"id": "denovo7822", "metadata": {"taxonomy": ["p__Proteobacteria", "c__Gammaproteobacteria", "o__Betaproteobacteriales", "f__Burkholderiaceae"]}},{"id": "denovo7839", "metadata": {"taxonomy": ["p__Proteobacteria", "c__Gammaproteobacteria", "o__Betaproteobacteriales", "f__Burkholderiaceae", "g__Noviherbaspirillum", "s__uncultured-bacterium"]}},{"id": "denovo7863", "metadata": {"taxonomy": ["p__Proteobacteria", "c__Gammaproteobacteria", "o__Pseudomonadales", "f__Moraxellaceae"]}},{"id": "denovo7877", "metadata": {"taxonomy": ["p__Proteobacteria", "c__Gammaproteobacteria"]}},{"id": "denovo7896", "metadata": {"taxonomy": ["p__Proteobacteria", "c__Alphaproteobacteria", "o__Azospirillales", "f__Azospirillaceae", "g__Skermanella", "s__uncultured-bacterium"]}},{"id": "denovo7907", "metadata": {"taxonomy": ["p__Proteobacteria", "c__Gammaproteobacteria", "o__Betaproteobacteriales", "f__Burkholderiaceae"]}},{"id": "denovo7909", "metadata": {"taxonomy": ["p__Proteobacteria", "c__Gammaproteobacteria", "o__Betaproteobacteriales", "f__Burkholderiaceae"]}},{"id": "denovo7914", "metadata": {"taxonomy": ["p__Proteobacteria", "c__Gammaproteobacteria", "o__Pseudomonadales", "f__Pseudomonadaceae"]}},{"id": "denovo7916", "metadata": {"taxonomy": ["p__Proteobacteria", "c__Gammaproteobacteria", "o__Pseudomonadales", "f__Pseudomonadaceae", "g__Pseudomonas"]}},{"id": "denovo7918", "metadata": {"taxonomy": ["p__Proteobacteria", "c__Gammaproteobacteria", "o__Pseudomonadales", "f__Pseudomonadaceae"]}},{"id": "denovo7947", "metadata": {"taxonomy": ["p__Proteobacteria", "c__Gammaproteobacteria", "o__Betaproteobacteriales", "f__Burkholderiaceae"]}},{"id": "denovo7971", "metadata": {"taxonomy": ["p__Proteobacteria", "c__Gammaproteobacteria", "o__Pseudomonadales", "f__Pseudomonadaceae", "g__Azotobacter", "s__uncultured-bacterium"]}},{"id": "denovo8013", "metadata": {"taxonomy": ["p__Proteobacteria", "c__Alphaproteobacteria", "o__Sphingomonadales", "f__Sphingomonadaceae"]}},{"id": "denovo8030", "metadata": {"taxonomy": ["p__Actinobacteria", "c__Actinobacteria", "o__Bifidobacteriales", "f__Bifidobacteriaceae", "g__Bifidobacterium"]}},{"id": "denovo8034", "metadata": {"taxonomy": ["p__Bacteroidetes", "c__Bacteroidia", "o__Cytophagales", "f__Hymenobacteraceae", "g__Pontibacter"]}},{"id": "denovo8046", "metadata": {"taxonomy": ["p__Proteobacteria", "c__Gammaproteobacteria", "o__Pseudomonadales", "f__Pseudomonadaceae", "g__Azotobacter", "s__uncultured-bacterium"]}},{"id": "denovo8050", "metadata": {"taxonomy": ["p__Proteobacteria", "c__Gammaproteobacteria", "o__Betaproteobacteriales", "f__Burkholderiaceae"]}},{"id": "denovo8072", "metadata": {"taxonomy": ["p__Actinobacteria", "c__Actinobacteria", "o__Corynebacteriales", "f__Nocardiaceae", "g__Rhodococcus", "s__Rhodococcus-erythropolis"]}},{"id": "denovo8089", "metadata": {"taxonomy": ["p__Proteobacteria", "c__Gammaproteobacteria", "o__Pseudomonadales", "f__Pseudomonadaceae", "g__Pseudomonas"]}},{"id": "denovo8093", "metadata": {"taxonomy": ["p__Proteobacteria", "c__Gammaproteobacteria", "o__Pseudomonadales", "f__Pseudomonadaceae", "g__Azotobacter", "s__uncultured-bacterium"]}},{"id": "denovo8104", "metadata": {"taxonomy": ["Unclassified"]}},{"id": "denovo8142", "metadata": {"taxonomy": ["p__Actinobacteria", "c__Actinobacteria", "o__Micrococcales", "f__Brevibacteriaceae", "g__Brevibacterium", "s__Brevibacterium-sp.-M1-12"]}},{"id": "denovo8208", "metadata": {"taxonomy": ["p__Proteobacteria", "c__Gammaproteobacteria", "o__Betaproteobacteriales"]}},{"id": "denovo8239", "metadata": {"taxonomy": ["p__Proteobacteria", "c__Gammaproteobacteria", "o__Oceanospirillales", "f__Halomonadaceae", "g__Halomonas"]}},{"id": "denovo8265", "metadata": {"taxonomy": ["p__Actinobacteria", "c__Actinobacteria", "o__Corynebacteriales", "f__Corynebacteriaceae", "g__Corynebacterium-1"]}},{"id": "denovo8267", "metadata": {"taxonomy": ["p__Tenericutes", "c__Mollicutes", "o__Mycoplasmatales", "f__Mycoplasmataceae", "g__Candidatus-Bacilloplasma", "s__uncultured-bacterium"]}},{"id": "denovo8285", "metadata": {"taxonomy": ["p__Proteobacteria", "c__Gammaproteobacteria", "o__Pseudomonadales", "f__Pseudomonadaceae"]}},{"id": "denovo8293", "metadata": {"taxonomy": ["p__Proteobacteria", "c__Gammaproteobacteria", "o__Betaproteobacteriales", "f__Burkholderiaceae"]}},{"id": "denovo8309", "metadata": {"taxonomy": ["p__Proteobacteria", "c__Gammaproteobacteria", "o__Pseudomonadales", "f__Pseudomonadaceae", "g__Pseudomonas"]}},{"id": "denovo8321", "metadata": {"taxonomy": ["p__Actinobacteria", "c__Actinobacteria", "o__Pseudonocardiales", "f__Pseudonocardiaceae", "g__Pseudonocardia"]}},{"id": "denovo8335", "metadata": {"taxonomy": ["p__Proteobacteria", "c__Gammaproteobacteria", "o__Betaproteobacteriales", "f__Burkholderiaceae", "g__Massilia", "s__uncultured-bacterium"]}},{"id": "denovo8361", "metadata": {"taxonomy": ["p__Proteobacteria", "c__Gammaproteobacteria", "o__Pseudomonadales", "f__Pseudomonadaceae"]}},{"id": "denovo8389", "metadata": {"taxonomy": ["p__Proteobacteria", "c__Gammaproteobacteria", "o__Betaproteobacteriales", "f__Burkholderiaceae"]}},{"id": "denovo8391", "metadata": {"taxonomy": ["p__Proteobacteria", "c__Gammaproteobacteria", "o__Betaproteobacteriales", "f__Burkholderiaceae"]}},{"id": "denovo8393", "metadata": {"taxonomy": ["p__Proteobacteria", "c__Gammaproteobacteria", "o__Pseudomonadales", "f__Pseudomonadaceae", "g__Azotobacter", "s__uncultured-bacterium"]}},{"id": "denovo8397", "metadata": {"taxonomy": ["p__Proteobacteria", "c__Gammaproteobacteria", "o__Betaproteobacteriales", "f__Burkholderiaceae"]}},{"id": "denovo8434", "metadata": {"taxonomy": ["p__Proteobacteria", "c__Alphaproteobacteria", "o__Sphingomonadales", "f__Sphingomonadaceae", "g__Sphingomonas"]}},{"id": "denovo8455", "metadata": {"taxonomy": ["p__Proteobacteria", "c__Alphaproteobacteria", "o__Rhodobacterales", "f__Rhodobacteraceae"]}},{"id": "denovo8458", "metadata": {"taxonomy": ["p__Proteobacteria", "c__Alphaproteobacteria", "o__Caulobacterales", "f__Caulobacteraceae", "g__Brevundimonas"]}},{"id": "denovo8508", "metadata": {"taxonomy": ["p__Proteobacteria", "c__Gammaproteobacteria", "o__Pseudomonadales", "f__Pseudomonadaceae"]}},{"id": "denovo8532", "metadata": {"taxonomy": ["p__Proteobacteria", "c__Gammaproteobacteria", "o__Pseudomonadales", "f__Pseudomonadaceae"]}},{"id": "denovo8549", "metadata": {"taxonomy": ["p__Proteobacteria", "c__Gammaproteobacteria", "o__Betaproteobacteriales", "f__Burkholderiaceae"]}},{"id": "denovo8557", "metadata": {"taxonomy": ["p__Proteobacteria", "c__Gammaproteobacteria", "o__Pseudomonadales", "f__Pseudomonadaceae"]}},{"id": "denovo8559", "metadata": {"taxonomy": ["p__Proteobacteria", "c__Gammaproteobacteria", "o__Betaproteobacteriales", "f__Burkholderiaceae"]}},{"id": "denovo8567", "metadata": {"taxonomy": ["p__Bacteroidetes", "c__Bacteroidia", "o__Cytophagales", "f__Hymenobacteraceae", "g__Pontibacter"]}},{"id": "denovo8574", "metadata": {"taxonomy": ["p__Proteobacteria", "c__Gammaproteobacteria", "o__Pseudomonadales", "f__Pseudomonadaceae", "g__Azotobacter", "s__uncultured-bacterium"]}},{"id": "denovo8587", "metadata": {"taxonomy": ["p__Proteobacteria", "c__Gammaproteobacteria", "o__Enterobacteriales", "f__Enterobacteriaceae"]}},{"id": "denovo8597", "metadata": {"taxonomy": ["p__Firmicutes", "c__Clostridia", "o__Thermoanaerobacterales", "f__Thermoanaerobacteraceae", "g__Brockia", "s__uncultured-Symbiobacterium-sp."]}},{"id": "denovo8615", "metadata": {"taxonomy": ["p__Bacteroidetes", "c__Bacteroidia", "o__Cytophagales", "f__Hymenobacteraceae", "g__Pontibacter", "s__uncultured-Pontibacter-sp."]}},{"id": "denovo8620", "metadata": {"taxonomy": ["p__Proteobacteria", "c__Gammaproteobacteria", "o__Betaproteobacteriales", "f__Burkholderiaceae"]}},{"id": "denovo8642", "metadata": {"taxonomy": ["p__Proteobacteria", "c__Gammaproteobacteria", "o__Betaproteobacteriales", "f__Burkholderiaceae"]}},{"id": "denovo8645", "metadata": {"taxonomy": ["p__Proteobacteria", "c__Gammaproteobacteria", "o__Pseudomonadales", "f__Pseudomonadaceae", "g__Azotobacter", "s__uncultured-bacterium"]}},{"id": "denovo8662", "metadata": {"taxonomy": ["p__Proteobacteria", "c__Gammaproteobacteria"]}},{"id": "denovo8669", "metadata": {"taxonomy": ["p__Proteobacteria", "c__Gammaproteobacteria", "o__Pseudomonadales", "f__Pseudomonadaceae", "g__Pseudomonas"]}},{"id": "denovo8686", "metadata": {"taxonomy": ["p__Proteobacteria", "c__Gammaproteobacteria", "o__Betaproteobacteriales", "f__Burkholderiaceae", "g__Noviherbaspirillum"]}},{"id": "denovo8688", "metadata": {"taxonomy": ["p__Proteobacteria", "c__Gammaproteobacteria", "o__Betaproteobacteriales"]}},{"id": "denovo8701", "metadata": {"taxonomy": ["p__Proteobacteria", "c__Gammaproteobacteria", "o__Betaproteobacteriales", "f__Burkholderiaceae"]}},{"id": "denovo8708", "metadata": {"taxonomy": ["p__Actinobacteria", "c__Actinobacteria", "o__Micrococcales"]}},{"id": "denovo8714", "metadata": {"taxonomy": ["p__Bacteroidetes", "c__Bacteroidia", "o__Cytophagales", "f__Hymenobacteraceae", "g__Pontibacter"]}},{"id": "denovo8717", "metadata": {"taxonomy": ["p__Proteobacteria", "c__Gammaproteobacteria", "o__Betaproteobacteriales", "f__Burkholderiaceae"]}},{"id": "denovo8731", "metadata": {"taxonomy": ["p__Proteobacteria", "c__Gammaproteobacteria", "o__Enterobacteriales", "f__Enterobacteriaceae", "g__Pantoea"]}},{"id": "denovo8744", "metadata": {"taxonomy": ["p__Proteobacteria", "c__Gammaproteobacteria", "o__Betaproteobacteriales", "f__Burkholderiaceae"]}},{"id": "denovo8754", "metadata": {"taxonomy": ["p__Proteobacteria", "c__Gammaproteobacteria", "o__Pseudomonadales", "f__Pseudomonadaceae", "g__Azotobacter", "s__uncultured-bacterium"]}},{"id": "denovo8759", "metadata": {"taxonomy": ["p__Proteobacteria", "c__Gammaproteobacteria", "o__Pseudomonadales", "f__Moraxellaceae", "g__Enhydrobacter"]}},{"id": "denovo8793", "metadata": {"taxonomy": ["p__Proteobacteria", "c__Gammaproteobacteria", "o__Betaproteobacteriales", "f__Burkholderiaceae"]}},{"id": "denovo8802", "metadata": {"taxonomy": ["p__Proteobacteria", "c__Gammaproteobacteria", "o__Betaproteobacteriales", "f__Burkholderiaceae"]}},{"id": "denovo8811", "metadata": {"taxonomy": ["p__Fusobacteria", "c__Fusobacteriia", "o__Fusobacteriales", "f__Leptotrichiaceae", "g__Sneathia", "s__Sneathia-amnii"]}},{"id": "denovo8819", "metadata": {"taxonomy": ["p__Proteobacteria", "c__Gammaproteobacteria", "o__Betaproteobacteriales", "f__Burkholderiaceae"]}},{"id": "denovo8829", "metadata": {"taxonomy": ["p__Proteobacteria", "c__Gammaproteobacteria", "o__Oceanospirillales", "f__Halomonadaceae", "g__Halomonas"]}},{"id": "denovo8836", "metadata": {"taxonomy": ["p__Proteobacteria", "c__Gammaproteobacteria", "o__Pseudomonadales", "f__Pseudomonadaceae", "g__Azotobacter", "s__uncultured-bacterium"]}},{"id": "denovo8847", "metadata": {"taxonomy": ["p__Proteobacteria", "c__Alphaproteobacteria", "o__Caulobacterales", "f__Caulobacteraceae", "g__uncultured"]}},{"id": "denovo8866", "metadata": {"taxonomy": ["p__Proteobacteria", "c__Gammaproteobacteria", "o__Betaproteobacteriales", "f__Burkholderiaceae"]}},{"id": "denovo8869", "metadata": {"taxonomy": ["p__Proteobacteria", "c__Gammaproteobacteria", "o__Xanthomonadales", "f__Xanthomonadaceae", "g__Lysobacter"]}},{"id": "denovo8892", "metadata": {"taxonomy": ["p__Proteobacteria", "c__Gammaproteobacteria", "o__Betaproteobacteriales", "f__Burkholderiaceae"]}},{"id": "denovo8894", "metadata": {"taxonomy": ["p__Acidobacteria", "c__Subgroup-6"]}},{"id": "denovo8900", "metadata": {"taxonomy": ["p__Proteobacteria"]}},{"id": "denovo8914", "metadata": {"taxonomy": ["p__Actinobacteria", "c__Actinobacteria", "o__Micrococcales"]}},{"id": "denovo8920", "metadata": {"taxonomy": ["p__Proteobacteria", "c__Gammaproteobacteria", "o__Pseudomonadales", "f__Pseudomonadaceae"]}},{"id": "denovo8930", "metadata": {"taxonomy": ["p__Proteobacteria", "c__Alphaproteobacteria", "o__Sphingomonadales", "f__Sphingomonadaceae", "g__Sphingomonas"]}},{"id": "denovo8938", "metadata": {"taxonomy": ["p__Proteobacteria", "c__Gammaproteobacteria", "o__Pseudomonadales", "f__Pseudomonadaceae"]}},{"id": "denovo8958", "metadata": {"taxonomy": ["p__Proteobacteria", "c__Gammaproteobacteria", "o__Betaproteobacteriales", "f__Burkholderiaceae"]}},{"id": "denovo8982", "metadata": {"taxonomy": ["p__Proteobacteria", "c__Alphaproteobacteria", "o__Rhodobacterales", "f__Rhodobacteraceae", "g__Paracoccus", "s__uncultured-bacterium"]}},{"id": "denovo8990", "metadata": {"taxonomy": ["p__Proteobacteria", "c__Alphaproteobacteria", "o__Parvibaculales", "f__Parvibaculaceae", "g__Parvibaculum", "s__uncultured-bacterium"]}},{"id": "denovo9058", "metadata": {"taxonomy": ["p__Proteobacteria", "c__Gammaproteobacteria", "o__Betaproteobacteriales", "f__Burkholderiaceae"]}},{"id": "denovo9059", "metadata": {"taxonomy": ["p__Firmicutes", "c__Bacilli", "o__Bacillales", "f__Staphylococcaceae", "g__Jeotgalicoccus", "s__uncultured-bacterium"]}},{"id": "denovo9109", "metadata": {"taxonomy": ["p__Proteobacteria"]}},{"id": "denovo9115", "metadata": {"taxonomy": ["p__Proteobacteria", "c__Gammaproteobacteria", "o__Pseudomonadales", "f__Pseudomonadaceae", "g__Pseudomonas"]}},{"id": "denovo9121", "metadata": {"taxonomy": ["p__Proteobacteria", "c__Gammaproteobacteria", "o__Pseudomonadales", "f__Pseudomonadaceae", "g__Pseudomonas"]}},{"id": "denovo9128", "metadata": {"taxonomy": ["p__Proteobacteria", "c__Gammaproteobacteria", "o__Betaproteobacteriales", "f__Burkholderiaceae"]}},{"id": "denovo9151", "metadata": {"taxonomy": ["p__Proteobacteria", "c__Gammaproteobacteria", "o__Pseudomonadales", "f__Pseudomonadaceae"]}},{"id": "denovo9155", "metadata": {"taxonomy": ["p__Proteobacteria", "c__Gammaproteobacteria", "o__Pseudomonadales", "f__Pseudomonadaceae", "g__Pseudomonas"]}},{"id": "denovo9159", "metadata": {"taxonomy": ["p__Proteobacteria", "c__Gammaproteobacteria", "o__Pseudomonadales", "f__Pseudomonadaceae"]}},{"id": "denovo9160", "metadata": {"taxonomy": ["p__Proteobacteria", "c__Gammaproteobacteria", "o__Pseudomonadales", "f__Pseudomonadaceae"]}},{"id": "denovo9163", "metadata": {"taxonomy": ["p__Proteobacteria", "c__Gammaproteobacteria", "o__Pseudomonadales", "f__Pseudomonadaceae", "g__Azotobacter", "s__uncultured-bacterium"]}},{"id": "denovo9170", "metadata": {"taxonomy": ["p__Proteobacteria", "c__Gammaproteobacteria", "o__Betaproteobacteriales", "f__Burkholderiaceae"]}},{"id": "denovo9177", "metadata": {"taxonomy": ["p__Proteobacteria", "c__Gammaproteobacteria", "o__Betaproteobacteriales", "f__Burkholderiaceae"]}},{"id": "denovo9207", "metadata": {"taxonomy": ["p__Proteobacteria", "c__Gammaproteobacteria", "o__Betaproteobacteriales", "f__Burkholderiaceae"]}},{"id": "denovo9210", "metadata": {"taxonomy": ["p__Proteobacteria", "c__Gammaproteobacteria", "o__Pseudomonadales", "f__Pseudomonadaceae", "g__Pseudomonas"]}},{"id": "denovo9219", "metadata": {"taxonomy": ["p__Proteobacteria", "c__Gammaproteobacteria", "o__Betaproteobacteriales", "f__Burkholderiaceae"]}},{"id": "denovo9327", "metadata": {"taxonomy": ["p__Proteobacteria", "c__Gammaproteobacteria", "o__Pseudomonadales", "f__Pseudomonadaceae"]}},{"id": "denovo9370", "metadata": {"taxonomy": ["p__Proteobacteria", "c__Gammaproteobacteria", "o__Pseudomonadales", "f__Pseudomonadaceae"]}},{"id": "denovo9412", "metadata": {"taxonomy": ["p__Proteobacteria", "c__Alphaproteobacteria", "o__Rhizobiales", "f__Beijerinckiaceae", "g__Microvirga", "s__uncultured-bacterium"]}},{"id": "denovo9424", "metadata": {"taxonomy": ["p__Actinobacteria", "c__Actinobacteria", "o__Corynebacteriales", "f__Corynebacteriaceae", "g__Corynebacterium-1"]}},{"id": "denovo9437", "metadata": {"taxonomy": ["p__Proteobacteria", "c__Alphaproteobacteria", "o__Sphingomonadales", "f__Sphingomonadaceae", "g__Sphingobium"]}},{"id": "denovo9473", "metadata": {"taxonomy": ["p__Proteobacteria", "c__Alphaproteobacteria", "o__Caulobacterales", "f__Caulobacteraceae", "g__Caulobacter"]}},{"id": "denovo9493", "metadata": {"taxonomy": ["p__Proteobacteria", "c__Gammaproteobacteria", "o__Pseudomonadales", "f__Pseudomonadaceae", "g__Azotobacter", "s__uncultured-bacterium"]}},{"id": "denovo9504", "metadata": {"taxonomy": ["p__Proteobacteria", "c__Alphaproteobacteria", "o__Rhizobiales", "f__Xanthobacteraceae", "g__Bradyrhizobium"]}},{"id": "denovo9510", "metadata": {"taxonomy": ["p__Proteobacteria", "c__Gammaproteobacteria", "o__Betaproteobacteriales", "f__Burkholderiaceae"]}},{"id": "denovo9516", "metadata": {"taxonomy": ["p__Proteobacteria", "c__Gammaproteobacteria", "o__Betaproteobacteriales", "f__Burkholderiaceae", "g__Massilia"]}},{"id": "denovo9520", "metadata": {"taxonomy": ["p__Bacteroidetes", "c__Bacteroidia", "o__Cytophagales", "f__Hymenobacteraceae", "g__Pontibacter", "s__uncultured-bacterium"]}},{"id": "denovo9567", "metadata": {"taxonomy": ["p__Proteobacteria", "c__Gammaproteobacteria", "o__Betaproteobacteriales", "f__Burkholderiaceae"]}},{"id": "denovo9574", "metadata": {"taxonomy": ["p__Proteobacteria", "c__Gammaproteobacteria", "o__Betaproteobacteriales", "f__Burkholderiaceae"]}},{"id": "denovo9594", "metadata": {"taxonomy": ["p__Bacteroidetes", "c__Bacteroidia", "o__Cytophagales", "f__Hymenobacteraceae", "g__Pontibacter"]}},{"id": "denovo9611", "metadata": {"taxonomy": ["p__Proteobacteria"]}},{"id": "denovo9612", "metadata": {"taxonomy": ["p__Proteobacteria", "c__Alphaproteobacteria", "o__Sphingomonadales", "f__Sphingomonadaceae"]}},{"id": "denovo9613", "metadata": {"taxonomy": ["p__Proteobacteria", "c__Alphaproteobacteria", "o__Rhizobiales", "f__Hyphomicrobiaceae"]}},{"id": "denovo9624", "metadata": {"taxonomy": ["p__Proteobacteria", "c__Gammaproteobacteria", "o__Oceanospirillales", "f__Hahellaceae", "g__Hahella", "s__uncultured-bacterium"]}},{"id": "denovo9631", "metadata": {"taxonomy": ["p__Proteobacteria", "c__Gammaproteobacteria", "o__Enterobacteriales", "f__Enterobacteriaceae", "g__Klebsiella"]}},{"id": "denovo9638", "metadata": {"taxonomy": ["p__Proteobacteria", "c__Alphaproteobacteria", "o__Rhizobiales", "f__Rhizobiaceae"]}},{"id": "denovo9645", "metadata": {"taxonomy": ["p__Bacteroidetes", "c__Bacteroidia", "o__Cytophagales", "f__Hymenobacteraceae", "g__Pontibacter"]}},{"id": "denovo9646", "metadata": {"taxonomy": ["p__Proteobacteria", "c__Gammaproteobacteria", "o__Betaproteobacteriales", "f__Burkholderiaceae"]}},{"id": "denovo9669", "metadata": {"taxonomy": ["p__Proteobacteria", "c__Gammaproteobacteria", "o__Pseudomonadales", "f__Pseudomonadaceae", "g__Azotobacter", "s__uncultured-bacterium"]}},{"id": "denovo9671", "metadata": {"taxonomy": ["p__Proteobacteria", "c__Gammaproteobacteria", "o__Betaproteobacteriales", "f__Burkholderiaceae"]}},{"id": "denovo9679", "metadata": {"taxonomy": ["p__Firmicutes", "c__Bacilli", "o__Bacillales", "f__Bacillaceae", "g__Bacillus"]}},{"id": "denovo9682", "metadata": {"taxonomy": ["p__Proteobacteria", "c__Gammaproteobacteria", "o__Betaproteobacteriales", "f__Burkholderiaceae"]}},{"id": "denovo9709", "metadata": {"taxonomy": ["p__Proteobacteria", "c__Gammaproteobacteria", "o__Betaproteobacteriales", "f__Burkholderiaceae"]}},{"id": "denovo9713", "metadata": {"taxonomy": ["p__Proteobacteria", "c__Gammaproteobacteria", "o__Betaproteobacteriales", "f__Burkholderiaceae"]}},{"id": "denovo9725", "metadata": {"taxonomy": ["p__Proteobacteria", "c__Gammaproteobacteria", "o__Betaproteobacteriales", "f__Burkholderiaceae"]}},{"id": "denovo9737", "metadata": {"taxonomy": ["p__Proteobacteria", "c__Alphaproteobacteria", "o__Sphingomonadales", "f__Sphingomonadaceae"]}},{"id": "denovo9771", "metadata": {"taxonomy": ["p__Proteobacteria", "c__Gammaproteobacteria", "o__Pseudomonadales", "f__Pseudomonadaceae", "g__Azotobacter", "s__uncultured-bacterium"]}},{"id": "denovo9790", "metadata": {"taxonomy": ["p__Proteobacteria", "c__Alphaproteobacteria", "o__Sphingomonadales", "f__Sphingomonadaceae"]}},{"id": "denovo9806", "metadata": {"taxonomy": ["p__Proteobacteria", "c__Gammaproteobacteria", "o__Betaproteobacteriales", "f__Burkholderiaceae"]}},{"id": "denovo9848", "metadata": {"taxonomy": ["p__Proteobacteria", "c__Gammaproteobacteria", "o__Betaproteobacteriales", "f__Burkholderiaceae"]}},{"id": "denovo9854", "metadata": {"taxonomy": ["p__Proteobacteria", "c__Gammaproteobacteria", "o__Betaproteobacteriales", "f__Burkholderiaceae"]}},{"id": "denovo9877", "metadata": {"taxonomy": ["p__Proteobacteria", "c__Gammaproteobacteria", "o__Xanthomonadales", "f__Xanthomonadaceae", "g__Pseudoxanthomonas", "s__uncultured-bacterium"]}},{"id": "denovo9884", "metadata": {"taxonomy": ["p__Firmicutes", "c__Clostridia", "o__Clostridiales", "f__Caldicoprobacteraceae", "g__Caldicoprobacter"]}},{"id": "denovo9913", "metadata": {"taxonomy": ["p__Proteobacteria", "c__Gammaproteobacteria", "o__Betaproteobacteriales", "f__Burkholderiaceae"]}},{"id": "denovo9918", "metadata": {"taxonomy": ["p__Firmicutes", "c__Bacilli", "o__Lactobacillales", "f__Aerococcaceae", "g__Aerococcus"]}},{"id": "denovo9934", "metadata": {"taxonomy": ["p__Proteobacteria", "c__Gammaproteobacteria", "o__Betaproteobacteriales", "f__Burkholderiaceae"]}},{"id": "denovo9948", "metadata": {"taxonomy": ["p__Proteobacteria", "c__Gammaproteobacteria", "o__Betaproteobacteriales", "f__Burkholderiaceae"]}},{"id": "denovo9949", "metadata": {"taxonomy": ["p__Proteobacteria", "c__Gammaproteobacteria", "o__Pseudomonadales", "f__Pseudomonadaceae"]}},{"id": "denovo9951", "metadata": {"taxonomy": ["p__Proteobacteria", "c__Gammaproteobacteria", "o__Pseudomonadales", "f__Pseudomonadaceae"]}},{"id": "denovo9955", "metadata": {"taxonomy": ["p__Proteobacteria", "c__Gammaproteobacteria", "o__Pseudomonadales", "f__Pseudomonadaceae"]}},{"id": "denovo9968", "metadata": {"taxonomy": ["p__Proteobacteria", "c__Gammaproteobacteria", "o__Betaproteobacteriales", "f__Burkholderiaceae", "g__Massilia"]}},{"id": "denovo9992", "metadata": {"taxonomy": ["p__Proteobacteria", "c__Alphaproteobacteria", "o__Sphingomonadales", "f__Sphingomonadaceae"]}},{"id": "denovo10002", "metadata": {"taxonomy": ["p__Gemmatimonadetes", "c__Gemmatimonadetes", "o__Gemmatimonadales", "f__Gemmatimonadaceae", "g__Gemmatirosa", "s__uncultured-bacterium"]}},{"id": "denovo10012", "metadata": {"taxonomy": ["p__Proteobacteria", "c__Gammaproteobacteria", "o__Xanthomonadales", "f__Xanthomonadaceae", "g__Pseudoxanthomonas"]}},{"id": "denovo10016", "metadata": {"taxonomy": ["p__Firmicutes", "c__Clostridia", "o__Clostridiales", "f__Ruminococcaceae"]}},{"id": "denovo10019", "metadata": {"taxonomy": ["p__Proteobacteria", "c__Gammaproteobacteria", "o__Pseudomonadales", "f__Pseudomonadaceae"]}},{"id": "denovo10023", "metadata": {"taxonomy": ["p__Proteobacteria", "c__Gammaproteobacteria", "o__Betaproteobacteriales", "f__Burkholderiaceae"]}},{"id": "denovo10079", "metadata": {"taxonomy": ["p__Proteobacteria", "c__Alphaproteobacteria", "o__Rhodobacterales", "f__Rhodobacteraceae", "g__Paracoccus", "s__uncultured-bacterium"]}},{"id": "denovo10088", "metadata": {"taxonomy": ["p__Proteobacteria", "c__Gammaproteobacteria", "o__Salinisphaerales", "f__Solimonadaceae", "g__Hydrocarboniphaga", "s__Hydrocarboniphaga-effusa-AP103"]}},{"id": "denovo10089", "metadata": {"taxonomy": ["p__Bacteroidetes", "c__Bacteroidia", "o__Cytophagales", "f__Hymenobacteraceae", "g__Pontibacter"]}},{"id": "denovo10106", "metadata": {"taxonomy": ["p__Proteobacteria", "c__Gammaproteobacteria", "o__Betaproteobacteriales", "f__Burkholderiaceae"]}},{"id": "denovo10114", "metadata": {"taxonomy": ["p__Proteobacteria", "c__Gammaproteobacteria", "o__Betaproteobacteriales", "f__Burkholderiaceae", "g__uncultured"]}},{"id": "denovo10138", "metadata": {"taxonomy": ["p__Proteobacteria", "c__Gammaproteobacteria", "o__Pseudomonadales", "f__Pseudomonadaceae", "g__Pseudomonas"]}},{"id": "denovo10198", "metadata": {"taxonomy": ["p__Proteobacteria", "c__Alphaproteobacteria", "o__Sphingomonadales", "f__Sphingomonadaceae"]}},{"id": "denovo10209", "metadata": {"taxonomy": ["p__Proteobacteria", "c__Gammaproteobacteria", "o__Pseudomonadales", "f__Pseudomonadaceae", "g__Azotobacter", "s__uncultured-bacterium"]}},{"id": "denovo10214", "metadata": {"taxonomy": ["p__Proteobacteria", "c__Gammaproteobacteria", "o__Betaproteobacteriales", "f__Burkholderiaceae"]}},{"id": "denovo10216", "metadata": {"taxonomy": ["p__Proteobacteria", "c__Alphaproteobacteria", "o__Sphingomonadales", "f__Sphingomonadaceae"]}},{"id": "denovo10218", "metadata": {"taxonomy": ["p__Bacteroidetes", "c__Bacteroidia", "o__Cytophagales", "f__Hymenobacteraceae", "g__Pontibacter"]}},{"id": "denovo10254", "metadata": {"taxonomy": ["p__Proteobacteria", "c__Gammaproteobacteria", "o__Pseudomonadales", "f__Pseudomonadaceae"]}},{"id": "denovo10264", "metadata": {"taxonomy": ["p__Proteobacteria", "c__Gammaproteobacteria", "o__Betaproteobacteriales", "f__Burkholderiaceae", "g__Massilia"]}},{"id": "denovo10276", "metadata": {"taxonomy": ["p__Actinobacteria", "c__Actinobacteria", "o__Micrococcales", "f__Microbacteriaceae", "g__Leucobacter"]}},{"id": "denovo10289", "metadata": {"taxonomy": ["p__Bacteroidetes", "c__Bacteroidia", "o__Cytophagales", "f__Hymenobacteraceae", "g__Pontibacter"]}},{"id": "denovo10292", "metadata": {"taxonomy": ["p__Proteobacteria", "c__Gammaproteobacteria", "o__Pseudomonadales", "f__Pseudomonadaceae", "g__Azotobacter", "s__uncultured-bacterium"]}},{"id": "denovo10295", "metadata": {"taxonomy": ["p__Proteobacteria", "c__Gammaproteobacteria", "o__Betaproteobacteriales", "f__Burkholderiaceae"]}},{"id": "denovo10304", "metadata": {"taxonomy": ["p__Proteobacteria", "c__Alphaproteobacteria", "o__Sphingomonadales", "f__Sphingomonadaceae", "g__Sphingobium"]}},{"id": "denovo10327", "metadata": {"taxonomy": ["p__Proteobacteria", "c__Gammaproteobacteria", "o__Betaproteobacteriales", "f__Burkholderiaceae"]}},{"id": "denovo10359", "metadata": {"taxonomy": ["p__Proteobacteria", "c__Gammaproteobacteria", "o__Betaproteobacteriales", "f__Burkholderiaceae", "g__Variovorax", "s__Variovorax-paradoxus"]}},{"id": "denovo10391", "metadata": {"taxonomy": ["p__Actinobacteria", "c__Actinobacteria", "o__Streptomycetales", "f__Streptomycetaceae", "g__Streptomyces"]}},{"id": "denovo10399", "metadata": {"taxonomy": ["p__Proteobacteria", "c__Gammaproteobacteria", "o__Pseudomonadales", "f__Moraxellaceae", "g__Enhydrobacter"]}},{"id": "denovo10409", "metadata": {"taxonomy": ["p__Proteobacteria", "c__Gammaproteobacteria", "o__Enterobacteriales", "f__Enterobacteriaceae", "g__Escherichia-Shigella", "s__Escherichia-coli"]}},{"id": "denovo10429", "metadata": {"taxonomy": ["p__Proteobacteria", "c__Gammaproteobacteria", "o__Betaproteobacteriales", "f__Burkholderiaceae"]}},{"id": "denovo10431", "metadata": {"taxonomy": ["p__Proteobacteria", "c__Gammaproteobacteria", "o__Pseudomonadales", "f__Pseudomonadaceae", "g__Pseudomonas"]}},{"id": "denovo10452", "metadata": {"taxonomy": ["p__Proteobacteria", "c__Gammaproteobacteria", "o__Pseudomonadales", "f__Pseudomonadaceae", "g__Azotobacter", "s__uncultured-bacterium"]}},{"id": "denovo10495", "metadata": {"taxonomy": ["p__Proteobacteria", "c__Alphaproteobacteria", "o__Sphingomonadales", "f__Sphingomonadaceae", "g__Sphingobium"]}},{"id": "denovo10505", "metadata": {"taxonomy": ["p__Proteobacteria", "c__Gammaproteobacteria", "o__Pseudomonadales", "f__Moraxellaceae", "g__Acinetobacter", "s__Acinetobacter-ursingii-NIPH-706"]}},{"id": "denovo10528", "metadata": {"taxonomy": ["p__Bacteroidetes", "c__Bacteroidia", "o__Cytophagales", "f__Hymenobacteraceae", "g__Pontibacter"]}},{"id": "denovo10536", "metadata": {"taxonomy": ["p__Proteobacteria", "c__Alphaproteobacteria", "o__Rhizobiales", "f__Rhizobiaceae", "g__Aureimonas", "s__uncultured-bacterium"]}},{"id": "denovo10537", "metadata": {"taxonomy": ["p__Proteobacteria", "c__Gammaproteobacteria"]}},{"id": "denovo10554", "metadata": {"taxonomy": ["p__Proteobacteria", "c__Alphaproteobacteria", "o__Rhizobiales", "f__Rhizobiaceae"]}},{"id": "denovo10563", "metadata": {"taxonomy": ["p__Proteobacteria", "c__Gammaproteobacteria", "o__Betaproteobacteriales", "f__Burkholderiaceae", "g__Massilia"]}},{"id": "denovo10566", "metadata": {"taxonomy": ["p__Proteobacteria", "c__Alphaproteobacteria", "o__Caulobacterales", "f__Caulobacteraceae", "g__Brevundimonas"]}},{"id": "denovo10592", "metadata": {"taxonomy": ["p__Deinococcus-Thermus", "c__Deinococci", "o__Deinococcales", "f__Deinococcaceae", "g__Deinococcus", "s__Deinococcus-antarcticus"]}},{"id": "denovo10605", "metadata": {"taxonomy": ["p__Proteobacteria", "c__Gammaproteobacteria", "o__Pseudomonadales", "f__Pseudomonadaceae"]}},{"id": "denovo10625", "metadata": {"taxonomy": ["p__Proteobacteria", "c__Gammaproteobacteria", "o__Betaproteobacteriales", "f__Burkholderiaceae"]}},{"id": "denovo10629", "metadata": {"taxonomy": ["p__Proteobacteria", "c__Gammaproteobacteria", "o__Oceanospirillales", "f__Halomonadaceae", "g__Halomonas", "s__uncultured-Halomonas-sp."]}},{"id": "denovo10659", "metadata": {"taxonomy": ["p__Proteobacteria", "c__Gammaproteobacteria", "o__Betaproteobacteriales", "f__Burkholderiaceae"]}},{"id": "denovo10699", "metadata": {"taxonomy": ["p__Proteobacteria", "c__Gammaproteobacteria", "o__Pseudomonadales", "f__Pseudomonadaceae"]}},{"id": "denovo10728", "metadata": {"taxonomy": ["p__Proteobacteria", "c__Gammaproteobacteria", "o__Betaproteobacteriales", "f__Burkholderiaceae"]}},{"id": "denovo10730", "metadata": {"taxonomy": ["p__Bacteroidetes", "c__Bacteroidia", "o__Cytophagales", "f__Hymenobacteraceae", "g__Pontibacter"]}},{"id": "denovo10736", "metadata": {"taxonomy": ["p__Proteobacteria", "c__Gammaproteobacteria", "o__Betaproteobacteriales", "f__Burkholderiaceae"]}},{"id": "denovo10777", "metadata": {"taxonomy": ["p__Bacteroidetes", "c__Bacteroidia", "o__Cytophagales", "f__Hymenobacteraceae", "g__Pontibacter"]}},{"id": "denovo10787", "metadata": {"taxonomy": ["p__Proteobacteria", "c__Gammaproteobacteria", "o__Pseudomonadales", "f__Pseudomonadaceae", "g__Pseudomonas"]}},{"id": "denovo10818", "metadata": {"taxonomy": ["p__Proteobacteria", "c__Gammaproteobacteria", "o__Betaproteobacteriales", "f__Burkholderiaceae"]}},{"id": "denovo10824", "metadata": {"taxonomy": ["p__Proteobacteria", "c__Gammaproteobacteria", "o__Betaproteobacteriales"]}},{"id": "denovo10843", "metadata": {"taxonomy": ["p__Bacteroidetes", "c__Bacteroidia", "o__Cytophagales", "f__Hymenobacteraceae", "g__Pontibacter", "s__uncultured-bacterium"]}},{"id": "denovo10857", "metadata": {"taxonomy": ["p__Bacteroidetes", "c__Bacteroidia", "o__Cytophagales", "f__Spirosomaceae", "g__Emticicia", "s__Emticicia-sp.-NL128"]}},{"id": "denovo10864", "metadata": {"taxonomy": ["p__Actinobacteria", "c__Actinobacteria", "o__Micrococcales", "f__Micrococcaceae", "g__Pseudarthrobacter"]}},{"id": "denovo10902", "metadata": {"taxonomy": ["p__Proteobacteria", "c__Gammaproteobacteria", "o__Pseudomonadales", "f__Pseudomonadaceae", "g__Pseudomonas"]}},{"id": "denovo10907", "metadata": {"taxonomy": ["p__Actinobacteria", "c__Actinobacteria", "o__Corynebacteriales", "f__Corynebacteriaceae", "g__Corynebacterium-1", "s__unidentified"]}},{"id": "denovo10911", "metadata": {"taxonomy": ["p__Proteobacteria", "c__Gammaproteobacteria", "o__Betaproteobacteriales"]}},{"id": "denovo10922", "metadata": {"taxonomy": ["p__Proteobacteria", "c__Gammaproteobacteria", "o__Betaproteobacteriales", "f__Burkholderiaceae"]}},{"id": "denovo10923", "metadata": {"taxonomy": ["p__Proteobacteria", "c__Gammaproteobacteria", "o__Betaproteobacteriales", "f__Burkholderiaceae"]}},{"id": "denovo10934", "metadata": {"taxonomy": ["p__Proteobacteria", "c__Gammaproteobacteria", "o__Betaproteobacteriales", "f__Burkholderiaceae"]}},{"id": "denovo10981", "metadata": {"taxonomy": ["p__Proteobacteria", "c__Gammaproteobacteria", "o__Pseudomonadales", "f__Moraxellaceae", "g__uncultured", "s__uncultured-Perlucidibaca-sp."]}},{"id": "denovo11005", "metadata": {"taxonomy": ["p__Proteobacteria", "c__Gammaproteobacteria", "o__Betaproteobacteriales", "f__Burkholderiaceae", "g__Massilia"]}},{"id": "denovo11028", "metadata": {"taxonomy": ["p__Proteobacteria", "c__Gammaproteobacteria", "o__Betaproteobacteriales", "f__Burkholderiaceae"]}},{"id": "denovo11029", "metadata": {"taxonomy": ["p__Proteobacteria", "c__Gammaproteobacteria", "o__Betaproteobacteriales", "f__Burkholderiaceae"]}},{"id": "denovo11041", "metadata": {"taxonomy": ["p__Proteobacteria", "c__Alphaproteobacteria", "o__Sphingomonadales", "f__Sphingomonadaceae", "g__Sphingobium"]}},{"id": "denovo11061", "metadata": {"taxonomy": ["p__Actinobacteria", "c__Actinobacteria", "o__Micrococcales", "f__Promicromonosporaceae"]}},{"id": "denovo11076", "metadata": {"taxonomy": ["p__Proteobacteria", "c__Gammaproteobacteria", "o__Pseudomonadales", "f__Pseudomonadaceae", "g__Azotobacter", "s__uncultured-bacterium"]}},{"id": "denovo11081", "metadata": {"taxonomy": ["p__Proteobacteria", "c__Gammaproteobacteria", "o__Betaproteobacteriales", "f__Burkholderiaceae", "g__Massilia", "s__uncultured-bacterium"]}},{"id": "denovo11115", "metadata": {"taxonomy": ["p__Proteobacteria", "c__Gammaproteobacteria", "o__Betaproteobacteriales", "f__Burkholderiaceae"]}},{"id": "denovo11138", "metadata": {"taxonomy": ["p__Proteobacteria", "c__Gammaproteobacteria", "o__Pseudomonadales", "f__Pseudomonadaceae"]}},{"id": "denovo11146", "metadata": {"taxonomy": ["p__Proteobacteria", "c__Gammaproteobacteria", "o__Pseudomonadales", "f__Pseudomonadaceae"]}},{"id": "denovo11160", "metadata": {"taxonomy": ["p__Bacteroidetes", "c__Bacteroidia", "o__Cytophagales", "f__Hymenobacteraceae", "g__Pontibacter"]}},{"id": "denovo11162", "metadata": {"taxonomy": ["p__Proteobacteria", "c__Gammaproteobacteria", "o__Pseudomonadales", "f__Pseudomonadaceae"]}},{"id": "denovo11172", "metadata": {"taxonomy": ["p__Proteobacteria", "c__Gammaproteobacteria", "o__Betaproteobacteriales", "f__Burkholderiaceae"]}},{"id": "denovo11194", "metadata": {"taxonomy": ["p__Proteobacteria", "c__Gammaproteobacteria", "o__Betaproteobacteriales", "f__Burkholderiaceae"]}},{"id": "denovo11221", "metadata": {"taxonomy": ["p__Proteobacteria", "c__Alphaproteobacteria", "o__Caulobacterales", "f__Caulobacteraceae", "g__Brevundimonas"]}},{"id": "denovo11230", "metadata": {"taxonomy": ["p__Proteobacteria", "c__Gammaproteobacteria", "o__Betaproteobacteriales", "f__Burkholderiaceae"]}},{"id": "denovo11238", "metadata": {"taxonomy": ["p__Proteobacteria", "c__Gammaproteobacteria", "o__Betaproteobacteriales", "f__Burkholderiaceae"]}},{"id": "denovo11249", "metadata": {"taxonomy": ["p__Proteobacteria", "c__Alphaproteobacteria", "o__Rhodobacterales", "f__Rhodobacteraceae", "g__Rubellimicrobium", "s__uncultured-bacterium"]}},{"id": "denovo11296", "metadata": {"taxonomy": ["p__Actinobacteria", "c__Actinobacteria", "o__Micrococcales", "f__Micrococcaceae", "g__Arthrobacter", "s__Arthrobacter-agilis"]}},{"id": "denovo11310", "metadata": {"taxonomy": ["p__Proteobacteria", "c__Gammaproteobacteria", "o__Betaproteobacteriales", "f__Burkholderiaceae"]}},{"id": "denovo11318", "metadata": {"taxonomy": ["p__Proteobacteria", "c__Gammaproteobacteria", "o__Pseudomonadales", "f__Moraxellaceae", "g__Cavicella"]}},{"id": "denovo11328", "metadata": {"taxonomy": ["p__Proteobacteria", "c__Alphaproteobacteria", "o__Caulobacterales", "f__Caulobacteraceae", "g__Brevundimonas", "s__uncultured-bacterium"]}},{"id": "denovo11357", "metadata": {"taxonomy": ["p__Proteobacteria", "c__Gammaproteobacteria", "o__Betaproteobacteriales", "f__Burkholderiaceae"]}},{"id": "denovo11361", "metadata": {"taxonomy": ["p__Proteobacteria", "c__Gammaproteobacteria", "o__Pseudomonadales", "f__Pseudomonadaceae", "g__Azotobacter", "s__uncultured-bacterium"]}},{"id": "denovo11364", "metadata": {"taxonomy": ["p__Actinobacteria", "c__Actinobacteria", "o__Corynebacteriales", "f__Corynebacteriaceae", "g__Corynebacterium-1", "s__Corynebacterium-kroppenstedtii"]}},{"id": "denovo11367", "metadata": {"taxonomy": ["p__Firmicutes", "c__Bacilli", "o__Bacillales", "f__Bacillaceae", "g__Bacillus"]}},{"id": "denovo11372", "metadata": {"taxonomy": ["p__Actinobacteria", "c__Actinobacteria", "o__Corynebacteriales", "f__Corynebacteriaceae", "g__uncultured-Corynebacterium-sp.", "s__uncultured-Corynebacterium-sp."]}},{"id": "denovo11413", "metadata": {"taxonomy": ["p__Proteobacteria", "c__Gammaproteobacteria", "o__Pseudomonadales", "f__Pseudomonadaceae", "g__Pseudomonas"]}},{"id": "denovo11446", "metadata": {"taxonomy": ["p__Proteobacteria", "c__Gammaproteobacteria", "o__Betaproteobacteriales", "f__Burkholderiaceae"]}},{"id": "denovo11474", "metadata": {"taxonomy": ["p__Proteobacteria", "c__Gammaproteobacteria", "o__Xanthomonadales", "f__Rhodanobacteraceae", "g__Luteibacter"]}},{"id": "denovo11475", "metadata": {"taxonomy": ["p__Actinobacteria", "c__Actinobacteria", "o__Pseudonocardiales", "f__Pseudonocardiaceae", "g__Pseudonocardia"]}},{"id": "denovo11502", "metadata": {"taxonomy": ["p__Proteobacteria", "c__Gammaproteobacteria", "o__Pseudomonadales", "f__Pseudomonadaceae"]}},{"id": "denovo11509", "metadata": {"taxonomy": ["p__Proteobacteria", "c__Gammaproteobacteria", "o__Betaproteobacteriales", "f__Burkholderiaceae"]}},{"id": "denovo11531", "metadata": {"taxonomy": ["p__Proteobacteria", "c__Gammaproteobacteria", "o__Pseudomonadales", "f__Pseudomonadaceae"]}},{"id": "denovo11537", "metadata": {"taxonomy": ["p__Proteobacteria", "c__Gammaproteobacteria", "o__Pseudomonadales", "f__Pseudomonadaceae"]}},{"id": "denovo11543", "metadata": {"taxonomy": ["p__Proteobacteria", "c__Alphaproteobacteria", "o__Rhodobacterales", "f__Rhodobacteraceae", "g__Paracoccus"]}},{"id": "denovo11587", "metadata": {"taxonomy": ["p__Proteobacteria", "c__Gammaproteobacteria", "o__Pseudomonadales", "f__Pseudomonadaceae", "g__Pseudomonas"]}},{"id": "denovo11590", "metadata": {"taxonomy": ["p__Proteobacteria", "c__Alphaproteobacteria", "o__Caulobacterales", "f__Caulobacteraceae", "g__Brevundimonas"]}},{"id": "denovo11614", "metadata": {"taxonomy": ["p__Proteobacteria", "c__Gammaproteobacteria", "o__Pseudomonadales", "f__Pseudomonadaceae", "g__Azotobacter", "s__uncultured-bacterium"]}},{"id": "denovo11642", "metadata": {"taxonomy": ["p__Proteobacteria", "c__Gammaproteobacteria", "o__Betaproteobacteriales", "f__Burkholderiaceae"]}},{"id": "denovo11644", "metadata": {"taxonomy": ["p__Proteobacteria", "c__Alphaproteobacteria", "o__Sphingomonadales", "f__Sphingomonadaceae", "g__Sphingobium"]}},{"id": "denovo11651", "metadata": {"taxonomy": ["p__Proteobacteria", "c__Gammaproteobacteria", "o__Betaproteobacteriales", "f__Burkholderiaceae"]}},{"id": "denovo11656", "metadata": {"taxonomy": ["p__Proteobacteria", "c__Gammaproteobacteria", "o__Betaproteobacteriales", "f__Burkholderiaceae"]}},{"id": "denovo11659", "metadata": {"taxonomy": ["p__Proteobacteria", "c__Gammaproteobacteria", "o__Betaproteobacteriales", "f__Burkholderiaceae"]}},{"id": "denovo11669", "metadata": {"taxonomy": ["p__Proteobacteria", "c__Gammaproteobacteria", "o__Betaproteobacteriales", "f__Burkholderiaceae"]}},{"id": "denovo11670", "metadata": {"taxonomy": ["p__Actinobacteria", "c__Actinobacteria", "o__Micrococcales", "f__Intrasporangiaceae", "g__Ornithinimicrobium", "s__uncultured-bacterium"]}},{"id": "denovo11673", "metadata": {"taxonomy": ["p__Proteobacteria", "c__Gammaproteobacteria", "o__Betaproteobacteriales", "f__Burkholderiaceae"]}},{"id": "denovo11687", "metadata": {"taxonomy": ["p__Proteobacteria", "c__Gammaproteobacteria", "o__Pseudomonadales", "f__Pseudomonadaceae", "g__Pseudomonas", "s__Pseudomonas-oryzihabitans"]}},{"id": "denovo11692", "metadata": {"taxonomy": ["p__Bacteroidetes", "c__Bacteroidia", "o__Cytophagales", "f__Hymenobacteraceae", "g__Pontibacter"]}},{"id": "denovo11696", "metadata": {"taxonomy": ["p__Firmicutes", "c__Clostridia", "o__Clostridiales", "f__Peptostreptococcaceae", "g__Paeniclostridium"]}},{"id": "denovo11703", "metadata": {"taxonomy": ["p__Proteobacteria", "c__Alphaproteobacteria", "o__Rhizobiales", "f__Xanthobacteraceae", "g__uncultured"]}},{"id": "denovo11712", "metadata": {"taxonomy": ["p__Proteobacteria", "c__Gammaproteobacteria", "o__Betaproteobacteriales", "f__Burkholderiaceae"]}},{"id": "denovo11723", "metadata": {"taxonomy": ["p__Proteobacteria", "c__Gammaproteobacteria", "o__Betaproteobacteriales", "f__Burkholderiaceae"]}},{"id": "denovo11731", "metadata": {"taxonomy": ["p__Proteobacteria", "c__Gammaproteobacteria", "o__Betaproteobacteriales", "f__Burkholderiaceae"]}},{"id": "denovo11747", "metadata": {"taxonomy": ["p__Proteobacteria", "c__Gammaproteobacteria", "o__Betaproteobacteriales", "f__Burkholderiaceae"]}},{"id": "denovo11752", "metadata": {"taxonomy": ["p__Actinobacteria", "c__Actinobacteria", "o__Corynebacteriales", "f__Corynebacteriaceae", "g__uncultured-Corynebacterium-sp.", "s__uncultured-Corynebacterium-sp."]}},{"id": "denovo11774", "metadata": {"taxonomy": ["p__Proteobacteria", "c__Gammaproteobacteria", "o__Betaproteobacteriales", "f__Burkholderiaceae"]}},{"id": "denovo11785", "metadata": {"taxonomy": ["p__Firmicutes", "c__Clostridia", "o__Clostridiales", "f__Christensenellaceae", "g__Christensenellaceae-R-7-group", "s__uncultured-prokaryote"]}},{"id": "denovo11795", "metadata": {"taxonomy": ["p__Proteobacteria", "c__Gammaproteobacteria", "o__Pseudomonadales", "f__Pseudomonadaceae", "g__Azotobacter", "s__uncultured-bacterium"]}},{"id": "denovo11810", "metadata": {"taxonomy": ["p__Actinobacteria", "c__Actinobacteria", "o__Bifidobacteriales", "f__Bifidobacteriaceae", "g__Bifidobacterium", "s__Bifidobacterium-longum-subsp.-longum"]}},{"id": "denovo11819", "metadata": {"taxonomy": ["p__Actinobacteria", "c__Actinobacteria", "o__Micrococcales", "f__Intrasporangiaceae", "g__Tetrasphaera", "s__uncultured-bacterium"]}},{"id": "denovo11828", "metadata": {"taxonomy": ["p__Proteobacteria", "c__Gammaproteobacteria", "o__Betaproteobacteriales", "f__Burkholderiaceae"]}},{"id": "denovo11853", "metadata": {"taxonomy": ["p__Firmicutes", "c__Bacilli", "o__Bacillales", "f__Bacillaceae", "g__Bacillus", "s__Bacillus-humi"]}},{"id": "denovo11870", "metadata": {"taxonomy": ["p__Proteobacteria", "c__Gammaproteobacteria", "o__Pseudomonadales", "f__Pseudomonadaceae", "g__Pseudomonas"]}},{"id": "denovo11914", "metadata": {"taxonomy": ["p__Proteobacteria", "c__Gammaproteobacteria", "o__Pseudomonadales", "f__Pseudomonadaceae", "g__Azotobacter", "s__uncultured-bacterium"]}},{"id": "denovo11923", "metadata": {"taxonomy": ["p__Actinobacteria", "c__Actinobacteria", "o__Corynebacteriales", "f__Corynebacteriaceae", "g__Corynebacterium-1"]}},{"id": "denovo11945", "metadata": {"taxonomy": ["p__Proteobacteria", "c__Alphaproteobacteria", "o__Sphingomonadales", "f__Sphingomonadaceae", "g__Sphingobium", "s__uncultured-bacterium"]}},{"id": "denovo11955", "metadata": {"taxonomy": ["p__Proteobacteria", "c__Gammaproteobacteria", "o__Pseudomonadales", "f__Pseudomonadaceae", "g__Pseudomonas"]}},{"id": "denovo11963", "metadata": {"taxonomy": ["p__Proteobacteria", "c__Gammaproteobacteria", "o__Betaproteobacteriales", "f__Burkholderiaceae"]}},{"id": "denovo11966", "metadata": {"taxonomy": ["p__Proteobacteria", "c__Alphaproteobacteria", "o__Sphingomonadales", "f__Sphingomonadaceae", "g__Sphingopyxis", "s__uncultured-bacterium"]}},{"id": "denovo11968", "metadata": {"taxonomy": ["p__Proteobacteria", "c__Gammaproteobacteria", "o__Betaproteobacteriales", "f__Burkholderiaceae", "g__Ramlibacter", "s__uncultured-bacterium"]}},{"id": "denovo11990", "metadata": {"taxonomy": ["p__Proteobacteria", "c__Gammaproteobacteria", "o__Betaproteobacteriales", "f__Burkholderiaceae"]}},{"id": "denovo12007", "metadata": {"taxonomy": ["p__Proteobacteria", "c__Gammaproteobacteria", "o__Enterobacteriales", "f__Enterobacteriaceae"]}},{"id": "denovo12021", "metadata": {"taxonomy": ["p__Acidobacteria", "c__Subgroup-6"]}},{"id": "denovo12059", "metadata": {"taxonomy": ["p__Proteobacteria", "c__Alphaproteobacteria", "o__Rhizobiales", "f__Rhizobiaceae"]}},{"id": "denovo12061", "metadata": {"taxonomy": ["p__Proteobacteria", "c__Gammaproteobacteria", "o__Betaproteobacteriales", "f__Burkholderiaceae"]}},{"id": "denovo12070", "metadata": {"taxonomy": ["p__Proteobacteria", "c__Gammaproteobacteria", "o__Betaproteobacteriales", "f__Burkholderiaceae", "g__Noviherbaspirillum", "s__uncultured-bacterium"]}},{"id": "denovo12081", "metadata": {"taxonomy": ["p__Firmicutes", "c__Bacilli", "o__Bacillales", "f__Bacillaceae", "g__Bacillus"]}},{"id": "denovo12093", "metadata": {"taxonomy": ["p__Proteobacteria", "c__Gammaproteobacteria", "o__Betaproteobacteriales", "f__Burkholderiaceae", "g__Rhizobacter", "s__uncultured-bacterium"]}},{"id": "denovo12096", "metadata": {"taxonomy": ["p__Proteobacteria", "c__Gammaproteobacteria", "o__Pseudomonadales", "f__Pseudomonadaceae", "g__Azotobacter", "s__uncultured-bacterium"]}},{"id": "denovo12110", "metadata": {"taxonomy": ["p__Proteobacteria", "c__Alphaproteobacteria", "o__Sphingomonadales", "f__Sphingomonadaceae"]}},{"id": "denovo12128", "metadata": {"taxonomy": ["p__Proteobacteria", "c__Gammaproteobacteria", "o__Betaproteobacteriales", "f__Burkholderiaceae"]}},{"id": "denovo12140", "metadata": {"taxonomy": ["p__Proteobacteria", "c__Gammaproteobacteria", "o__Pseudomonadales", "f__Pseudomonadaceae", "g__Azotobacter", "s__uncultured-bacterium"]}},{"id": "denovo12147", "metadata": {"taxonomy": ["p__Proteobacteria", "c__Gammaproteobacteria", "o__Betaproteobacteriales", "f__Burkholderiaceae"]}},{"id": "denovo12172", "metadata": {"taxonomy": ["p__Actinobacteria", "c__Actinobacteria", "o__Corynebacteriales", "f__Corynebacteriaceae", "g__Corynebacterium-1"]}},{"id": "denovo12182", "metadata": {"taxonomy": ["p__Proteobacteria", "c__Alphaproteobacteria", "o__Sphingomonadales", "f__Sphingomonadaceae"]}},{"id": "denovo12191", "metadata": {"taxonomy": ["p__Proteobacteria", "c__Gammaproteobacteria", "o__Betaproteobacteriales", "f__Burkholderiaceae"]}},{"id": "denovo12207", "metadata": {"taxonomy": ["p__Firmicutes", "c__Bacilli", "o__Lactobacillales", "f__Lactobacillaceae", "g__Lactobacillus", "s__Lactobacillus-crispatus"]}},{"id": "denovo12219", "metadata": {"taxonomy": ["p__Proteobacteria", "c__Gammaproteobacteria", "o__Betaproteobacteriales", "f__Burkholderiaceae"]}},{"id": "denovo12220", "metadata": {"taxonomy": ["p__Proteobacteria", "c__Alphaproteobacteria", "o__Sphingomonadales", "f__Sphingomonadaceae", "g__Sphingobium"]}},{"id": "denovo12223", "metadata": {"taxonomy": ["p__Actinobacteria", "c__Actinobacteria", "o__Bifidobacteriales", "f__Bifidobacteriaceae", "g__Bifidobacterium"]}},{"id": "denovo12228", "metadata": {"taxonomy": ["p__Gemmatimonadetes", "c__Gemmatimonadetes", "o__Gemmatimonadales", "f__Gemmatimonadaceae", "g__Gemmatirosa", "s__uncultured-bacterium"]}},{"id": "denovo12239", "metadata": {"taxonomy": ["p__Proteobacteria", "c__Gammaproteobacteria", "o__Betaproteobacteriales", "f__Burkholderiaceae"]}},{"id": "denovo12261", "metadata": {"taxonomy": ["p__Proteobacteria", "c__Gammaproteobacteria", "o__Pseudomonadales", "f__Pseudomonadaceae"]}},{"id": "denovo12304", "metadata": {"taxonomy": ["p__Proteobacteria", "c__Gammaproteobacteria", "o__Betaproteobacteriales", "f__Burkholderiaceae"]}},{"id": "denovo12338", "metadata": {"taxonomy": ["p__Proteobacteria", "c__Gammaproteobacteria", "o__Pseudomonadales", "f__Pseudomonadaceae"]}},{"id": "denovo12341", "metadata": {"taxonomy": ["p__Bacteroidetes", "c__Bacteroidia", "o__Cytophagales", "f__Hymenobacteraceae", "g__Pontibacter"]}},{"id": "denovo12348", "metadata": {"taxonomy": ["p__Proteobacteria", "c__Alphaproteobacteria", "o__Caulobacterales", "f__Caulobacteraceae", "g__Brevundimonas"]}},{"id": "denovo12363", "metadata": {"taxonomy": ["p__Proteobacteria", "c__Gammaproteobacteria", "o__Pseudomonadales", "f__Pseudomonadaceae", "g__Pseudomonas"]}},{"id": "denovo12380", "metadata": {"taxonomy": ["p__Proteobacteria", "c__Gammaproteobacteria", "o__Xanthomonadales", "f__Xanthomonadaceae", "g__Pseudoxanthomonas"]}},{"id": "denovo12388", "metadata": {"taxonomy": ["p__Proteobacteria", "c__Gammaproteobacteria", "o__Betaproteobacteriales", "f__Burkholderiaceae"]}},{"id": "denovo12389", "metadata": {"taxonomy": ["p__Actinobacteria", "c__Actinobacteria", "o__Corynebacteriales", "f__Corynebacteriaceae", "g__Corynebacterium-1", "s__Corynebacterium-kroppenstedtii"]}},{"id": "denovo12415", "metadata": {"taxonomy": ["p__Proteobacteria", "c__Alphaproteobacteria", "o__Acetobacterales", "f__Acetobacteraceae", "g__Roseomonas", "s__Roseomonas-genomospecies-4"]}},{"id": "denovo12439", "metadata": {"taxonomy": ["p__Proteobacteria", "c__Gammaproteobacteria", "o__Pseudomonadales", "f__Pseudomonadaceae"]}},{"id": "denovo12441", "metadata": {"taxonomy": ["p__Bacteroidetes", "c__Bacteroidia", "o__Cytophagales", "f__Hymenobacteraceae", "g__Pontibacter", "s__uncultured-bacterium"]}},{"id": "denovo12442", "metadata": {"taxonomy": ["p__Bacteroidetes", "c__Bacteroidia", "o__Cytophagales", "f__Hymenobacteraceae", "g__Adhaeribacter", "s__Adhaeribacter-terreus"]}},{"id": "denovo12450", "metadata": {"taxonomy": ["p__Proteobacteria", "c__Gammaproteobacteria", "o__Betaproteobacteriales", "f__Burkholderiaceae"]}},{"id": "denovo12452", "metadata": {"taxonomy": ["p__Proteobacteria", "c__Gammaproteobacteria", "o__Betaproteobacteriales", "f__Burkholderiaceae"]}},{"id": "denovo12461", "metadata": {"taxonomy": ["p__Bacteroidetes", "c__Bacteroidia", "o__Flavobacteriales", "f__Flavobacteriaceae", "g__Myroides"]}},{"id": "denovo12470", "metadata": {"taxonomy": ["p__Proteobacteria", "c__Gammaproteobacteria", "o__Pseudomonadales", "f__Pseudomonadaceae"]}},{"id": "denovo12479", "metadata": {"taxonomy": ["p__Proteobacteria", "c__Gammaproteobacteria", "o__Betaproteobacteriales", "f__Burkholderiaceae", "g__Massilia"]}},{"id": "denovo12504", "metadata": {"taxonomy": ["p__Proteobacteria", "c__Gammaproteobacteria", "o__Betaproteobacteriales", "f__Burkholderiaceae"]}},{"id": "denovo12505", "metadata": {"taxonomy": ["p__Bacteroidetes", "c__Bacteroidia", "o__Cytophagales", "f__Spirosomaceae", "g__Emticicia", "s__Emticicia-sp.-NL128"]}},{"id": "denovo12522", "metadata": {"taxonomy": ["p__Proteobacteria", "c__Gammaproteobacteria", "o__Pseudomonadales", "f__Pseudomonadaceae", "g__Pseudomonas"]}},{"id": "denovo12536", "metadata": {"taxonomy": ["p__Proteobacteria", "c__Gammaproteobacteria", "o__Pseudomonadales", "f__Pseudomonadaceae", "g__Pseudomonas"]}},{"id": "denovo12549", "metadata": {"taxonomy": ["p__Bacteroidetes", "c__Bacteroidia", "o__Cytophagales", "f__Hymenobacteraceae", "g__Pontibacter"]}},{"id": "denovo12555", "metadata": {"taxonomy": ["p__Proteobacteria", "c__Gammaproteobacteria", "o__Pseudomonadales", "f__Pseudomonadaceae", "g__Pseudomonas"]}},{"id": "denovo12616", "metadata": {"taxonomy": ["p__Actinobacteria", "c__Actinobacteria", "o__Frankiales", "f__Geodermatophilaceae", "g__Blastococcus"]}},{"id": "denovo12628", "metadata": {"taxonomy": ["p__Proteobacteria", "c__Alphaproteobacteria", "o__Caulobacterales", "f__Caulobacteraceae", "g__Brevundimonas"]}},{"id": "denovo12631", "metadata": {"taxonomy": ["p__Proteobacteria", "c__Gammaproteobacteria", "o__Betaproteobacteriales", "f__Burkholderiaceae"]}},{"id": "denovo12648", "metadata": {"taxonomy": ["p__Proteobacteria", "c__Alphaproteobacteria", "o__Rhizobiales", "f__Beijerinckiaceae", "g__Methylobacterium", "s__Methylobacterium-platani"]}},{"id": "denovo12651", "metadata": {"taxonomy": ["p__Proteobacteria", "c__Gammaproteobacteria", "o__Betaproteobacteriales", "f__Burkholderiaceae"]}},{"id": "denovo12659", "metadata": {"taxonomy": ["p__Proteobacteria", "c__Gammaproteobacteria", "o__Betaproteobacteriales", "f__Burkholderiaceae", "g__Massilia", "s__uncultured-bacterium"]}},{"id": "denovo12674", "metadata": {"taxonomy": ["Unclassified"]}},{"id": "denovo12681", "metadata": {"taxonomy": ["Unclassified"]}},{"id": "denovo12720", "metadata": {"taxonomy": ["p__Proteobacteria", "c__Gammaproteobacteria", "o__Betaproteobacteriales", "f__Burkholderiaceae"]}},{"id": "denovo12732", "metadata": {"taxonomy": ["p__Proteobacteria", "c__Gammaproteobacteria", "o__Pseudomonadales", "f__Pseudomonadaceae"]}},{"id": "denovo12737", "metadata": {"taxonomy": ["p__Proteobacteria", "c__Gammaproteobacteria", "o__Pseudomonadales", "f__Moraxellaceae", "g__Acinetobacter", "s__uncultured-bacterium"]}},{"id": "denovo12740", "metadata": {"taxonomy": ["p__Proteobacteria", "c__Gammaproteobacteria", "o__Betaproteobacteriales", "f__Burkholderiaceae", "g__Acidovorax"]}},{"id": "denovo12758", "metadata": {"taxonomy": ["p__Proteobacteria", "c__Alphaproteobacteria", "o__Puniceispirillales", "f__SAR116-clade"]}},{"id": "denovo12763", "metadata": {"taxonomy": ["p__Proteobacteria", "c__Gammaproteobacteria", "o__Betaproteobacteriales", "f__Burkholderiaceae"]}},{"id": "denovo12765", "metadata": {"taxonomy": ["p__Proteobacteria", "c__Alphaproteobacteria", "o__Rhizobiales", "f__Rhizobiaceae", "g__Allorhizobium-Neorhizobium-Pararhizobium-Rhizobium", "s__Agrobacterium-radiobacter"]}},{"id": "denovo12769", "metadata": {"taxonomy": ["p__Proteobacteria", "c__Alphaproteobacteria", "o__Caulobacterales", "f__Caulobacteraceae", "g__Brevundimonas"]}},{"id": "denovo12775", "metadata": {"taxonomy": ["p__Actinobacteria", "c__Actinobacteria", "o__Pseudonocardiales", "f__Pseudonocardiaceae", "g__Saccharopolyspora"]}},{"id": "denovo12793", "metadata": {"taxonomy": ["p__Proteobacteria", "c__Gammaproteobacteria", "o__Betaproteobacteriales", "f__Burkholderiaceae"]}},{"id": "denovo12812", "metadata": {"taxonomy": ["p__Proteobacteria", "c__Gammaproteobacteria", "o__Betaproteobacteriales", "f__Burkholderiaceae"]}},{"id": "denovo12847", "metadata": {"taxonomy": ["p__Deinococcus-Thermus", "c__Deinococci", "o__Deinococcales", "f__Deinococcaceae", "g__Deinococcus", "s__Deinococcus-antarcticus"]}},{"id": "denovo12856", "metadata": {"taxonomy": ["p__Proteobacteria", "c__Gammaproteobacteria", "o__Betaproteobacteriales", "f__Burkholderiaceae"]}},{"id": "denovo12863", "metadata": {"taxonomy": ["p__Proteobacteria", "c__Alphaproteobacteria", "o__Sphingomonadales", "f__Sphingomonadaceae", "g__Sphingopyxis"]}},{"id": "denovo12872", "metadata": {"taxonomy": ["p__Bacteroidetes", "c__Bacteroidia", "o__Cytophagales", "f__Hymenobacteraceae", "g__Pontibacter"]}},{"id": "denovo12915", "metadata": {"taxonomy": ["p__Proteobacteria", "c__Gammaproteobacteria"]}},{"id": "denovo12919", "metadata": {"taxonomy": ["p__Actinobacteria", "c__Actinobacteria", "o__Corynebacteriales", "f__Corynebacteriaceae", "g__Corynebacterium-1"]}},{"id": "denovo12924", "metadata": {"taxonomy": ["p__Proteobacteria", "c__Alphaproteobacteria", "o__Rhizobiales", "f__Rhizobiaceae"]}},{"id": "denovo12952", "metadata": {"taxonomy": ["p__Proteobacteria", "c__Gammaproteobacteria", "o__Pseudomonadales", "f__Pseudomonadaceae", "g__Azotobacter", "s__uncultured-bacterium"]}},{"id": "denovo12956", "metadata": {"taxonomy": ["p__Proteobacteria", "c__Gammaproteobacteria", "o__Betaproteobacteriales", "f__Burkholderiaceae"]}},{"id": "denovo12961", "metadata": {"taxonomy": ["p__Proteobacteria", "c__Gammaproteobacteria", "o__Betaproteobacteriales", "f__Burkholderiaceae"]}},{"id": "denovo13000", "metadata": {"taxonomy": ["p__Proteobacteria", "c__Gammaproteobacteria", "o__Betaproteobacteriales", "f__Burkholderiaceae"]}},{"id": "denovo13007", "metadata": {"taxonomy": ["Unclassified"]}},{"id": "denovo13010", "metadata": {"taxonomy": ["p__Actinobacteria", "c__Actinobacteria", "o__Corynebacteriales", "f__Dietziaceae", "g__Dietzia", "s__uncultured-bacterium"]}},{"id": "denovo13016", "metadata": {"taxonomy": ["p__Firmicutes", "c__Bacilli", "o__Bacillales"]}},{"id": "denovo13028", "metadata": {"taxonomy": ["p__Proteobacteria", "c__Gammaproteobacteria", "o__Pseudomonadales", "f__Pseudomonadaceae", "g__Azotobacter", "s__uncultured-bacterium"]}},{"id": "denovo13029", "metadata": {"taxonomy": ["p__Proteobacteria", "c__Gammaproteobacteria", "o__Betaproteobacteriales", "f__Burkholderiaceae"]}},{"id": "denovo13037", "metadata": {"taxonomy": ["p__Proteobacteria", "c__Gammaproteobacteria", "o__Betaproteobacteriales", "f__Burkholderiaceae"]}},{"id": "denovo13051", "metadata": {"taxonomy": ["p__Bacteroidetes", "c__Bacteroidia", "o__Cytophagales", "f__Hymenobacteraceae", "g__Pontibacter"]}},{"id": "denovo13060", "metadata": {"taxonomy": ["p__Proteobacteria", "c__Alphaproteobacteria", "o__Sphingomonadales", "f__Sphingomonadaceae", "g__Sphingobium"]}},{"id": "denovo13069", "metadata": {"taxonomy": ["p__Proteobacteria", "c__Gammaproteobacteria", "o__Pseudomonadales", "f__Pseudomonadaceae"]}},{"id": "denovo13089", "metadata": {"taxonomy": ["p__Bacteroidetes", "c__Bacteroidia", "o__Cytophagales", "f__Hymenobacteraceae", "g__Pontibacter"]}},{"id": "denovo13109", "metadata": {"taxonomy": ["p__Proteobacteria", "c__Gammaproteobacteria", "o__Betaproteobacteriales", "f__Burkholderiaceae"]}},{"id": "denovo13111", "metadata": {"taxonomy": ["p__Bacteroidetes", "c__Bacteroidia", "o__Cytophagales", "f__Hymenobacteraceae", "g__Pontibacter"]}},{"id": "denovo13127", "metadata": {"taxonomy": ["p__Proteobacteria", "c__Gammaproteobacteria", "o__Betaproteobacteriales", "f__Burkholderiaceae"]}},{"id": "denovo13139", "metadata": {"taxonomy": ["p__Proteobacteria", "c__Gammaproteobacteria", "o__Betaproteobacteriales", "f__Burkholderiaceae"]}},{"id": "denovo13140", "metadata": {"taxonomy": ["p__Proteobacteria", "c__Gammaproteobacteria", "o__Pseudomonadales", "f__Pseudomonadaceae", "g__Azotobacter", "s__uncultured-bacterium"]}},{"id": "denovo13143", "metadata": {"taxonomy": ["p__Proteobacteria", "c__Gammaproteobacteria", "o__Betaproteobacteriales", "f__Burkholderiaceae"]}},{"id": "denovo13147", "metadata": {"taxonomy": ["p__Proteobacteria", "c__Gammaproteobacteria", "o__Betaproteobacteriales", "f__Burkholderiaceae"]}},{"id": "denovo13154", "metadata": {"taxonomy": ["p__Firmicutes", "c__Bacilli", "o__Bacillales", "f__Bacillaceae", "g__Bacillus", "s__Bacillus-sp.-W25(2008)"]}},{"id": "denovo13157", "metadata": {"taxonomy": ["p__Proteobacteria", "c__Gammaproteobacteria"]}},{"id": "denovo13176", "metadata": {"taxonomy": ["p__Proteobacteria", "c__Gammaproteobacteria", "o__Betaproteobacteriales", "f__Burkholderiaceae", "g__Massilia"]}},{"id": "denovo13191", "metadata": {"taxonomy": ["p__Proteobacteria", "c__Gammaproteobacteria", "o__Pseudomonadales", "f__Pseudomonadaceae", "g__Pseudomonas"]}},{"id": "denovo13222", "metadata": {"taxonomy": ["p__Proteobacteria", "c__Gammaproteobacteria", "o__Pseudomonadales", "f__Pseudomonadaceae"]}},{"id": "denovo13229", "metadata": {"taxonomy": ["p__Proteobacteria", "c__Gammaproteobacteria", "o__Pseudomonadales", "f__Pseudomonadaceae", "g__Azotobacter", "s__uncultured-bacterium"]}},{"id": "denovo13241", "metadata": {"taxonomy": ["p__Proteobacteria", "c__Gammaproteobacteria", "o__Pseudomonadales", "f__Pseudomonadaceae", "g__Pseudomonas"]}},{"id": "denovo13274", "metadata": {"taxonomy": ["p__Proteobacteria", "c__Gammaproteobacteria", "o__Betaproteobacteriales", "f__Burkholderiaceae"]}},{"id": "denovo13323", "metadata": {"taxonomy": ["p__Chloroflexi", "c__Chloroflexia", "o__Thermomicrobiales", "f__AKYG1722"]}},{"id": "denovo13329", "metadata": {"taxonomy": ["p__Proteobacteria", "c__Gammaproteobacteria", "o__Betaproteobacteriales", "f__Burkholderiaceae", "g__Massilia"]}},{"id": "denovo13377", "metadata": {"taxonomy": ["p__Proteobacteria", "c__Gammaproteobacteria", "o__Betaproteobacteriales", "f__Burkholderiaceae"]}},{"id": "denovo13389", "metadata": {"taxonomy": ["p__Proteobacteria", "c__Gammaproteobacteria", "o__Betaproteobacteriales", "f__Burkholderiaceae"]}},{"id": "denovo13430", "metadata": {"taxonomy": ["p__Firmicutes", "c__Negativicutes", "o__Selenomonadales", "f__Veillonellaceae", "g__Megamonas", "s__uncultured-bacterium"]}},{"id": "denovo13440", "metadata": {"taxonomy": ["p__Proteobacteria", "c__Gammaproteobacteria", "o__Betaproteobacteriales", "f__Burkholderiaceae"]}},{"id": "denovo13467", "metadata": {"taxonomy": ["p__Actinobacteria", "c__Thermoleophilia"]}},{"id": "denovo13481", "metadata": {"taxonomy": ["p__Actinobacteria", "c__Actinobacteria", "o__Micrococcales", "f__Micrococcaceae", "g__Enteractinococcus", "s__uncultured-bacterium"]}},{"id": "denovo13485", "metadata": {"taxonomy": ["p__Proteobacteria", "c__Gammaproteobacteria", "o__Betaproteobacteriales", "f__Burkholderiaceae"]}},{"id": "denovo13546", "metadata": {"taxonomy": ["p__Bacteroidetes", "c__Bacteroidia", "o__Cytophagales", "f__Hymenobacteraceae", "g__Pontibacter"]}},{"id": "denovo13557", "metadata": {"taxonomy": ["p__Firmicutes", "c__Bacilli", "o__Bacillales", "f__Bacillaceae", "g__Bacillus"]}},{"id": "denovo13558", "metadata": {"taxonomy": ["p__Gemmatimonadetes", "c__S0134-terrestrial-group", "o__uncultured-bacterium", "f__uncultured-bacterium", "g__uncultured-bacterium", "s__uncultured-bacterium"]}},{"id": "denovo13585", "metadata": {"taxonomy": ["p__Firmicutes", "c__Bacilli", "o__Bacillales", "f__Staphylococcaceae", "g__Staphylococcus"]}},{"id": "denovo13589", "metadata": {"taxonomy": ["p__Proteobacteria", "c__Gammaproteobacteria", "o__Betaproteobacteriales", "f__Burkholderiaceae"]}},{"id": "denovo13594", "metadata": {"taxonomy": ["p__Proteobacteria", "c__Gammaproteobacteria"]}},{"id": "denovo13597", "metadata": {"taxonomy": ["p__Proteobacteria", "c__Gammaproteobacteria", "o__Betaproteobacteriales", "f__Burkholderiaceae"]}},{"id": "denovo13611", "metadata": {"taxonomy": ["p__Proteobacteria", "c__Gammaproteobacteria", "o__Betaproteobacteriales", "f__Burkholderiaceae"]}},{"id": "denovo13616", "metadata": {"taxonomy": ["p__Proteobacteria", "c__Gammaproteobacteria", "o__Betaproteobacteriales", "f__Burkholderiaceae", "g__Massilia"]}},{"id": "denovo13617", "metadata": {"taxonomy": ["p__Proteobacteria", "c__Gammaproteobacteria", "o__Betaproteobacteriales", "f__Burkholderiaceae"]}},{"id": "denovo13631", "metadata": {"taxonomy": ["p__Firmicutes", "c__Bacilli", "o__Bacillales", "f__Bacillaceae", "g__Bacillus", "s__uncultured-bacterium"]}},{"id": "denovo13637", "metadata": {"taxonomy": ["p__Proteobacteria", "c__Gammaproteobacteria", "o__Betaproteobacteriales", "f__Burkholderiaceae"]}},{"id": "denovo13640", "metadata": {"taxonomy": ["p__Proteobacteria", "c__Gammaproteobacteria", "o__Betaproteobacteriales", "f__Burkholderiaceae"]}},{"id": "denovo13654", "metadata": {"taxonomy": ["p__Proteobacteria", "c__Alphaproteobacteria", "o__Rhizobiales", "f__Rhizobiaceae", "g__Allorhizobium-Neorhizobium-Pararhizobium-Rhizobium"]}},{"id": "denovo13655", "metadata": {"taxonomy": ["p__Proteobacteria", "c__Gammaproteobacteria", "o__Pseudomonadales", "f__Pseudomonadaceae", "g__Azotobacter", "s__uncultured-bacterium"]}},{"id": "denovo13661", "metadata": {"taxonomy": ["p__Proteobacteria", "c__Gammaproteobacteria", "o__Pseudomonadales", "f__Pseudomonadaceae"]}},{"id": "denovo13683", "metadata": {"taxonomy": ["p__Proteobacteria", "c__Gammaproteobacteria", "o__Betaproteobacteriales", "f__Burkholderiaceae"]}},{"id": "denovo13701", "metadata": {"taxonomy": ["p__Proteobacteria", "c__Alphaproteobacteria", "o__Rhizobiales", "f__Rhizobiaceae", "g__Allorhizobium-Neorhizobium-Pararhizobium-Rhizobium", "s__Rhizobium-etli"]}},{"id": "denovo13706", "metadata": {"taxonomy": ["p__Firmicutes", "c__Clostridia", "o__Clostridiales", "f__Ruminococcaceae", "g__Ruminococcaceae-NK4A214-group"]}},{"id": "denovo13728", "metadata": {"taxonomy": ["p__Proteobacteria", "c__Gammaproteobacteria", "o__Betaproteobacteriales", "f__Burkholderiaceae"]}},{"id": "denovo13730", "metadata": {"taxonomy": ["p__Proteobacteria", "c__Alphaproteobacteria", "o__Rhizobiales", "f__Rhizobiaceae", "g__Aureimonas", "s__uncultured-bacterium"]}},{"id": "denovo13803", "metadata": {"taxonomy": ["p__Proteobacteria", "c__Gammaproteobacteria", "o__Pseudomonadales", "f__Pseudomonadaceae"]}},{"id": "denovo13812", "metadata": {"taxonomy": ["p__Proteobacteria", "c__Gammaproteobacteria", "o__Oceanospirillales", "f__Halomonadaceae", "g__Halomonas", "s__Halomonas-meridiana"]}},{"id": "denovo13813", "metadata": {"taxonomy": ["p__Proteobacteria", "c__Gammaproteobacteria", "o__Pseudomonadales", "f__Pseudomonadaceae"]}},{"id": "denovo13823", "metadata": {"taxonomy": ["p__Proteobacteria", "c__Gammaproteobacteria", "o__Pseudomonadales", "f__Pseudomonadaceae"]}},{"id": "denovo13824", "metadata": {"taxonomy": ["p__Proteobacteria", "c__Alphaproteobacteria", "o__Sphingomonadales", "f__Sphingomonadaceae", "g__Sphingomonas"]}},{"id": "denovo13839", "metadata": {"taxonomy": ["p__Bacteroidetes", "c__Bacteroidia", "o__Bacteroidales", "f__Prevotellaceae", "g__Prevotella", "s__Prevotella-bivia-DSM-20514"]}},{"id": "denovo13861", "metadata": {"taxonomy": ["p__Proteobacteria", "c__Gammaproteobacteria", "o__Betaproteobacteriales", "f__Burkholderiaceae"]}},{"id": "denovo13865", "metadata": {"taxonomy": ["p__Proteobacteria", "c__Alphaproteobacteria"]}},{"id": "denovo13886", "metadata": {"taxonomy": ["p__Bacteroidetes", "c__Bacteroidia", "o__Cytophagales", "f__Hymenobacteraceae", "g__Pontibacter"]}},{"id": "denovo13900", "metadata": {"taxonomy": ["p__Bacteroidetes", "c__Bacteroidia", "o__Cytophagales", "f__Hymenobacteraceae", "g__Pontibacter"]}},{"id": "denovo13933", "metadata": {"taxonomy": ["p__Proteobacteria", "c__Gammaproteobacteria", "o__Betaproteobacteriales", "f__Burkholderiaceae"]}},{"id": "denovo13942", "metadata": {"taxonomy": ["p__Proteobacteria", "c__Gammaproteobacteria", "o__Pseudomonadales", "f__Pseudomonadaceae", "g__Azotobacter", "s__uncultured-bacterium"]}},{"id": "denovo13949", "metadata": {"taxonomy": ["p__Firmicutes", "c__Bacilli", "o__Bacillales", "f__Staphylococcaceae", "g__Staphylococcus"]}},{"id": "denovo13950", "metadata": {"taxonomy": ["p__Proteobacteria", "c__Gammaproteobacteria", "o__Pseudomonadales", "f__Pseudomonadaceae", "g__Azotobacter", "s__uncultured-bacterium"]}},{"id": "denovo13960", "metadata": {"taxonomy": ["p__Proteobacteria", "c__Alphaproteobacteria", "o__Sphingomonadales", "f__Sphingomonadaceae", "g__Sphingobium", "s__uncultured-bacterium"]}},{"id": "denovo13974", "metadata": {"taxonomy": ["p__Proteobacteria", "c__Alphaproteobacteria", "o__Sphingomonadales", "f__Sphingomonadaceae", "g__Sphingopyxis"]}},{"id": "denovo13981", "metadata": {"taxonomy": ["p__Proteobacteria", "c__Alphaproteobacteria", "o__Sphingomonadales", "f__Sphingomonadaceae", "g__Novosphingobium"]}},{"id": "denovo13984", "metadata": {"taxonomy": ["p__Proteobacteria", "c__Gammaproteobacteria", "o__Pseudomonadales", "f__Pseudomonadaceae", "g__Azotobacter", "s__uncultured-bacterium"]}},{"id": "denovo13992", "metadata": {"taxonomy": ["p__Proteobacteria", "c__Alphaproteobacteria", "o__Sphingomonadales", "f__Sphingomonadaceae"]}},{"id": "denovo14033", "metadata": {"taxonomy": ["p__Proteobacteria", "c__Alphaproteobacteria", "o__Sphingomonadales", "f__Sphingomonadaceae", "g__Sphingobium"]}},{"id": "denovo14049", "metadata": {"taxonomy": ["p__Firmicutes", "c__Clostridia", "o__Clostridiales", "f__Ruminococcaceae", "g__Ruminococcaceae-UCG-005", "s__uncultured-Ruminococcaceae-bacterium"]}},{"id": "denovo14055", "metadata": {"taxonomy": ["p__Proteobacteria", "c__Gammaproteobacteria", "o__Betaproteobacteriales", "f__Burkholderiaceae"]}},{"id": "denovo14076", "metadata": {"taxonomy": ["p__Proteobacteria", "c__Gammaproteobacteria"]}},{"id": "denovo14094", "metadata": {"taxonomy": ["p__Firmicutes", "c__Bacilli", "o__Bacillales", "f__Paenibacillaceae", "g__Paenibacillus", "s__Paenibacillus-sp.-YT0073"]}},{"id": "denovo14108", "metadata": {"taxonomy": ["p__Proteobacteria", "c__Alphaproteobacteria", "o__Sphingomonadales", "f__Sphingomonadaceae"]}},{"id": "denovo14132", "metadata": {"taxonomy": ["p__Bacteroidetes", "c__Bacteroidia", "o__Cytophagales", "f__Hymenobacteraceae", "g__Pontibacter"]}},{"id": "denovo14149", "metadata": {"taxonomy": ["p__Proteobacteria", "c__Gammaproteobacteria", "o__Betaproteobacteriales", "f__Burkholderiaceae"]}},{"id": "denovo14152", "metadata": {"taxonomy": ["p__Proteobacteria", "c__Gammaproteobacteria", "o__Betaproteobacteriales", "f__Burkholderiaceae"]}},{"id": "denovo14184", "metadata": {"taxonomy": ["p__Firmicutes", "c__Bacilli", "o__Bacillales", "f__Bacillaceae", "g__Bacillus", "s__Bacillus-simplex"]}},{"id": "denovo14186", "metadata": {"taxonomy": ["p__Proteobacteria", "c__Gammaproteobacteria", "o__Pseudomonadales", "f__Pseudomonadaceae"]}},{"id": "denovo14198", "metadata": {"taxonomy": ["p__Proteobacteria", "c__Alphaproteobacteria", "o__Caulobacterales", "f__Caulobacteraceae", "g__uncultured", "s__uncultured-alpha-proteobacterium"]}},{"id": "denovo14205", "metadata": {"taxonomy": ["p__Proteobacteria", "c__Alphaproteobacteria", "o__Caulobacterales", "f__Caulobacteraceae"]}},{"id": "denovo14207", "metadata": {"taxonomy": ["p__Proteobacteria", "c__Gammaproteobacteria", "o__Pseudomonadales", "f__Moraxellaceae", "g__Acinetobacter", "s__Acinetobacter-lwoffii"]}},{"id": "denovo14235", "metadata": {"taxonomy": ["p__Proteobacteria", "c__Gammaproteobacteria", "o__Betaproteobacteriales", "f__Burkholderiaceae"]}},{"id": "denovo14270", "metadata": {"taxonomy": ["p__Proteobacteria", "c__Gammaproteobacteria", "o__Pseudomonadales", "f__Pseudomonadaceae", "g__Azotobacter", "s__uncultured-bacterium"]}},{"id": "denovo14280", "metadata": {"taxonomy": ["p__Patescibacteria", "c__Saccharimonadia", "o__Saccharimonadales"]}},{"id": "denovo14294", "metadata": {"taxonomy": ["p__Proteobacteria", "c__Gammaproteobacteria", "o__Betaproteobacteriales", "f__Burkholderiaceae", "g__Massilia"]}},{"id": "denovo14350", "metadata": {"taxonomy": ["p__Proteobacteria", "c__Gammaproteobacteria", "o__Betaproteobacteriales", "f__Burkholderiaceae"]}},{"id": "denovo14376", "metadata": {"taxonomy": ["p__Proteobacteria", "c__Alphaproteobacteria", "o__Sphingomonadales", "f__Sphingomonadaceae"]}},{"id": "denovo14385", "metadata": {"taxonomy": ["p__Firmicutes", "c__Clostridia", "o__Clostridiales", "f__Lachnospiraceae"]}},{"id": "denovo14408", "metadata": {"taxonomy": ["p__Proteobacteria", "c__Gammaproteobacteria", "o__Betaproteobacteriales", "f__Burkholderiaceae", "g__Acidovorax"]}},{"id": "denovo14448", "metadata": {"taxonomy": ["p__Proteobacteria", "c__Gammaproteobacteria", "o__Betaproteobacteriales", "f__Burkholderiaceae"]}},{"id": "denovo14476", "metadata": {"taxonomy": ["p__Proteobacteria", "c__Gammaproteobacteria", "o__Betaproteobacteriales", "f__Burkholderiaceae"]}},{"id": "denovo14483", "metadata": {"taxonomy": ["p__Firmicutes", "c__Bacilli", "o__Bacillales", "f__Bacillaceae", "g__Bacillus"]}},{"id": "denovo14499", "metadata": {"taxonomy": ["p__Proteobacteria", "c__Gammaproteobacteria", "o__Betaproteobacteriales", "f__Burkholderiaceae"]}},{"id": "denovo14503", "metadata": {"taxonomy": ["p__Proteobacteria", "c__Gammaproteobacteria", "o__Pseudomonadales", "f__Pseudomonadaceae"]}},{"id": "denovo14524", "metadata": {"taxonomy": ["p__Proteobacteria", "c__Alphaproteobacteria", "o__Sphingomonadales", "f__Sphingomonadaceae"]}},{"id": "denovo14527", "metadata": {"taxonomy": ["p__Proteobacteria", "c__Gammaproteobacteria", "o__Betaproteobacteriales", "f__Burkholderiaceae"]}},{"id": "denovo14529", "metadata": {"taxonomy": ["p__Proteobacteria", "c__Gammaproteobacteria", "o__Betaproteobacteriales", "f__Burkholderiaceae"]}},{"id": "denovo14560", "metadata": {"taxonomy": ["p__Bacteroidetes", "c__Bacteroidia", "o__Cytophagales", "f__Hymenobacteraceae", "g__Pontibacter"]}},{"id": "denovo14561", "metadata": {"taxonomy": ["p__Proteobacteria", "c__Alphaproteobacteria", "o__Rhizobiales", "f__Devosiaceae", "g__Devosia", "s__uncultured-bacterium"]}},{"id": "denovo14600", "metadata": {"taxonomy": ["p__Proteobacteria", "c__Gammaproteobacteria", "o__Betaproteobacteriales", "f__Burkholderiaceae"]}},{"id": "denovo14622", "metadata": {"taxonomy": ["p__Proteobacteria", "c__Gammaproteobacteria", "o__Betaproteobacteriales", "f__Burkholderiaceae"]}},{"id": "denovo14628", "metadata": {"taxonomy": ["p__Firmicutes", "c__Bacilli", "o__Bacillales", "f__Paenibacillaceae", "g__Paenibacillus"]}},{"id": "denovo14637", "metadata": {"taxonomy": ["p__Proteobacteria", "c__Gammaproteobacteria", "o__Pseudomonadales", "f__Pseudomonadaceae", "g__Azotobacter", "s__uncultured-bacterium"]}},{"id": "denovo14642", "metadata": {"taxonomy": ["p__Proteobacteria", "c__Gammaproteobacteria", "o__Pseudomonadales", "f__Pseudomonadaceae"]}},{"id": "denovo14686", "metadata": {"taxonomy": ["p__Proteobacteria", "c__Gammaproteobacteria", "o__Betaproteobacteriales", "f__Burkholderiaceae"]}},{"id": "denovo14695", "metadata": {"taxonomy": ["p__Proteobacteria", "c__Gammaproteobacteria", "o__Betaproteobacteriales", "f__Burkholderiaceae"]}},{"id": "denovo14699", "metadata": {"taxonomy": ["p__Proteobacteria", "c__Gammaproteobacteria", "o__Betaproteobacteriales", "f__Burkholderiaceae"]}},{"id": "denovo14723", "metadata": {"taxonomy": ["p__Proteobacteria", "c__Gammaproteobacteria", "o__Betaproteobacteriales", "f__Burkholderiaceae", "g__Massilia"]}},{"id": "denovo14749", "metadata": {"taxonomy": ["p__Proteobacteria", "c__Alphaproteobacteria", "o__Sphingomonadales", "f__Sphingomonadaceae"]}},{"id": "denovo14760", "metadata": {"taxonomy": ["p__Proteobacteria", "c__Gammaproteobacteria", "o__Betaproteobacteriales", "f__Burkholderiaceae"]}},{"id": "denovo14775", "metadata": {"taxonomy": ["p__Proteobacteria", "c__Gammaproteobacteria", "o__Betaproteobacteriales", "f__Burkholderiaceae"]}},{"id": "denovo14789", "metadata": {"taxonomy": ["p__Firmicutes", "c__Bacilli", "o__Bacillales", "f__Bacillaceae", "g__Bacillus", "s__Bacillus-circulans"]}},{"id": "denovo14807", "metadata": {"taxonomy": ["p__Firmicutes", "c__Bacilli", "o__Bacillales", "f__Paenibacillaceae", "g__Paenibacillus", "s__Paenibacillus-castaneae"]}},{"id": "denovo14825", "metadata": {"taxonomy": ["p__Proteobacteria", "c__Gammaproteobacteria", "o__Betaproteobacteriales", "f__Burkholderiaceae"]}},{"id": "denovo14850", "metadata": {"taxonomy": ["p__Proteobacteria", "c__Gammaproteobacteria", "o__Betaproteobacteriales", "f__Burkholderiaceae"]}},{"id": "denovo14878", "metadata": {"taxonomy": ["p__Proteobacteria", "c__Alphaproteobacteria", "o__Sphingomonadales", "f__Sphingomonadaceae", "g__Sphingomonas"]}},{"id": "denovo14887", "metadata": {"taxonomy": ["p__Proteobacteria", "c__Gammaproteobacteria", "o__Betaproteobacteriales", "f__Burkholderiaceae"]}},{"id": "denovo14915", "metadata": {"taxonomy": ["p__Proteobacteria", "c__Gammaproteobacteria", "o__Betaproteobacteriales", "f__Burkholderiaceae", "g__Delftia"]}},{"id": "denovo14922", "metadata": {"taxonomy": ["p__Proteobacteria", "c__Alphaproteobacteria", "o__Sphingomonadales", "f__Sphingomonadaceae", "g__Sphingobium"]}},{"id": "denovo14951", "metadata": {"taxonomy": ["p__Bacteroidetes", "c__Bacteroidia", "o__Cytophagales", "f__Hymenobacteraceae", "g__Pontibacter"]}},{"id": "denovo14988", "metadata": {"taxonomy": ["p__Proteobacteria", "c__Gammaproteobacteria", "o__Betaproteobacteriales", "f__Burkholderiaceae"]}},{"id": "denovo14996", "metadata": {"taxonomy": ["p__Proteobacteria", "c__Gammaproteobacteria", "o__Pseudomonadales", "f__Pseudomonadaceae", "g__Pseudomonas"]}},{"id": "denovo15027", "metadata": {"taxonomy": ["p__Proteobacteria", "c__Gammaproteobacteria", "o__Pseudomonadales", "f__Pseudomonadaceae", "g__Pseudomonas"]}},{"id": "denovo15030", "metadata": {"taxonomy": ["p__Bacteroidetes", "c__Bacteroidia", "o__Cytophagales", "f__Microscillaceae"]}},{"id": "denovo15045", "metadata": {"taxonomy": ["p__Gemmatimonadetes", "c__Gemmatimonadetes", "o__Gemmatimonadales", "f__Gemmatimonadaceae", "g__Gemmatirosa", "s__uncultured-bacterium"]}},{"id": "denovo15046", "metadata": {"taxonomy": ["p__Proteobacteria", "c__Gammaproteobacteria", "o__Betaproteobacteriales", "f__Burkholderiaceae"]}},{"id": "denovo15054", "metadata": {"taxonomy": ["p__Firmicutes", "c__Bacilli", "o__Bacillales", "f__Bacillaceae", "g__Bacillus", "s__Bacillus-firmus"]}},{"id": "denovo15070", "metadata": {"taxonomy": ["p__Proteobacteria", "c__Alphaproteobacteria", "o__Rhizobiales", "f__Xanthobacteraceae"]}},{"id": "denovo15087", "metadata": {"taxonomy": ["p__Proteobacteria", "c__Gammaproteobacteria", "o__Pseudomonadales", "f__Pseudomonadaceae", "g__Azotobacter", "s__uncultured-bacterium"]}},{"id": "denovo15088", "metadata": {"taxonomy": ["p__Proteobacteria", "c__Gammaproteobacteria", "o__Pseudomonadales", "f__Pseudomonadaceae", "g__Azotobacter", "s__uncultured-bacterium"]}},{"id": "denovo15097", "metadata": {"taxonomy": ["p__Proteobacteria", "c__Gammaproteobacteria", "o__Pseudomonadales", "f__Pseudomonadaceae", "g__Azotobacter", "s__uncultured-bacterium"]}},{"id": "denovo15174", "metadata": {"taxonomy": ["p__Proteobacteria", "c__Gammaproteobacteria", "o__Pseudomonadales", "f__Pseudomonadaceae"]}},{"id": "denovo15182", "metadata": {"taxonomy": ["p__Proteobacteria", "c__Gammaproteobacteria", "o__Betaproteobacteriales", "f__Burkholderiaceae"]}},{"id": "denovo15189", "metadata": {"taxonomy": ["p__Proteobacteria", "c__Gammaproteobacteria", "o__Pseudomonadales", "f__Pseudomonadaceae"]}},{"id": "denovo15201", "metadata": {"taxonomy": ["p__Proteobacteria", "c__Gammaproteobacteria", "o__Pseudomonadales", "f__Pseudomonadaceae"]}},{"id": "denovo15210", "metadata": {"taxonomy": ["p__Proteobacteria", "c__Gammaproteobacteria", "o__Betaproteobacteriales", "f__Burkholderiaceae"]}},{"id": "denovo15255", "metadata": {"taxonomy": ["p__Proteobacteria", "c__Gammaproteobacteria", "o__Betaproteobacteriales", "f__Burkholderiaceae"]}},{"id": "denovo15258", "metadata": {"taxonomy": ["p__Actinobacteria", "c__Actinobacteria", "o__Micrococcales", "f__Micrococcaceae"]}},{"id": "denovo15303", "metadata": {"taxonomy": ["p__Proteobacteria", "c__Gammaproteobacteria", "o__Betaproteobacteriales", "f__Burkholderiaceae"]}},{"id": "denovo15320", "metadata": {"taxonomy": ["p__Actinobacteria", "c__Actinobacteria", "o__Corynebacteriales", "f__Corynebacteriaceae", "g__Corynebacterium-1", "s__unidentified"]}},{"id": "denovo15330", "metadata": {"taxonomy": ["p__Proteobacteria", "c__Gammaproteobacteria", "o__Betaproteobacteriales", "f__Burkholderiaceae", "g__Massilia"]}},{"id": "denovo15362", "metadata": {"taxonomy": ["p__Proteobacteria", "c__Gammaproteobacteria", "o__Pseudomonadales", "f__Pseudomonadaceae", "g__Azotobacter", "s__uncultured-bacterium"]}},{"id": "denovo15370", "metadata": {"taxonomy": ["p__Proteobacteria", "c__Gammaproteobacteria", "o__Pseudomonadales", "f__Pseudomonadaceae"]}},{"id": "denovo15374", "metadata": {"taxonomy": ["p__Proteobacteria", "c__Alphaproteobacteria", "o__Caulobacterales", "f__Caulobacteraceae", "g__Brevundimonas"]}},{"id": "denovo15396", "metadata": {"taxonomy": ["p__Proteobacteria", "c__Gammaproteobacteria", "o__Betaproteobacteriales", "f__Burkholderiaceae"]}},{"id": "denovo15408", "metadata": {"taxonomy": ["p__Proteobacteria", "c__Gammaproteobacteria", "o__Xanthomonadales", "f__Xanthomonadaceae", "g__Luteimonas"]}},{"id": "denovo15425", "metadata": {"taxonomy": ["p__Proteobacteria", "c__Gammaproteobacteria", "o__Pseudomonadales", "f__Moraxellaceae", "g__Acinetobacter", "s__Acinetobacter-ursingii-NIPH-706"]}},{"id": "denovo15428", "metadata": {"taxonomy": ["p__Proteobacteria", "c__Gammaproteobacteria", "o__Betaproteobacteriales", "f__Burkholderiaceae"]}},{"id": "denovo15434", "metadata": {"taxonomy": ["p__Proteobacteria", "c__Gammaproteobacteria", "o__Pseudomonadales", "f__Pseudomonadaceae", "g__Azotobacter", "s__uncultured-bacterium"]}},{"id": "denovo15441", "metadata": {"taxonomy": ["p__Proteobacteria", "c__Alphaproteobacteria", "o__Sphingomonadales", "f__Sphingomonadaceae", "g__Novosphingobium"]}},{"id": "denovo15454", "metadata": {"taxonomy": ["p__Bacteroidetes", "c__Bacteroidia", "o__Flavobacteriales", "f__Flavobacteriaceae", "g__Salinimicrobium"]}},{"id": "denovo15461", "metadata": {"taxonomy": ["p__Proteobacteria", "c__Gammaproteobacteria", "o__Pseudomonadales", "f__Pseudomonadaceae"]}},{"id": "denovo15484", "metadata": {"taxonomy": ["p__Firmicutes", "c__Bacilli", "o__Bacillales", "f__Bacillaceae", "g__Bacillus"]}},{"id": "denovo15490", "metadata": {"taxonomy": ["p__Proteobacteria", "c__Alphaproteobacteria", "o__Rhizobiales", "f__Rhizobiaceae"]}},{"id": "denovo15507", "metadata": {"taxonomy": ["p__Proteobacteria", "c__Gammaproteobacteria", "o__Pseudomonadales", "f__Pseudomonadaceae", "g__Azotobacter", "s__uncultured-bacterium"]}},{"id": "denovo15526", "metadata": {"taxonomy": ["p__Firmicutes", "c__Bacilli", "o__Lactobacillales", "f__Streptococcaceae", "g__Streptococcus"]}},{"id": "denovo15534", "metadata": {"taxonomy": ["p__Proteobacteria", "c__Gammaproteobacteria", "o__Pseudomonadales", "f__Moraxellaceae", "g__Acinetobacter"]}},{"id": "denovo15536", "metadata": {"taxonomy": ["p__Proteobacteria", "c__Gammaproteobacteria", "o__Betaproteobacteriales", "f__Burkholderiaceae", "g__Massilia"]}},{"id": "denovo15548", "metadata": {"taxonomy": ["p__Proteobacteria", "c__Alphaproteobacteria", "o__Sphingomonadales", "f__Sphingomonadaceae"]}},{"id": "denovo15568", "metadata": {"taxonomy": ["p__Bacteroidetes", "c__Bacteroidia", "o__Flavobacteriales", "f__Flavobacteriaceae"]}},{"id": "denovo15587", "metadata": {"taxonomy": ["p__Proteobacteria", "c__Gammaproteobacteria", "o__Betaproteobacteriales", "f__Burkholderiaceae", "g__Massilia"]}},{"id": "denovo15597", "metadata": {"taxonomy": ["p__Proteobacteria", "c__Gammaproteobacteria", "o__Betaproteobacteriales", "f__Burkholderiaceae"]}},{"id": "denovo15610", "metadata": {"taxonomy": ["p__Proteobacteria", "c__Gammaproteobacteria", "o__Betaproteobacteriales", "f__Burkholderiaceae"]}},{"id": "denovo15628", "metadata": {"taxonomy": ["Unclassified"]}},{"id": "denovo15637", "metadata": {"taxonomy": ["p__Proteobacteria", "c__Gammaproteobacteria", "o__Salinisphaerales", "f__Solimonadaceae", "g__Hydrocarboniphaga"]}},{"id": "denovo15655", "metadata": {"taxonomy": ["p__Actinobacteria", "c__Actinobacteria", "o__Micrococcales", "f__Micrococcaceae", "g__Nesterenkonia"]}},{"id": "denovo15664", "metadata": {"taxonomy": ["p__Proteobacteria", "c__Gammaproteobacteria", "o__Betaproteobacteriales", "f__Burkholderiaceae"]}},{"id": "denovo15671", "metadata": {"taxonomy": ["p__Actinobacteria", "c__Actinobacteria", "o__Micrococcales", "f__Intrasporangiaceae", "g__Ornithinimicrobium", "s__uncultured-bacterium"]}},{"id": "denovo15684", "metadata": {"taxonomy": ["p__Firmicutes", "c__Bacilli", "o__Bacillales", "f__Bacillaceae", "g__Bacillus"]}},{"id": "denovo15686", "metadata": {"taxonomy": ["p__Firmicutes", "c__Clostridia", "o__Clostridiales", "f__Family-XI", "g__Anaerococcus"]}},{"id": "denovo15695", "metadata": {"taxonomy": ["p__Proteobacteria", "c__Gammaproteobacteria", "o__Betaproteobacteriales", "f__Burkholderiaceae"]}},{"id": "denovo15701", "metadata": {"taxonomy": ["p__Proteobacteria", "c__Gammaproteobacteria", "o__Betaproteobacteriales", "f__Burkholderiaceae"]}},{"id": "denovo15721", "metadata": {"taxonomy": ["p__Proteobacteria", "c__Gammaproteobacteria", "o__Oceanospirillales", "f__Halomonadaceae", "g__Halomonas"]}},{"id": "denovo15735", "metadata": {"taxonomy": ["p__Firmicutes", "c__Bacilli", "o__Bacillales", "f__Bacillaceae", "g__Bacillus"]}},{"id": "denovo15749", "metadata": {"taxonomy": ["p__Firmicutes", "c__Bacilli", "o__Bacillales", "f__Family-XII", "g__Exiguobacterium", "s__Exiguobacterium-acetylicum"]}},{"id": "denovo15783", "metadata": {"taxonomy": ["p__Proteobacteria", "c__Gammaproteobacteria", "o__Betaproteobacteriales", "f__Burkholderiaceae"]}},{"id": "denovo15805", "metadata": {"taxonomy": ["p__Proteobacteria", "c__Gammaproteobacteria", "o__Pseudomonadales", "f__Pseudomonadaceae", "g__Azotobacter", "s__uncultured-bacterium"]}},{"id": "denovo15833", "metadata": {"taxonomy": ["p__Proteobacteria", "c__Alphaproteobacteria", "o__Rhizobiales", "f__Rhizobiaceae"]}},{"id": "denovo15857", "metadata": {"taxonomy": ["p__Proteobacteria", "c__Gammaproteobacteria", "o__Pseudomonadales", "f__Moraxellaceae", "g__Cavicella"]}},{"id": "denovo15871", "metadata": {"taxonomy": ["p__Proteobacteria", "c__Alphaproteobacteria", "o__Sphingomonadales", "f__Sphingomonadaceae", "g__Novosphingobium"]}},{"id": "denovo15885", "metadata": {"taxonomy": ["p__Proteobacteria", "c__Gammaproteobacteria", "o__Betaproteobacteriales", "f__Burkholderiaceae"]}},{"id": "denovo15887", "metadata": {"taxonomy": ["p__Proteobacteria", "c__Gammaproteobacteria", "o__Pseudomonadales", "f__Pseudomonadaceae", "g__Azotobacter", "s__uncultured-bacterium"]}},{"id": "denovo15896", "metadata": {"taxonomy": ["p__Proteobacteria", "c__Gammaproteobacteria", "o__Pseudomonadales", "f__Pseudomonadaceae", "g__Pseudomonas"]}},{"id": "denovo15929", "metadata": {"taxonomy": ["p__Bacteroidetes", "c__Bacteroidia", "o__Cytophagales", "f__Hymenobacteraceae", "g__Pontibacter"]}},{"id": "denovo15932", "metadata": {"taxonomy": ["p__Bacteroidetes", "c__Bacteroidia", "o__Cytophagales", "f__Hymenobacteraceae", "g__Adhaeribacter", "s__uncultured-Bacteroidetes-bacterium"]}},{"id": "denovo15942", "metadata": {"taxonomy": ["p__Proteobacteria", "c__Gammaproteobacteria", "o__Betaproteobacteriales", "f__Burkholderiaceae"]}},{"id": "denovo15945", "metadata": {"taxonomy": ["p__Bacteroidetes", "c__Bacteroidia", "o__Cytophagales"]}},{"id": "denovo15950", "metadata": {"taxonomy": ["p__Proteobacteria", "c__Gammaproteobacteria", "o__Betaproteobacteriales", "f__Burkholderiaceae"]}},{"id": "denovo15973", "metadata": {"taxonomy": ["p__Bacteroidetes", "c__Bacteroidia", "o__Cytophagales", "f__Hymenobacteraceae", "g__Pontibacter"]}},{"id": "denovo16004", "metadata": {"taxonomy": ["p__Proteobacteria", "c__Gammaproteobacteria", "o__Pseudomonadales", "f__Pseudomonadaceae"]}},{"id": "denovo16079", "metadata": {"taxonomy": ["p__Proteobacteria", "c__Gammaproteobacteria", "o__Pseudomonadales", "f__Pseudomonadaceae"]}},{"id": "denovo16086", "metadata": {"taxonomy": ["p__Proteobacteria", "c__Gammaproteobacteria", "o__Pseudomonadales", "f__Pseudomonadaceae"]}},{"id": "denovo16091", "metadata": {"taxonomy": ["p__Proteobacteria", "c__Gammaproteobacteria", "o__Betaproteobacteriales", "f__Burkholderiaceae"]}},{"id": "denovo16098", "metadata": {"taxonomy": ["p__Proteobacteria", "c__Gammaproteobacteria", "o__Betaproteobacteriales", "f__Burkholderiaceae"]}},{"id": "denovo16113", "metadata": {"taxonomy": ["p__Proteobacteria", "c__Alphaproteobacteria", "o__Rhizobiales", "f__Rhizobiaceae"]}},{"id": "denovo16139", "metadata": {"taxonomy": ["p__Bacteroidetes", "c__Bacteroidia", "o__Cytophagales", "f__Hymenobacteraceae", "g__Adhaeribacter"]}},{"id": "denovo16149", "metadata": {"taxonomy": ["p__Proteobacteria", "c__Gammaproteobacteria", "o__Betaproteobacteriales", "f__Burkholderiaceae"]}},{"id": "denovo16183", "metadata": {"taxonomy": ["p__Proteobacteria", "c__Alphaproteobacteria", "o__Sphingomonadales", "f__Sphingomonadaceae", "g__Sphingomonas"]}},{"id": "denovo16212", "metadata": {"taxonomy": ["p__Proteobacteria", "c__Gammaproteobacteria", "o__Pseudomonadales", "f__Pseudomonadaceae", "g__Azotobacter", "s__uncultured-bacterium"]}},{"id": "denovo16223", "metadata": {"taxonomy": ["p__Actinobacteria", "c__Actinobacteria", "o__Corynebacteriales", "f__Corynebacteriaceae", "g__Corynebacterium-1", "s__uncultured-Corynebacterium-sp."]}},{"id": "denovo16233", "metadata": {"taxonomy": ["p__Proteobacteria", "c__Gammaproteobacteria", "o__Betaproteobacteriales", "f__Burkholderiaceae"]}},{"id": "denovo16236", "metadata": {"taxonomy": ["p__Proteobacteria", "c__Gammaproteobacteria", "o__Betaproteobacteriales"]}},{"id": "denovo16243", "metadata": {"taxonomy": ["p__Proteobacteria", "c__Gammaproteobacteria", "o__Pseudomonadales", "f__Pseudomonadaceae", "g__Pseudomonas"]}},{"id": "denovo16251", "metadata": {"taxonomy": ["p__Proteobacteria", "c__Gammaproteobacteria", "o__Betaproteobacteriales", "f__Burkholderiaceae"]}},{"id": "denovo16273", "metadata": {"taxonomy": ["p__Proteobacteria", "c__Alphaproteobacteria", "o__Sphingomonadales", "f__Sphingomonadaceae", "g__Sphingobium"]}},{"id": "denovo16281", "metadata": {"taxonomy": ["p__Proteobacteria", "c__Gammaproteobacteria", "o__Betaproteobacteriales", "f__Burkholderiaceae"]}},{"id": "denovo16297", "metadata": {"taxonomy": ["p__Proteobacteria", "c__Gammaproteobacteria", "o__Alteromonadales", "f__Shewanellaceae", "g__Shewanella", "s__Shewanella-algae"]}},{"id": "denovo16307", "metadata": {"taxonomy": ["p__Proteobacteria", "c__Gammaproteobacteria", "o__Betaproteobacteriales", "f__Burkholderiaceae"]}},{"id": "denovo16312", "metadata": {"taxonomy": ["p__Proteobacteria", "c__Gammaproteobacteria", "o__Betaproteobacteriales", "f__Burkholderiaceae"]}},{"id": "denovo16320", "metadata": {"taxonomy": ["p__Proteobacteria", "c__Gammaproteobacteria", "o__Betaproteobacteriales", "f__Burkholderiaceae"]}},{"id": "denovo16335", "metadata": {"taxonomy": ["p__Proteobacteria", "c__Gammaproteobacteria", "o__Betaproteobacteriales", "f__Burkholderiaceae"]}},{"id": "denovo16365", "metadata": {"taxonomy": ["p__Proteobacteria", "c__Gammaproteobacteria"]}},{"id": "denovo16375", "metadata": {"taxonomy": ["p__Proteobacteria", "c__Gammaproteobacteria", "o__Pseudomonadales", "f__Pseudomonadaceae", "g__Azotobacter", "s__uncultured-bacterium"]}},{"id": "denovo16393", "metadata": {"taxonomy": ["p__Proteobacteria", "c__Gammaproteobacteria", "o__Betaproteobacteriales", "f__Burkholderiaceae"]}},{"id": "denovo16395", "metadata": {"taxonomy": ["p__Proteobacteria", "c__Alphaproteobacteria", "o__Rhizobiales", "f__Rhizobiaceae", "g__Mesorhizobium"]}},{"id": "denovo16407", "metadata": {"taxonomy": ["p__Proteobacteria", "c__Alphaproteobacteria", "o__Caulobacterales", "f__Caulobacteraceae", "g__Brevundimonas"]}},{"id": "denovo16411", "metadata": {"taxonomy": ["p__Proteobacteria", "c__Alphaproteobacteria", "o__Sphingomonadales", "f__Sphingomonadaceae", "g__Sphingomonas"]}},{"id": "denovo16420", "metadata": {"taxonomy": ["p__Proteobacteria", "c__Gammaproteobacteria", "o__Enterobacteriales", "f__Enterobacteriaceae", "g__Kosakonia", "s__Kosakonia-cowanii"]}},{"id": "denovo16421", "metadata": {"taxonomy": ["p__Proteobacteria", "c__Gammaproteobacteria", "o__Pseudomonadales", "f__Pseudomonadaceae"]}},{"id": "denovo16426", "metadata": {"taxonomy": ["p__Bacteroidetes", "c__Bacteroidia", "o__Cytophagales", "f__Microscillaceae", "g__uncultured"]}},{"id": "denovo16444", "metadata": {"taxonomy": ["p__Proteobacteria", "c__Alphaproteobacteria", "o__Sphingomonadales", "f__Sphingomonadaceae"]}},{"id": "denovo16472", "metadata": {"taxonomy": ["p__WPS-2", "c__uncultured-bacterium", "o__uncultured-bacterium", "f__uncultured-bacterium", "g__uncultured-bacterium", "s__uncultured-bacterium"]}},{"id": "denovo16494", "metadata": {"taxonomy": ["p__Firmicutes", "c__Bacilli", "o__Bacillales", "f__Staphylococcaceae", "g__Staphylococcus"]}},{"id": "denovo16499", "metadata": {"taxonomy": ["p__Proteobacteria", "c__Gammaproteobacteria", "o__Betaproteobacteriales", "f__Burkholderiaceae"]}},{"id": "denovo16513", "metadata": {"taxonomy": ["p__Proteobacteria", "c__Gammaproteobacteria", "o__Betaproteobacteriales", "f__Burkholderiaceae"]}},{"id": "denovo16518", "metadata": {"taxonomy": ["p__Bacteroidetes", "c__Bacteroidia", "o__Cytophagales", "f__Hymenobacteraceae", "g__Pontibacter"]}},{"id": "denovo16524", "metadata": {"taxonomy": ["p__Proteobacteria", "c__Gammaproteobacteria", "o__Pseudomonadales", "f__Pseudomonadaceae"]}},{"id": "denovo16567", "metadata": {"taxonomy": ["p__Proteobacteria", "c__Gammaproteobacteria", "o__Betaproteobacteriales", "f__Burkholderiaceae"]}},{"id": "denovo16581", "metadata": {"taxonomy": ["p__Proteobacteria"]}},{"id": "denovo16584", "metadata": {"taxonomy": ["p__Actinobacteria", "c__Actinobacteria", "o__Corynebacteriales", "f__Corynebacteriaceae", "g__Corynebacterium-1"]}},{"id": "denovo16594", "metadata": {"taxonomy": ["p__Proteobacteria", "c__Gammaproteobacteria", "o__Pseudomonadales", "f__Pseudomonadaceae"]}},{"id": "denovo16605", "metadata": {"taxonomy": ["p__Proteobacteria", "c__Gammaproteobacteria", "o__Betaproteobacteriales", "f__Burkholderiaceae"]}},{"id": "denovo16647", "metadata": {"taxonomy": ["p__Proteobacteria", "c__Gammaproteobacteria", "o__Pseudomonadales", "f__Pseudomonadaceae"]}},{"id": "denovo16655", "metadata": {"taxonomy": ["p__Proteobacteria", "c__Gammaproteobacteria", "o__Betaproteobacteriales", "f__Burkholderiaceae"]}},{"id": "denovo16661", "metadata": {"taxonomy": ["p__Proteobacteria", "c__Gammaproteobacteria", "o__Pseudomonadales", "f__Pseudomonadaceae"]}},{"id": "denovo16666", "metadata": {"taxonomy": ["p__Proteobacteria", "c__Gammaproteobacteria", "o__Xanthomonadales", "f__Xanthomonadaceae", "g__Stenotrophomonas"]}},{"id": "denovo16683", "metadata": {"taxonomy": ["p__Proteobacteria", "c__Gammaproteobacteria", "o__Pseudomonadales", "f__Pseudomonadaceae", "g__Azotobacter", "s__uncultured-bacterium"]}},{"id": "denovo16686", "metadata": {"taxonomy": ["p__Proteobacteria", "c__Alphaproteobacteria", "o__Sphingomonadales", "f__Sphingomonadaceae"]}},{"id": "denovo16693", "metadata": {"taxonomy": ["p__Proteobacteria", "c__Gammaproteobacteria", "o__Pseudomonadales", "f__Pseudomonadaceae", "g__Azotobacter", "s__uncultured-bacterium"]}},{"id": "denovo16711", "metadata": {"taxonomy": ["p__Proteobacteria", "c__Gammaproteobacteria", "o__Betaproteobacteriales", "f__Burkholderiaceae", "g__uncultured"]}},{"id": "denovo16715", "metadata": {"taxonomy": ["p__Proteobacteria", "c__Alphaproteobacteria", "o__Sphingomonadales", "f__Sphingomonadaceae"]}},{"id": "denovo16723", "metadata": {"taxonomy": ["p__Proteobacteria", "c__Gammaproteobacteria", "o__Betaproteobacteriales", "f__Burkholderiaceae"]}},{"id": "denovo16732", "metadata": {"taxonomy": ["p__Proteobacteria", "c__Gammaproteobacteria", "o__Pseudomonadales", "f__Pseudomonadaceae"]}},{"id": "denovo16761", "metadata": {"taxonomy": ["p__Proteobacteria", "c__Gammaproteobacteria", "o__Betaproteobacteriales", "f__Burkholderiaceae"]}},{"id": "denovo16781", "metadata": {"taxonomy": ["p__Proteobacteria", "c__Gammaproteobacteria", "o__Pseudomonadales", "f__Pseudomonadaceae"]}},{"id": "denovo16795", "metadata": {"taxonomy": ["p__Bacteroidetes", "c__Bacteroidia", "o__Cytophagales", "f__Hymenobacteraceae", "g__Pontibacter"]}},{"id": "denovo16835", "metadata": {"taxonomy": ["p__Actinobacteria", "c__Actinobacteria", "o__Frankiales", "f__Geodermatophilaceae", "g__Blastococcus", "s__uncultured-bacterium"]}},{"id": "denovo16855", "metadata": {"taxonomy": ["p__Proteobacteria", "c__Gammaproteobacteria", "o__Betaproteobacteriales", "f__Burkholderiaceae", "g__Massilia"]}},{"id": "denovo16858", "metadata": {"taxonomy": ["p__Proteobacteria", "c__Gammaproteobacteria", "o__Pseudomonadales", "f__Pseudomonadaceae", "g__Pseudomonas"]}},{"id": "denovo16865", "metadata": {"taxonomy": ["p__Proteobacteria", "c__Gammaproteobacteria", "o__Betaproteobacteriales"]}},{"id": "denovo16876", "metadata": {"taxonomy": ["p__Actinobacteria", "c__Actinobacteria", "o__Streptomycetales", "f__Streptomycetaceae", "g__Streptomyces"]}},{"id": "denovo16895", "metadata": {"taxonomy": ["p__Actinobacteria", "c__Actinobacteria", "o__Micrococcales", "f__Intrasporangiaceae"]}},{"id": "denovo16905", "metadata": {"taxonomy": ["p__Bacteroidetes", "c__Bacteroidia", "o__Cytophagales", "f__Hymenobacteraceae", "g__Pontibacter", "s__uncultured-bacterium"]}},{"id": "denovo16934", "metadata": {"taxonomy": ["p__Proteobacteria", "c__Gammaproteobacteria", "o__Betaproteobacteriales", "f__Burkholderiaceae"]}},{"id": "denovo16937", "metadata": {"taxonomy": ["p__Proteobacteria", "c__Gammaproteobacteria", "o__Betaproteobacteriales", "f__Burkholderiaceae"]}},{"id": "denovo16941", "metadata": {"taxonomy": ["p__Proteobacteria", "c__Gammaproteobacteria", "o__Pseudomonadales", "f__Moraxellaceae", "g__Cavicella", "s__uncultured-bacterium"]}},{"id": "denovo16963", "metadata": {"taxonomy": ["p__Proteobacteria", "c__Gammaproteobacteria", "o__Betaproteobacteriales", "f__Burkholderiaceae"]}},{"id": "denovo16967", "metadata": {"taxonomy": ["p__Proteobacteria", "c__Gammaproteobacteria", "o__Pseudomonadales", "f__Pseudomonadaceae", "g__Pseudomonas"]}},{"id": "denovo16973", "metadata": {"taxonomy": ["p__Proteobacteria", "c__Gammaproteobacteria", "o__Betaproteobacteriales", "f__Burkholderiaceae"]}},{"id": "denovo16975", "metadata": {"taxonomy": ["p__Proteobacteria", "c__Gammaproteobacteria", "o__Betaproteobacteriales", "f__Burkholderiaceae"]}},{"id": "denovo16988", "metadata": {"taxonomy": ["p__Proteobacteria", "c__Gammaproteobacteria", "o__Betaproteobacteriales", "f__Burkholderiaceae"]}},{"id": "denovo16989", "metadata": {"taxonomy": ["p__Proteobacteria", "c__Gammaproteobacteria", "o__Pseudomonadales", "f__Pseudomonadaceae"]}},{"id": "denovo16992", "metadata": {"taxonomy": ["p__Proteobacteria", "c__Gammaproteobacteria", "o__Betaproteobacteriales", "f__Burkholderiaceae", "g__Massilia"]}},{"id": "denovo17000", "metadata": {"taxonomy": ["p__Proteobacteria", "c__Alphaproteobacteria", "o__Sphingomonadales", "f__Sphingomonadaceae"]}},{"id": "denovo17024", "metadata": {"taxonomy": ["p__Actinobacteria", "c__Actinobacteria", "o__Micrococcales", "f__Microbacteriaceae"]}},{"id": "denovo17033", "metadata": {"taxonomy": ["p__Proteobacteria", "c__Gammaproteobacteria", "o__Betaproteobacteriales", "f__Burkholderiaceae"]}},{"id": "denovo17044", "metadata": {"taxonomy": ["p__Proteobacteria", "c__Gammaproteobacteria", "o__Betaproteobacteriales", "f__Burkholderiaceae"]}},{"id": "denovo17068", "metadata": {"taxonomy": ["p__Chloroflexi", "c__Chloroflexia", "o__Chloroflexales", "f__Chloroflexaceae"]}},{"id": "denovo17094", "metadata": {"taxonomy": ["p__Proteobacteria", "c__Gammaproteobacteria", "o__Betaproteobacteriales", "f__Burkholderiaceae"]}},{"id": "denovo17114", "metadata": {"taxonomy": ["p__Proteobacteria", "c__Gammaproteobacteria", "o__Pseudomonadales", "f__Pseudomonadaceae"]}},{"id": "denovo17130", "metadata": {"taxonomy": ["p__Proteobacteria", "c__Gammaproteobacteria", "o__Pseudomonadales", "f__Pseudomonadaceae", "g__Pseudomonas"]}},{"id": "denovo17151", "metadata": {"taxonomy": ["p__Bacteroidetes", "c__Bacteroidia", "o__Cytophagales", "f__Cyclobacteriaceae", "g__Cesiribacter", "s__uncultured-bacterium"]}},{"id": "denovo17160", "metadata": {"taxonomy": ["p__Bacteroidetes", "c__Bacteroidia", "o__Flavobacteriales", "f__Flavobacteriaceae", "g__Salinimicrobium"]}},{"id": "denovo17172", "metadata": {"taxonomy": ["p__Proteobacteria", "c__Gammaproteobacteria", "o__Betaproteobacteriales", "f__Burkholderiaceae"]}},{"id": "denovo17176", "metadata": {"taxonomy": ["p__Actinobacteria", "c__Actinobacteria", "o__Propionibacteriales", "f__Nocardioidaceae", "g__Nocardioides", "s__uncultured-bacterium"]}},{"id": "denovo17196", "metadata": {"taxonomy": ["p__Proteobacteria", "c__Gammaproteobacteria", "o__Betaproteobacteriales", "f__Burkholderiaceae"]}},{"id": "denovo17206", "metadata": {"taxonomy": ["p__Firmicutes", "c__Bacilli", "o__Bacillales", "f__Bacillaceae", "g__Bacillus", "s__Bacillus-selenatarsenatis"]}},{"id": "denovo17211", "metadata": {"taxonomy": ["p__Proteobacteria", "c__Gammaproteobacteria", "o__Pseudomonadales", "f__Pseudomonadaceae"]}},{"id": "denovo17241", "metadata": {"taxonomy": ["p__Proteobacteria", "c__Gammaproteobacteria", "o__Pseudomonadales", "f__Pseudomonadaceae"]}},{"id": "denovo17264", "metadata": {"taxonomy": ["p__Firmicutes", "c__Bacilli", "o__Bacillales", "f__Staphylococcaceae", "g__Salinicoccus"]}},{"id": "denovo17269", "metadata": {"taxonomy": ["p__Firmicutes", "c__Bacilli", "o__Bacillales", "f__Bacillaceae", "g__Bacillus"]}},{"id": "denovo17285", "metadata": {"taxonomy": ["p__Proteobacteria", "c__Alphaproteobacteria", "o__Rhizobiales", "f__Rhizobiaceae", "g__Allorhizobium-Neorhizobium-Pararhizobium-Rhizobium"]}},{"id": "denovo17301", "metadata": {"taxonomy": ["p__Bacteroidetes", "c__Bacteroidia", "o__Cytophagales", "f__Hymenobacteraceae", "g__Pontibacter"]}},{"id": "denovo17374", "metadata": {"taxonomy": ["p__Proteobacteria", "c__Gammaproteobacteria", "o__Pseudomonadales", "f__Pseudomonadaceae", "g__Pseudomonas"]}},{"id": "denovo17440", "metadata": {"taxonomy": ["p__Proteobacteria", "c__Gammaproteobacteria", "o__Betaproteobacteriales", "f__Burkholderiaceae"]}},{"id": "denovo17457", "metadata": {"taxonomy": ["p__Proteobacteria", "c__Gammaproteobacteria", "o__Betaproteobacteriales", "f__Burkholderiaceae"]}},{"id": "denovo17481", "metadata": {"taxonomy": ["p__Proteobacteria", "c__Gammaproteobacteria", "o__Betaproteobacteriales", "f__Burkholderiaceae"]}},{"id": "denovo17488", "metadata": {"taxonomy": ["p__Proteobacteria", "c__Gammaproteobacteria", "o__Betaproteobacteriales", "f__Burkholderiaceae", "g__Massilia"]}},{"id": "denovo17497", "metadata": {"taxonomy": ["p__Proteobacteria", "c__Gammaproteobacteria", "o__Betaproteobacteriales", "f__Burkholderiaceae"]}},{"id": "denovo17505", "metadata": {"taxonomy": ["p__Proteobacteria", "c__Alphaproteobacteria", "o__Sphingomonadales", "f__Sphingomonadaceae", "g__Altererythrobacter"]}},{"id": "denovo17507", "metadata": {"taxonomy": ["p__Proteobacteria", "c__Gammaproteobacteria", "o__Betaproteobacteriales", "f__Burkholderiaceae"]}},{"id": "denovo17514", "metadata": {"taxonomy": ["p__Proteobacteria", "c__Gammaproteobacteria", "o__Pseudomonadales", "f__Pseudomonadaceae", "g__Azotobacter", "s__uncultured-bacterium"]}},{"id": "denovo17532", "metadata": {"taxonomy": ["p__Actinobacteria", "c__Coriobacteriia", "o__Coriobacteriales", "f__Atopobiaceae", "g__Olsenella", "s__uncultured-bacterium"]}},{"id": "denovo17540", "metadata": {"taxonomy": ["p__Proteobacteria", "c__Gammaproteobacteria", "o__Betaproteobacteriales", "f__Burkholderiaceae"]}},{"id": "denovo17544", "metadata": {"taxonomy": ["p__Chloroflexi", "c__Chloroflexia", "o__Chloroflexales", "f__Chloroflexaceae"]}},{"id": "denovo17549", "metadata": {"taxonomy": ["p__Proteobacteria", "c__Gammaproteobacteria", "o__Pseudomonadales", "f__Moraxellaceae", "g__Enhydrobacter", "s__uncultured-bacterium"]}},{"id": "denovo17556", "metadata": {"taxonomy": ["p__Proteobacteria", "c__Gammaproteobacteria", "o__Betaproteobacteriales", "f__Burkholderiaceae"]}},{"id": "denovo17569", "metadata": {"taxonomy": ["p__Proteobacteria", "c__Gammaproteobacteria", "o__Betaproteobacteriales", "f__Burkholderiaceae"]}},{"id": "denovo17615", "metadata": {"taxonomy": ["p__Bacteroidetes", "c__Bacteroidia", "o__Flavobacteriales", "f__Flavobacteriaceae", "g__Salinimicrobium"]}},{"id": "denovo17625", "metadata": {"taxonomy": ["p__Proteobacteria"]}},{"id": "denovo17626", "metadata": {"taxonomy": ["p__Proteobacteria", "c__Gammaproteobacteria", "o__Betaproteobacteriales", "f__Burkholderiaceae"]}},{"id": "denovo17632", "metadata": {"taxonomy": ["p__Bacteroidetes", "c__Bacteroidia", "o__Cytophagales", "f__Hymenobacteraceae", "g__Adhaeribacter", "s__uncultured-bacterium"]}},{"id": "denovo17634", "metadata": {"taxonomy": ["p__Proteobacteria", "c__Gammaproteobacteria", "o__Betaproteobacteriales", "f__Burkholderiaceae"]}},{"id": "denovo17638", "metadata": {"taxonomy": ["p__Proteobacteria", "c__Gammaproteobacteria", "o__Betaproteobacteriales", "f__Burkholderiaceae", "g__Massilia", "s__uncultured-bacterium"]}},{"id": "denovo17640", "metadata": {"taxonomy": ["p__Firmicutes", "c__Bacilli", "o__Bacillales", "f__Paenibacillaceae", "g__Paenibacillus", "s__Paenibacillus-amylolyticus"]}},{"id": "denovo17641", "metadata": {"taxonomy": ["p__Actinobacteria", "c__Actinobacteria", "o__Corynebacteriales", "f__Corynebacteriaceae", "g__Corynebacterium-1"]}},{"id": "denovo17644", "metadata": {"taxonomy": ["p__Proteobacteria", "c__Gammaproteobacteria", "o__Pseudomonadales", "f__Pseudomonadaceae", "g__Azotobacter", "s__uncultured-bacterium"]}},{"id": "denovo17670", "metadata": {"taxonomy": ["p__Actinobacteria", "c__Actinobacteria", "o__Micrococcales", "f__Brevibacteriaceae", "g__Brevibacterium", "s__Brevibacterium-epidermidis"]}},{"id": "denovo17686", "metadata": {"taxonomy": ["p__Bacteroidetes", "c__Bacteroidia", "o__Flavobacteriales", "f__Flavobacteriaceae", "g__Flavobacterium"]}},{"id": "denovo17695", "metadata": {"taxonomy": ["p__Proteobacteria", "c__Gammaproteobacteria", "o__Pseudomonadales", "f__Pseudomonadaceae", "g__Azotobacter", "s__uncultured-bacterium"]}},{"id": "denovo17702", "metadata": {"taxonomy": ["p__Proteobacteria", "c__Gammaproteobacteria", "o__Pseudomonadales", "f__Pseudomonadaceae", "g__Azotobacter", "s__uncultured-bacterium"]}},{"id": "denovo17705", "metadata": {"taxonomy": ["p__Proteobacteria", "c__Alphaproteobacteria", "o__Caulobacterales", "f__Caulobacteraceae", "g__Brevundimonas"]}},{"id": "denovo17728", "metadata": {"taxonomy": ["p__Proteobacteria", "c__Gammaproteobacteria", "o__Pseudomonadales", "f__Pseudomonadaceae"]}},{"id": "denovo17732", "metadata": {"taxonomy": ["p__Proteobacteria", "c__Alphaproteobacteria", "o__Sphingomonadales", "f__Sphingomonadaceae", "g__Sphingobium"]}},{"id": "denovo17749", "metadata": {"taxonomy": ["p__Proteobacteria", "c__Alphaproteobacteria", "o__Rhizobiales", "f__Rhizobiaceae"]}},{"id": "denovo17753", "metadata": {"taxonomy": ["p__Proteobacteria", "c__Gammaproteobacteria", "o__Pseudomonadales", "f__Pseudomonadaceae"]}},{"id": "denovo17762", "metadata": {"taxonomy": ["p__Proteobacteria", "c__Gammaproteobacteria", "o__Pseudomonadales", "f__Pseudomonadaceae", "g__Azotobacter", "s__uncultured-bacterium"]}},{"id": "denovo17763", "metadata": {"taxonomy": ["p__Proteobacteria", "c__Gammaproteobacteria", "o__Betaproteobacteriales", "f__Burkholderiaceae"]}},{"id": "denovo17778", "metadata": {"taxonomy": ["p__Proteobacteria", "c__Gammaproteobacteria", "o__Betaproteobacteriales", "f__Burkholderiaceae"]}},{"id": "denovo17791", "metadata": {"taxonomy": ["p__Proteobacteria", "c__Alphaproteobacteria", "o__Caulobacterales", "f__Caulobacteraceae", "g__Brevundimonas", "s__uncultured-bacterium"]}},{"id": "denovo17797", "metadata": {"taxonomy": ["p__Actinobacteria", "c__Actinobacteria", "o__Propionibacteriales", "f__Propionibacteriaceae", "g__Cutibacterium"]}},{"id": "denovo17801", "metadata": {"taxonomy": ["p__Proteobacteria", "c__Gammaproteobacteria", "o__Betaproteobacteriales", "f__Burkholderiaceae"]}},{"id": "denovo17816", "metadata": {"taxonomy": ["p__Proteobacteria", "c__Gammaproteobacteria", "o__Betaproteobacteriales", "f__Burkholderiaceae"]}},{"id": "denovo17818", "metadata": {"taxonomy": ["p__Proteobacteria", "c__Gammaproteobacteria", "o__Pseudomonadales", "f__Pseudomonadaceae", "g__Pseudomonas"]}},{"id": "denovo17830", "metadata": {"taxonomy": ["p__Proteobacteria", "c__Gammaproteobacteria", "o__Betaproteobacteriales", "f__Burkholderiaceae"]}},{"id": "denovo17833", "metadata": {"taxonomy": ["p__Bacteroidetes", "c__Bacteroidia", "o__Cytophagales", "f__Hymenobacteraceae", "g__Pontibacter"]}},{"id": "denovo17892", "metadata": {"taxonomy": ["p__Proteobacteria", "c__Gammaproteobacteria", "o__Betaproteobacteriales", "f__Burkholderiaceae"]}},{"id": "denovo17935", "metadata": {"taxonomy": ["p__Proteobacteria", "c__Gammaproteobacteria", "o__Betaproteobacteriales", "f__Burkholderiaceae"]}},{"id": "denovo17937", "metadata": {"taxonomy": ["p__Proteobacteria", "c__Gammaproteobacteria", "o__Xanthomonadales", "f__Xanthomonadaceae", "g__Pseudoxanthomonas"]}},{"id": "denovo17940", "metadata": {"taxonomy": ["p__Proteobacteria", "c__Gammaproteobacteria", "o__Betaproteobacteriales", "f__Burkholderiaceae"]}},{"id": "denovo17964", "metadata": {"taxonomy": ["p__Proteobacteria", "c__Gammaproteobacteria", "o__Pseudomonadales", "f__Pseudomonadaceae"]}},{"id": "denovo17966", "metadata": {"taxonomy": ["p__Proteobacteria", "c__Gammaproteobacteria", "o__Betaproteobacteriales", "f__Burkholderiaceae"]}},{"id": "denovo17996", "metadata": {"taxonomy": ["p__Bacteroidetes", "c__Bacteroidia", "o__Cytophagales", "f__Hymenobacteraceae", "g__Adhaeribacter", "s__Adhaeribacter-terreus"]}},{"id": "denovo17998", "metadata": {"taxonomy": ["p__Proteobacteria", "c__Gammaproteobacteria", "o__Betaproteobacteriales", "f__Burkholderiaceae"]}},{"id": "denovo18003", "metadata": {"taxonomy": ["p__Proteobacteria", "c__Alphaproteobacteria", "o__Caulobacterales", "f__Caulobacteraceae", "g__Brevundimonas", "s__Brevundimonas-diminuta"]}},{"id": "denovo18025", "metadata": {"taxonomy": ["p__Proteobacteria", "c__Gammaproteobacteria", "o__Betaproteobacteriales", "f__Burkholderiaceae"]}},{"id": "denovo18027", "metadata": {"taxonomy": ["p__Bacteroidetes", "c__Bacteroidia", "o__Cytophagales", "f__Hymenobacteraceae", "g__Pontibacter"]}},{"id": "denovo18042", "metadata": {"taxonomy": ["p__Bacteroidetes", "c__Bacteroidia", "o__Cytophagales", "f__Hymenobacteraceae", "g__Pontibacter"]}},{"id": "denovo18047", "metadata": {"taxonomy": ["p__Proteobacteria", "c__Gammaproteobacteria", "o__Betaproteobacteriales", "f__Burkholderiaceae"]}},{"id": "denovo18063", "metadata": {"taxonomy": ["p__Proteobacteria", "c__Gammaproteobacteria", "o__Pseudomonadales", "f__Pseudomonadaceae", "g__Pseudomonas"]}},{"id": "denovo18064", "metadata": {"taxonomy": ["p__Proteobacteria", "c__Gammaproteobacteria", "o__Pseudomonadales", "f__Pseudomonadaceae"]}},{"id": "denovo18096", "metadata": {"taxonomy": ["p__Proteobacteria", "c__Gammaproteobacteria", "o__Betaproteobacteriales", "f__Burkholderiaceae"]}},{"id": "denovo18097", "metadata": {"taxonomy": ["p__Proteobacteria", "c__Gammaproteobacteria"]}},{"id": "denovo18160", "metadata": {"taxonomy": ["p__Firmicutes", "c__Bacilli", "o__Bacillales", "f__Bacillaceae", "g__Bacillus", "s__Bacillus-circulans"]}},{"id": "denovo18165", "metadata": {"taxonomy": ["p__Proteobacteria", "c__Gammaproteobacteria", "o__Betaproteobacteriales", "f__Burkholderiaceae", "g__Massilia"]}},{"id": "denovo18167", "metadata": {"taxonomy": ["p__Proteobacteria", "c__Alphaproteobacteria", "o__Caulobacterales", "f__Caulobacteraceae", "g__Brevundimonas"]}},{"id": "denovo18175", "metadata": {"taxonomy": ["p__Proteobacteria", "c__Alphaproteobacteria", "o__Caulobacterales", "f__Caulobacteraceae"]}},{"id": "denovo18179", "metadata": {"taxonomy": ["p__Firmicutes", "c__Clostridia", "o__Clostridiales", "f__Christensenellaceae", "g__Christensenellaceae-R-7-group", "s__uncultured-bacterium"]}},{"id": "denovo18223", "metadata": {"taxonomy": ["p__Proteobacteria", "c__Gammaproteobacteria", "o__Betaproteobacteriales", "f__Burkholderiaceae"]}},{"id": "denovo18230", "metadata": {"taxonomy": ["p__Proteobacteria", "c__Gammaproteobacteria", "o__Pseudomonadales", "f__Pseudomonadaceae", "g__Azotobacter", "s__uncultured-bacterium"]}},{"id": "denovo18242", "metadata": {"taxonomy": ["p__Proteobacteria", "c__Alphaproteobacteria", "o__Caulobacterales", "f__Caulobacteraceae", "g__Brevundimonas"]}},{"id": "denovo18252", "metadata": {"taxonomy": ["p__Proteobacteria", "c__Gammaproteobacteria", "o__Betaproteobacteriales", "f__Burkholderiaceae"]}},{"id": "denovo18257", "metadata": {"taxonomy": ["p__Proteobacteria", "c__Gammaproteobacteria", "o__Pseudomonadales", "f__Pseudomonadaceae"]}},{"id": "denovo18260", "metadata": {"taxonomy": ["p__Proteobacteria", "c__Alphaproteobacteria", "o__Caulobacterales", "f__Caulobacteraceae", "g__Brevundimonas"]}},{"id": "denovo18287", "metadata": {"taxonomy": ["p__Proteobacteria", "c__Gammaproteobacteria", "o__Betaproteobacteriales", "f__Burkholderiaceae"]}},{"id": "denovo18290", "metadata": {"taxonomy": ["p__Proteobacteria", "c__Gammaproteobacteria", "o__Pseudomonadales", "f__Pseudomonadaceae", "g__Azotobacter", "s__uncultured-bacterium"]}},{"id": "denovo18293", "metadata": {"taxonomy": ["p__Proteobacteria", "c__Gammaproteobacteria", "o__Betaproteobacteriales", "f__Burkholderiaceae"]}},{"id": "denovo18339", "metadata": {"taxonomy": ["p__Proteobacteria", "c__Gammaproteobacteria", "o__Pseudomonadales", "f__Pseudomonadaceae", "g__Azotobacter", "s__uncultured-bacterium"]}},{"id": "denovo18345", "metadata": {"taxonomy": ["p__Proteobacteria", "c__Gammaproteobacteria", "o__Betaproteobacteriales", "f__Burkholderiaceae"]}},{"id": "denovo18364", "metadata": {"taxonomy": ["p__Proteobacteria", "c__Gammaproteobacteria", "o__Betaproteobacteriales", "f__Burkholderiaceae"]}},{"id": "denovo18388", "metadata": {"taxonomy": ["p__Proteobacteria", "c__Alphaproteobacteria", "o__Azospirillales", "f__Azospirillaceae", "g__Azospirillum"]}},{"id": "denovo18389", "metadata": {"taxonomy": ["p__Proteobacteria", "c__Alphaproteobacteria", "o__Rhizobiales", "f__Beijerinckiaceae", "g__Methylobacterium"]}},{"id": "denovo18392", "metadata": {"taxonomy": ["p__Firmicutes", "c__Clostridia", "o__Clostridiales", "f__Peptostreptococcaceae", "g__Romboutsia", "s__uncultured-bacterium"]}},{"id": "denovo18393", "metadata": {"taxonomy": ["p__Proteobacteria", "c__Alphaproteobacteria", "o__Rhizobiales", "f__Beijerinckiaceae", "g__Methylobacterium", "s__Methylobacterium-platani"]}},{"id": "denovo18424", "metadata": {"taxonomy": ["p__Proteobacteria", "c__Gammaproteobacteria", "o__Betaproteobacteriales", "f__Burkholderiaceae"]}},{"id": "denovo18447", "metadata": {"taxonomy": ["p__Proteobacteria", "c__Gammaproteobacteria", "o__Pseudomonadales", "f__Pseudomonadaceae", "g__Azotobacter", "s__uncultured-bacterium"]}},{"id": "denovo18456", "metadata": {"taxonomy": ["p__Proteobacteria", "c__Alphaproteobacteria", "o__Sphingomonadales", "f__Sphingomonadaceae", "g__Novosphingobium"]}},{"id": "denovo18459", "metadata": {"taxonomy": ["p__Actinobacteria", "c__Actinobacteria", "o__Micrococcales", "f__Brevibacteriaceae", "g__Brevibacterium", "s__Brevibacterium-epidermidis"]}},{"id": "denovo18464", "metadata": {"taxonomy": ["p__Proteobacteria", "c__Gammaproteobacteria", "o__Pseudomonadales", "f__Pseudomonadaceae", "g__Azotobacter", "s__uncultured-bacterium"]}},{"id": "denovo18473", "metadata": {"taxonomy": ["p__Proteobacteria", "c__Alphaproteobacteria", "o__Rhizobiales", "f__Devosiaceae", "g__Devosia", "s__uncultured-alpha-proteobacterium"]}},{"id": "denovo18478", "metadata": {"taxonomy": ["p__Bacteroidetes", "c__Bacteroidia", "o__Cytophagales", "f__Hymenobacteraceae", "g__Pontibacter"]}},{"id": "denovo18480", "metadata": {"taxonomy": ["p__Proteobacteria", "c__Gammaproteobacteria", "o__Betaproteobacteriales", "f__Burkholderiaceae", "g__Rhizobacter", "s__uncultured-bacterium"]}},{"id": "denovo18507", "metadata": {"taxonomy": ["p__Deinococcus-Thermus", "c__Deinococci", "o__Deinococcales", "f__Deinococcaceae", "g__Deinococcus", "s__Deinococcus-sp."]}},{"id": "denovo18514", "metadata": {"taxonomy": ["p__Proteobacteria", "c__Gammaproteobacteria", "o__Betaproteobacteriales", "f__Burkholderiaceae"]}},{"id": "denovo18523", "metadata": {"taxonomy": ["p__Proteobacteria", "c__Gammaproteobacteria", "o__Betaproteobacteriales", "f__Burkholderiaceae"]}},{"id": "denovo18551", "metadata": {"taxonomy": ["p__Proteobacteria", "c__Gammaproteobacteria", "o__Betaproteobacteriales", "f__Burkholderiaceae"]}},{"id": "denovo18552", "metadata": {"taxonomy": ["p__Proteobacteria", "c__Gammaproteobacteria", "o__Betaproteobacteriales", "f__Burkholderiaceae"]}},{"id": "denovo18574", "metadata": {"taxonomy": ["p__Proteobacteria", "c__Gammaproteobacteria", "o__Pseudomonadales", "f__Pseudomonadaceae"]}},{"id": "denovo18584", "metadata": {"taxonomy": ["p__Firmicutes", "c__Clostridia", "o__Clostridiales", "f__Ruminococcaceae", "g__Ruminococcaceae-UCG-014"]}},{"id": "denovo18585", "metadata": {"taxonomy": ["p__Proteobacteria", "c__Gammaproteobacteria", "o__Pseudomonadales", "f__Pseudomonadaceae"]}},{"id": "denovo18588", "metadata": {"taxonomy": ["p__Proteobacteria", "c__Alphaproteobacteria", "o__Sphingomonadales", "f__Sphingomonadaceae", "g__Novosphingobium"]}},{"id": "denovo18610", "metadata": {"taxonomy": ["p__Bacteroidetes", "c__Bacteroidia", "o__Cytophagales", "f__Hymenobacteraceae", "g__Pontibacter"]}},{"id": "denovo18619", "metadata": {"taxonomy": ["p__Proteobacteria", "c__Gammaproteobacteria", "o__Betaproteobacteriales", "f__Burkholderiaceae"]}},{"id": "denovo18632", "metadata": {"taxonomy": ["p__Proteobacteria", "c__Gammaproteobacteria", "o__Betaproteobacteriales", "f__Burkholderiaceae"]}},{"id": "denovo18635", "metadata": {"taxonomy": ["p__Proteobacteria", "c__Gammaproteobacteria", "o__Pseudomonadales", "f__Pseudomonadaceae", "g__Azotobacter", "s__uncultured-bacterium"]}},{"id": "denovo18685", "metadata": {"taxonomy": ["p__Proteobacteria", "c__Gammaproteobacteria", "o__Pseudomonadales", "f__Pseudomonadaceae", "g__Pseudomonas"]}},{"id": "denovo18707", "metadata": {"taxonomy": ["p__Proteobacteria", "c__Gammaproteobacteria", "o__Betaproteobacteriales", "f__Burkholderiaceae"]}},{"id": "denovo18708", "metadata": {"taxonomy": ["p__Proteobacteria", "c__Gammaproteobacteria", "o__Betaproteobacteriales", "f__Burkholderiaceae"]}},{"id": "denovo18734", "metadata": {"taxonomy": ["p__Proteobacteria", "c__Gammaproteobacteria", "o__Betaproteobacteriales", "f__Burkholderiaceae"]}},{"id": "denovo18735", "metadata": {"taxonomy": ["p__Proteobacteria", "c__Gammaproteobacteria", "o__Betaproteobacteriales", "f__Burkholderiaceae"]}},{"id": "denovo18744", "metadata": {"taxonomy": ["p__Proteobacteria", "c__Gammaproteobacteria", "o__Betaproteobacteriales", "f__Burkholderiaceae"]}},{"id": "denovo18745", "metadata": {"taxonomy": ["p__Proteobacteria", "c__Gammaproteobacteria", "o__Pseudomonadales", "f__Pseudomonadaceae"]}},{"id": "denovo18779", "metadata": {"taxonomy": ["p__Chloroflexi", "c__Chloroflexia", "o__Thermomicrobiales", "f__JG30-KF-CM45", "g__uncultured-bacterium", "s__uncultured-bacterium"]}},{"id": "denovo18787", "metadata": {"taxonomy": ["p__Proteobacteria", "c__Alphaproteobacteria", "o__Caulobacterales", "f__Caulobacteraceae", "g__Brevundimonas"]}},{"id": "denovo18793", "metadata": {"taxonomy": ["p__Proteobacteria", "c__Gammaproteobacteria", "o__Betaproteobacteriales", "f__Burkholderiaceae", "g__Massilia"]}},{"id": "denovo18814", "metadata": {"taxonomy": ["p__Proteobacteria", "c__Alphaproteobacteria", "o__Rhodobacterales", "f__Rhodobacteraceae"]}},{"id": "denovo18829", "metadata": {"taxonomy": ["p__Proteobacteria", "c__Gammaproteobacteria", "o__Betaproteobacteriales", "f__Burkholderiaceae"]}},{"id": "denovo18836", "metadata": {"taxonomy": ["p__Bacteroidetes", "c__Bacteroidia", "o__Cytophagales", "f__Hymenobacteraceae", "g__Pontibacter"]}},{"id": "denovo18857", "metadata": {"taxonomy": ["p__Proteobacteria", "c__Gammaproteobacteria", "o__Betaproteobacteriales", "f__Burkholderiaceae"]}},{"id": "denovo18864", "metadata": {"taxonomy": ["p__Actinobacteria", "c__Actinobacteria", "o__Pseudonocardiales", "f__Pseudonocardiaceae", "g__Actinomycetospora"]}},{"id": "denovo18876", "metadata": {"taxonomy": ["p__Proteobacteria", "c__Gammaproteobacteria", "o__Pseudomonadales", "f__Pseudomonadaceae"]}},{"id": "denovo18893", "metadata": {"taxonomy": ["p__Proteobacteria", "c__Gammaproteobacteria", "o__Betaproteobacteriales", "f__Burkholderiaceae"]}},{"id": "denovo18900", "metadata": {"taxonomy": ["p__Bacteroidetes", "c__Bacteroidia", "o__Cytophagales", "f__Hymenobacteraceae", "g__Pontibacter", "s__uncultured-bacterium"]}},{"id": "denovo18901", "metadata": {"taxonomy": ["p__Proteobacteria", "c__Alphaproteobacteria", "o__Sphingomonadales", "f__Sphingomonadaceae"]}},{"id": "denovo18917", "metadata": {"taxonomy": ["p__Firmicutes", "c__Bacilli", "o__Bacillales", "f__Bacillaceae", "g__Bacillus", "s__Bacillus-drentensis"]}},{"id": "denovo18922", "metadata": {"taxonomy": ["p__Bacteroidetes", "c__Bacteroidia", "o__Cytophagales", "f__Hymenobacteraceae", "g__Pontibacter"]}},{"id": "denovo18928", "metadata": {"taxonomy": ["p__Proteobacteria", "c__Gammaproteobacteria", "o__Pseudomonadales", "f__Pseudomonadaceae", "g__Azotobacter", "s__uncultured-bacterium"]}},{"id": "denovo18936", "metadata": {"taxonomy": ["p__Bacteroidetes", "c__Bacteroidia", "o__Cytophagales", "f__Hymenobacteraceae", "g__Pontibacter"]}},{"id": "denovo18946", "metadata": {"taxonomy": ["p__Proteobacteria", "c__Gammaproteobacteria", "o__Betaproteobacteriales", "f__Burkholderiaceae"]}},{"id": "denovo18953", "metadata": {"taxonomy": ["p__Bacteroidetes", "c__Bacteroidia", "o__Cytophagales", "f__Cyclobacteriaceae", "g__Cesiribacter"]}},{"id": "denovo18956", "metadata": {"taxonomy": ["p__Actinobacteria", "c__Actinobacteria", "o__Micrococcales", "f__Dermacoccaceae", "g__Dermacoccus", "s__uncultured-bacterium"]}},{"id": "denovo19000", "metadata": {"taxonomy": ["p__Proteobacteria", "c__Alphaproteobacteria", "o__Sphingomonadales", "f__Sphingomonadaceae"]}},{"id": "denovo19016", "metadata": {"taxonomy": ["p__Proteobacteria", "c__Gammaproteobacteria", "o__Pseudomonadales", "f__Pseudomonadaceae", "g__Azotobacter", "s__uncultured-bacterium"]}},{"id": "denovo19041", "metadata": {"taxonomy": ["p__Proteobacteria", "c__Gammaproteobacteria", "o__Pseudomonadales", "f__Pseudomonadaceae", "g__Azotobacter", "s__uncultured-bacterium"]}},{"id": "denovo19044", "metadata": {"taxonomy": ["p__Proteobacteria", "c__Gammaproteobacteria", "o__Betaproteobacteriales", "f__Burkholderiaceae"]}},{"id": "denovo19053", "metadata": {"taxonomy": ["p__Firmicutes", "c__Bacilli", "o__Bacillales", "f__Bacillaceae", "g__Bacillus"]}},{"id": "denovo19090", "metadata": {"taxonomy": ["p__Proteobacteria", "c__Gammaproteobacteria", "o__Pseudomonadales", "f__Pseudomonadaceae", "g__Pseudomonas"]}},{"id": "denovo19119", "metadata": {"taxonomy": ["p__Proteobacteria", "c__Gammaproteobacteria", "o__Oceanospirillales", "f__Hahellaceae", "g__Hahella", "s__uncultured-bacterium"]}},{"id": "denovo19121", "metadata": {"taxonomy": ["p__Proteobacteria", "c__Gammaproteobacteria", "o__Pseudomonadales", "f__Pseudomonadaceae", "g__Azotobacter", "s__uncultured-bacterium"]}},{"id": "denovo19146", "metadata": {"taxonomy": ["p__Chloroflexi", "c__Chloroflexia", "o__Thermomicrobiales", "f__JG30-KF-CM45"]}},{"id": "denovo19182", "metadata": {"taxonomy": ["p__Firmicutes", "c__Clostridia", "o__Clostridiales", "f__Lachnospiraceae"]}},{"id": "denovo19201", "metadata": {"taxonomy": ["p__Proteobacteria", "c__Gammaproteobacteria", "o__Betaproteobacteriales", "f__Rhodocyclaceae"]}},{"id": "denovo19212", "metadata": {"taxonomy": ["p__Proteobacteria", "c__Alphaproteobacteria", "o__Sphingomonadales", "f__Sphingomonadaceae", "g__Sphingosinicella", "s__uncultured-bacterium"]}},{"id": "denovo19258", "metadata": {"taxonomy": ["p__Proteobacteria", "c__Gammaproteobacteria", "o__Pseudomonadales", "f__Pseudomonadaceae"]}},{"id": "denovo19270", "metadata": {"taxonomy": ["p__Proteobacteria", "c__Gammaproteobacteria", "o__Betaproteobacteriales", "f__Burkholderiaceae"]}},{"id": "denovo19312", "metadata": {"taxonomy": ["p__Proteobacteria", "c__Gammaproteobacteria", "o__Betaproteobacteriales", "f__Burkholderiaceae"]}},{"id": "denovo19326", "metadata": {"taxonomy": ["p__Proteobacteria", "c__Gammaproteobacteria", "o__Betaproteobacteriales", "f__Burkholderiaceae"]}},{"id": "denovo19361", "metadata": {"taxonomy": ["p__Proteobacteria", "c__Gammaproteobacteria"]}},{"id": "denovo19398", "metadata": {"taxonomy": ["p__Proteobacteria", "c__Alphaproteobacteria", "o__Sphingomonadales", "f__Sphingomonadaceae", "g__Sphingobium"]}},{"id": "denovo19425", "metadata": {"taxonomy": ["p__Proteobacteria", "c__Gammaproteobacteria", "o__Pseudomonadales", "f__Pseudomonadaceae", "g__Pseudomonas"]}},{"id": "denovo19498", "metadata": {"taxonomy": ["p__Gemmatimonadetes", "c__Gemmatimonadetes", "o__Gemmatimonadales", "f__Gemmatimonadaceae", "g__Gemmatirosa", "s__uncultured-bacterium"]}},{"id": "denovo19507", "metadata": {"taxonomy": ["p__Proteobacteria", "c__Gammaproteobacteria", "o__Betaproteobacteriales", "f__Burkholderiaceae", "g__Noviherbaspirillum", "s__uncultured-bacterium"]}},{"id": "denovo19516", "metadata": {"taxonomy": ["p__Proteobacteria", "c__Gammaproteobacteria", "o__Pseudomonadales", "f__Pseudomonadaceae", "g__Pseudomonas"]}},{"id": "denovo19537", "metadata": {"taxonomy": ["p__Proteobacteria", "c__Gammaproteobacteria", "o__Pseudomonadales", "f__Pseudomonadaceae"]}},{"id": "denovo19546", "metadata": {"taxonomy": ["p__Bacteroidetes", "c__Bacteroidia", "o__Cytophagales", "f__Hymenobacteraceae", "g__Pontibacter", "s__uncultured-bacterium"]}},{"id": "denovo19561", "metadata": {"taxonomy": ["p__Firmicutes", "c__Bacilli", "o__Bacillales", "f__Planococcaceae", "g__Bhargavaea", "s__Bhargavaea-cecembensis"]}},{"id": "denovo19579", "metadata": {"taxonomy": ["p__Proteobacteria", "c__Gammaproteobacteria", "o__Betaproteobacteriales", "f__Burkholderiaceae"]}},{"id": "denovo19604", "metadata": {"taxonomy": ["p__Proteobacteria", "c__Gammaproteobacteria", "o__Pseudomonadales", "f__Pseudomonadaceae", "g__Pseudomonas"]}},{"id": "denovo19620", "metadata": {"taxonomy": ["p__Actinobacteria", "c__Actinobacteria", "o__Corynebacteriales", "f__Corynebacteriaceae", "g__Lawsonella", "s__uncultured-bacterium"]}},{"id": "denovo19622", "metadata": {"taxonomy": ["p__Proteobacteria", "c__Gammaproteobacteria", "o__Betaproteobacteriales", "f__Burkholderiaceae"]}},{"id": "denovo19634", "metadata": {"taxonomy": ["p__Proteobacteria", "c__Gammaproteobacteria", "o__Pseudomonadales", "f__Pseudomonadaceae"]}},{"id": "denovo19653", "metadata": {"taxonomy": ["p__Actinobacteria", "c__Actinobacteria", "o__Micrococcales", "f__Micrococcaceae", "g__Micrococcus"]}},{"id": "denovo19686", "metadata": {"taxonomy": ["p__Proteobacteria", "c__Gammaproteobacteria", "o__Betaproteobacteriales", "f__Burkholderiaceae"]}},{"id": "denovo19696", "metadata": {"taxonomy": ["p__Actinobacteria", "c__Actinobacteria", "o__Propionibacteriales", "f__Nocardioidaceae"]}},{"id": "denovo19704", "metadata": {"taxonomy": ["p__Proteobacteria", "c__Gammaproteobacteria", "o__Betaproteobacteriales", "f__Burkholderiaceae"]}},{"id": "denovo19705", "metadata": {"taxonomy": ["p__Proteobacteria", "c__Gammaproteobacteria", "o__Betaproteobacteriales", "f__Burkholderiaceae"]}},{"id": "denovo19728", "metadata": {"taxonomy": ["p__Proteobacteria", "c__Gammaproteobacteria", "o__Betaproteobacteriales", "f__Burkholderiaceae"]}},{"id": "denovo19737", "metadata": {"taxonomy": ["p__Proteobacteria", "c__Gammaproteobacteria", "o__Oceanospirillales", "f__Halomonadaceae", "g__Halomonas"]}},{"id": "denovo19786", "metadata": {"taxonomy": ["p__Proteobacteria", "c__Gammaproteobacteria", "o__Xanthomonadales", "f__Xanthomonadaceae", "g__Stenotrophomonas"]}},{"id": "denovo19790", "metadata": {"taxonomy": ["p__Proteobacteria", "c__Gammaproteobacteria", "o__Betaproteobacteriales", "f__Burkholderiaceae"]}},{"id": "denovo19798", "metadata": {"taxonomy": ["p__Proteobacteria", "c__Gammaproteobacteria", "o__Betaproteobacteriales", "f__Burkholderiaceae", "g__Massilia", "s__uncultured-bacterium"]}},{"id": "denovo19809", "metadata": {"taxonomy": ["p__Firmicutes", "c__Bacilli", "o__Bacillales", "f__Bacillaceae", "g__Bacillus"]}},{"id": "denovo19810", "metadata": {"taxonomy": ["p__Proteobacteria", "c__Gammaproteobacteria", "o__Pseudomonadales", "f__Pseudomonadaceae", "g__Azotobacter", "s__uncultured-bacterium"]}},{"id": "denovo19811", "metadata": {"taxonomy": ["p__Proteobacteria", "c__Gammaproteobacteria", "o__Betaproteobacteriales", "f__Burkholderiaceae"]}},{"id": "denovo19836", "metadata": {"taxonomy": ["p__Proteobacteria", "c__Gammaproteobacteria", "o__Pseudomonadales", "f__Pseudomonadaceae"]}},{"id": "denovo19856", "metadata": {"taxonomy": ["p__Proteobacteria", "c__Gammaproteobacteria", "o__Pseudomonadales", "f__Pseudomonadaceae", "g__Azotobacter", "s__uncultured-bacterium"]}},{"id": "denovo19874", "metadata": {"taxonomy": ["p__Proteobacteria", "c__Gammaproteobacteria", "o__Betaproteobacteriales", "f__Burkholderiaceae"]}},{"id": "denovo19876", "metadata": {"taxonomy": ["p__Proteobacteria", "c__Gammaproteobacteria", "o__Pseudomonadales", "f__Pseudomonadaceae", "g__Pseudomonas"]}},{"id": "denovo19878", "metadata": {"taxonomy": ["p__Proteobacteria", "c__Gammaproteobacteria", "o__Pseudomonadales", "f__Pseudomonadaceae", "g__Pseudomonas"]}},{"id": "denovo19879", "metadata": {"taxonomy": ["p__Proteobacteria", "c__Gammaproteobacteria", "o__Betaproteobacteriales", "f__Burkholderiaceae"]}},{"id": "denovo19886", "metadata": {"taxonomy": ["p__Proteobacteria", "c__Gammaproteobacteria", "o__Betaproteobacteriales", "f__Burkholderiaceae"]}},{"id": "denovo19927", "metadata": {"taxonomy": ["p__Proteobacteria", "c__Gammaproteobacteria", "o__Betaproteobacteriales", "f__Burkholderiaceae"]}},{"id": "denovo19929", "metadata": {"taxonomy": ["p__Actinobacteria", "c__Actinobacteria", "o__Corynebacteriales", "f__Nocardiaceae"]}},{"id": "denovo19937", "metadata": {"taxonomy": ["p__Bacteroidetes", "c__Bacteroidia", "o__Cytophagales", "f__Hymenobacteraceae", "g__Pontibacter", "s__uncultured-bacterium"]}},{"id": "denovo19943", "metadata": {"taxonomy": ["p__Proteobacteria", "c__Gammaproteobacteria", "o__Betaproteobacteriales", "f__Burkholderiaceae", "g__Massilia"]}},{"id": "denovo19946", "metadata": {"taxonomy": ["p__Proteobacteria", "c__Gammaproteobacteria", "o__Betaproteobacteriales", "f__Burkholderiaceae"]}},{"id": "denovo19949", "metadata": {"taxonomy": ["p__Proteobacteria", "c__Gammaproteobacteria", "o__Betaproteobacteriales", "f__Burkholderiaceae"]}},{"id": "denovo19981", "metadata": {"taxonomy": ["p__Actinobacteria", "c__Actinobacteria", "o__Micrococcales", "f__Dermabacteraceae", "g__Brachybacterium", "s__uncultured-bacterium"]}},{"id": "denovo20012", "metadata": {"taxonomy": ["p__Proteobacteria", "c__Gammaproteobacteria", "o__Pseudomonadales", "f__Pseudomonadaceae", "g__Pseudomonas"]}},{"id": "denovo20023", "metadata": {"taxonomy": ["p__Proteobacteria", "c__Gammaproteobacteria", "o__Pseudomonadales", "f__Pseudomonadaceae", "g__Pseudomonas"]}},{"id": "denovo20032", "metadata": {"taxonomy": ["p__Proteobacteria", "c__Gammaproteobacteria", "o__Betaproteobacteriales", "f__Burkholderiaceae"]}},{"id": "denovo20051", "metadata": {"taxonomy": ["p__Firmicutes", "c__Clostridia", "o__Clostridiales", "f__Family-XIII", "g__uncultured"]}},{"id": "denovo20067", "metadata": {"taxonomy": ["p__Bacteroidetes", "c__Bacteroidia", "o__Cytophagales", "f__Hymenobacteraceae", "g__Pontibacter"]}},{"id": "denovo20073", "metadata": {"taxonomy": ["p__Proteobacteria", "c__Gammaproteobacteria", "o__Betaproteobacteriales", "f__Burkholderiaceae"]}},{"id": "denovo20128", "metadata": {"taxonomy": ["p__Proteobacteria", "c__Gammaproteobacteria", "o__Pseudomonadales", "f__Moraxellaceae", "g__Cavicella", "s__uncultured-bacterium"]}},{"id": "denovo20137", "metadata": {"taxonomy": ["p__Proteobacteria", "c__Gammaproteobacteria", "o__Pseudomonadales", "f__Pseudomonadaceae", "g__Azotobacter", "s__uncultured-bacterium"]}},{"id": "denovo20167", "metadata": {"taxonomy": ["p__Proteobacteria", "c__Gammaproteobacteria", "o__Salinisphaerales", "f__Solimonadaceae", "g__Hydrocarboniphaga", "s__uncultured-bacterium"]}},{"id": "denovo20238", "metadata": {"taxonomy": ["p__Proteobacteria", "c__Alphaproteobacteria", "o__Rhizobiales", "f__Beijerinckiaceae", "g__Bosea", "s__uncultured-bacterium"]}},{"id": "denovo20261", "metadata": {"taxonomy": ["p__Actinobacteria", "c__Actinobacteria", "o__Corynebacteriales", "f__Corynebacteriaceae", "g__Corynebacterium-1"]}},{"id": "denovo20266", "metadata": {"taxonomy": ["p__Proteobacteria", "c__Gammaproteobacteria", "o__Betaproteobacteriales", "f__Burkholderiaceae"]}},{"id": "denovo20268", "metadata": {"taxonomy": ["p__Proteobacteria", "c__Gammaproteobacteria", "o__Betaproteobacteriales", "f__Burkholderiaceae"]}},{"id": "denovo20277", "metadata": {"taxonomy": ["p__Proteobacteria", "c__Gammaproteobacteria", "o__Betaproteobacteriales", "f__Burkholderiaceae"]}},{"id": "denovo20314", "metadata": {"taxonomy": ["p__Bacteroidetes", "c__Bacteroidia", "o__Flavobacteriales", "f__Flavobacteriaceae", "g__Myroides"]}},{"id": "denovo20345", "metadata": {"taxonomy": ["p__Proteobacteria", "c__Gammaproteobacteria", "o__Oceanospirillales", "f__Hahellaceae", "g__Hahella", "s__uncultured-bacterium"]}},{"id": "denovo20402", "metadata": {"taxonomy": ["p__Proteobacteria", "c__Gammaproteobacteria", "o__Betaproteobacteriales", "f__Burkholderiaceae"]}},{"id": "denovo20427", "metadata": {"taxonomy": ["p__Proteobacteria", "c__Gammaproteobacteria", "o__Pseudomonadales", "f__Pseudomonadaceae"]}},{"id": "denovo20430", "metadata": {"taxonomy": ["p__Proteobacteria", "c__Alphaproteobacteria", "o__Sphingomonadales", "f__Sphingomonadaceae", "g__Sphingomonas"]}},{"id": "denovo20455", "metadata": {"taxonomy": ["p__Actinobacteria", "c__Actinobacteria"]}},{"id": "denovo20471", "metadata": {"taxonomy": ["p__Proteobacteria", "c__Gammaproteobacteria", "o__Pseudomonadales", "f__Pseudomonadaceae", "g__Azotobacter", "s__uncultured-bacterium"]}},{"id": "denovo20494", "metadata": {"taxonomy": ["p__Firmicutes", "c__Bacilli", "o__Bacillales", "f__Bacillaceae", "g__Bacillus"]}},{"id": "denovo20507", "metadata": {"taxonomy": ["p__Proteobacteria", "c__Gammaproteobacteria", "o__Betaproteobacteriales", "f__Burkholderiaceae"]}},{"id": "denovo20508", "metadata": {"taxonomy": ["p__Proteobacteria", "c__Gammaproteobacteria", "o__Betaproteobacteriales", "f__Burkholderiaceae"]}},{"id": "denovo20586", "metadata": {"taxonomy": ["p__Proteobacteria", "c__Gammaproteobacteria", "o__Betaproteobacteriales", "f__Burkholderiaceae"]}},{"id": "denovo20587", "metadata": {"taxonomy": ["p__Firmicutes", "c__Bacilli", "o__Bacillales", "f__Paenibacillaceae", "g__Paenibacillus", "s__Paenibacillus-castaneae"]}},{"id": "denovo20596", "metadata": {"taxonomy": ["p__Proteobacteria", "c__Gammaproteobacteria", "o__Betaproteobacteriales", "f__Burkholderiaceae", "g__Massilia"]}},{"id": "denovo20631", "metadata": {"taxonomy": ["p__Proteobacteria", "c__Gammaproteobacteria", "o__Betaproteobacteriales", "f__Burkholderiaceae"]}},{"id": "denovo20657", "metadata": {"taxonomy": ["p__Bacteroidetes", "c__Bacteroidia", "o__Cytophagales", "f__Hymenobacteraceae", "g__Pontibacter"]}},{"id": "denovo20688", "metadata": {"taxonomy": ["p__Firmicutes", "c__Bacilli", "o__Lactobacillales", "f__Carnobacteriaceae", "g__uncultured", "s__uncultured-bacterium"]}},{"id": "denovo20693", "metadata": {"taxonomy": ["p__Proteobacteria", "c__Gammaproteobacteria", "o__Betaproteobacteriales"]}},{"id": "denovo20713", "metadata": {"taxonomy": ["p__Firmicutes", "c__Bacilli", "o__Bacillales", "f__Bacillaceae", "g__Bacillus"]}},{"id": "denovo20719", "metadata": {"taxonomy": ["p__Actinobacteria", "c__Actinobacteria", "o__Corynebacteriales", "f__Corynebacteriaceae", "g__Corynebacterium-1"]}},{"id": "denovo20728", "metadata": {"taxonomy": ["p__Actinobacteria", "c__Actinobacteria", "o__Frankiales", "f__Geodermatophilaceae"]}},{"id": "denovo20751", "metadata": {"taxonomy": ["p__Proteobacteria", "c__Gammaproteobacteria", "o__Betaproteobacteriales", "f__Burkholderiaceae"]}},{"id": "denovo20757", "metadata": {"taxonomy": ["p__Proteobacteria", "c__Gammaproteobacteria", "o__Betaproteobacteriales", "f__Burkholderiaceae"]}},{"id": "denovo20758", "metadata": {"taxonomy": ["p__Proteobacteria", "c__Gammaproteobacteria", "o__Betaproteobacteriales", "f__Burkholderiaceae"]}},{"id": "denovo20787", "metadata": {"taxonomy": ["p__Firmicutes", "c__Bacilli", "o__Bacillales", "f__Planococcaceae", "g__Planomicrobium"]}},{"id": "denovo20792", "metadata": {"taxonomy": ["p__Proteobacteria", "c__Gammaproteobacteria", "o__Betaproteobacteriales", "f__Burkholderiaceae"]}},{"id": "denovo20815", "metadata": {"taxonomy": ["p__Proteobacteria", "c__Gammaproteobacteria", "o__Betaproteobacteriales", "f__Burkholderiaceae"]}},{"id": "denovo20829", "metadata": {"taxonomy": ["p__Proteobacteria", "c__Alphaproteobacteria", "o__Rhizobiales", "f__Rhizobiaceae"]}},{"id": "denovo20834", "metadata": {"taxonomy": ["p__Proteobacteria", "c__Alphaproteobacteria", "o__Caulobacterales", "f__Caulobacteraceae", "g__Brevundimonas"]}},{"id": "denovo20851", "metadata": {"taxonomy": ["p__Proteobacteria", "c__Alphaproteobacteria", "o__Caulobacterales", "f__Caulobacteraceae", "g__Brevundimonas"]}},{"id": "denovo20888", "metadata": {"taxonomy": ["Unclassified"]}},{"id": "denovo20895", "metadata": {"taxonomy": ["p__Proteobacteria", "c__Gammaproteobacteria", "o__Betaproteobacteriales", "f__Burkholderiaceae"]}},{"id": "denovo20913", "metadata": {"taxonomy": ["p__Proteobacteria", "c__Gammaproteobacteria", "o__Betaproteobacteriales", "f__Burkholderiaceae"]}},{"id": "denovo20925", "metadata": {"taxonomy": ["p__Actinobacteria", "c__Actinobacteria", "o__Corynebacteriales", "f__Corynebacteriaceae", "g__Corynebacterium-1", "s__Corynebacterium-jeikeium-K411"]}},{"id": "denovo20938", "metadata": {"taxonomy": ["p__Proteobacteria", "c__Alphaproteobacteria", "o__Sphingomonadales", "f__Sphingomonadaceae"]}},{"id": "denovo20971", "metadata": {"taxonomy": ["p__Firmicutes", "c__Clostridia", "o__Clostridiales", "f__Lachnospiraceae"]}},{"id": "denovo20974", "metadata": {"taxonomy": ["p__Firmicutes", "c__Bacilli", "o__Bacillales", "f__Family-XII", "g__Exiguobacterium", "s__Exiguobacterium-acetylicum"]}},{"id": "denovo20978", "metadata": {"taxonomy": ["p__Proteobacteria", "c__Gammaproteobacteria", "o__Betaproteobacteriales", "f__Burkholderiaceae"]}},{"id": "denovo20997", "metadata": {"taxonomy": ["p__Actinobacteria", "c__Actinobacteria", "o__Propionibacteriales", "f__Nocardioidaceae", "g__Nocardioides"]}},{"id": "denovo21000", "metadata": {"taxonomy": ["p__Proteobacteria", "c__Gammaproteobacteria", "o__Pseudomonadales", "f__Pseudomonadaceae", "g__Azotobacter", "s__uncultured-bacterium"]}},{"id": "denovo21001", "metadata": {"taxonomy": ["p__Proteobacteria", "c__Gammaproteobacteria", "o__Betaproteobacteriales", "f__Burkholderiaceae"]}},{"id": "denovo21019", "metadata": {"taxonomy": ["p__Proteobacteria", "c__Gammaproteobacteria", "o__Betaproteobacteriales", "f__Burkholderiaceae"]}},{"id": "denovo21026", "metadata": {"taxonomy": ["p__Proteobacteria", "c__Gammaproteobacteria", "o__Betaproteobacteriales", "f__Burkholderiaceae"]}},{"id": "denovo21030", "metadata": {"taxonomy": ["p__Proteobacteria", "c__Gammaproteobacteria", "o__Pseudomonadales", "f__Pseudomonadaceae", "g__Azotobacter", "s__uncultured-bacterium"]}},{"id": "denovo21044", "metadata": {"taxonomy": ["p__Proteobacteria", "c__Gammaproteobacteria", "o__Betaproteobacteriales", "f__Burkholderiaceae"]}},{"id": "denovo21106", "metadata": {"taxonomy": ["p__Proteobacteria", "c__Gammaproteobacteria", "o__Pseudomonadales", "f__Pseudomonadaceae", "g__Pseudomonas"]}},{"id": "denovo21127", "metadata": {"taxonomy": ["p__Bacteroidetes", "c__Bacteroidia", "o__Bacteroidales"]}},{"id": "denovo21128", "metadata": {"taxonomy": ["p__Bacteroidetes", "c__Bacteroidia", "o__Flavobacteriales", "f__Flavobacteriaceae", "g__Polaribacter-1"]}},{"id": "denovo21164", "metadata": {"taxonomy": ["p__Proteobacteria", "c__Gammaproteobacteria", "o__Pseudomonadales", "f__Pseudomonadaceae", "g__Pseudomonas"]}},{"id": "denovo21167", "metadata": {"taxonomy": ["p__Proteobacteria", "c__Gammaproteobacteria", "o__Pseudomonadales", "f__Pseudomonadaceae", "g__Azotobacter", "s__uncultured-bacterium"]}},{"id": "denovo21236", "metadata": {"taxonomy": ["p__Proteobacteria", "c__Gammaproteobacteria", "o__Pseudomonadales", "f__Moraxellaceae", "g__Acinetobacter"]}},{"id": "denovo21246", "metadata": {"taxonomy": ["p__Firmicutes", "c__Bacilli", "o__Bacillales", "f__Bacillaceae", "g__Bacillus", "s__Bacillus-phocaeensis"]}},{"id": "denovo21260", "metadata": {"taxonomy": ["p__Proteobacteria", "c__Gammaproteobacteria", "o__Pseudomonadales", "f__Pseudomonadaceae"]}},{"id": "denovo21269", "metadata": {"taxonomy": ["p__Proteobacteria", "c__Gammaproteobacteria", "o__Pseudomonadales", "f__Pseudomonadaceae", "g__Pseudomonas"]}},{"id": "denovo21273", "metadata": {"taxonomy": ["p__Proteobacteria", "c__Gammaproteobacteria", "o__Pseudomonadales", "f__Pseudomonadaceae"]}},{"id": "denovo21283", "metadata": {"taxonomy": ["p__Bacteroidetes", "c__Bacteroidia", "o__Cytophagales", "f__Hymenobacteraceae", "g__Pontibacter"]}},{"id": "denovo21293", "metadata": {"taxonomy": ["p__Proteobacteria", "c__Gammaproteobacteria", "o__Betaproteobacteriales", "f__Burkholderiaceae"]}},{"id": "denovo21295", "metadata": {"taxonomy": ["p__Proteobacteria", "c__Gammaproteobacteria", "o__Betaproteobacteriales", "f__Burkholderiaceae"]}},{"id": "denovo21311", "metadata": {"taxonomy": ["p__Proteobacteria", "c__Gammaproteobacteria", "o__Betaproteobacteriales", "f__Burkholderiaceae"]}},{"id": "denovo21314", "metadata": {"taxonomy": ["p__Proteobacteria", "c__Gammaproteobacteria", "o__Pseudomonadales", "f__Pseudomonadaceae", "g__Pseudomonas"]}},{"id": "denovo21341", "metadata": {"taxonomy": ["p__Proteobacteria", "c__Gammaproteobacteria", "o__Pseudomonadales", "f__Pseudomonadaceae", "g__Pseudomonas"]}},{"id": "denovo21353", "metadata": {"taxonomy": ["p__Proteobacteria", "c__Gammaproteobacteria", "o__Oceanospirillales", "f__Halomonadaceae", "g__Halomonas"]}},{"id": "denovo21354", "metadata": {"taxonomy": ["p__Proteobacteria", "c__Gammaproteobacteria", "o__Betaproteobacteriales", "f__Burkholderiaceae"]}},{"id": "denovo21357", "metadata": {"taxonomy": ["p__Bacteroidetes", "c__Bacteroidia", "o__Flavobacteriales", "f__Flavobacteriaceae", "g__Polaribacter-1"]}},{"id": "denovo21387", "metadata": {"taxonomy": ["p__Proteobacteria", "c__Alphaproteobacteria", "o__Sphingomonadales", "f__Sphingomonadaceae"]}},{"id": "denovo21392", "metadata": {"taxonomy": ["p__Proteobacteria", "c__Gammaproteobacteria", "o__Betaproteobacteriales", "f__Burkholderiaceae"]}},{"id": "denovo21431", "metadata": {"taxonomy": ["p__Proteobacteria", "c__Gammaproteobacteria", "o__Salinisphaerales", "f__Solimonadaceae", "g__Hydrocarboniphaga"]}},{"id": "denovo21462", "metadata": {"taxonomy": ["p__Proteobacteria", "c__Gammaproteobacteria", "o__Betaproteobacteriales", "f__Burkholderiaceae", "g__Ralstonia"]}},{"id": "denovo21473", "metadata": {"taxonomy": ["p__Proteobacteria", "c__Gammaproteobacteria", "o__Betaproteobacteriales", "f__Burkholderiaceae"]}},{"id": "denovo21481", "metadata": {"taxonomy": ["p__Proteobacteria", "c__Gammaproteobacteria", "o__Betaproteobacteriales", "f__Burkholderiaceae"]}},{"id": "denovo21484", "metadata": {"taxonomy": ["p__Proteobacteria", "c__Gammaproteobacteria", "o__Betaproteobacteriales", "f__Burkholderiaceae"]}},{"id": "denovo21505", "metadata": {"taxonomy": ["p__Proteobacteria", "c__Gammaproteobacteria", "o__Betaproteobacteriales", "f__Burkholderiaceae"]}},{"id": "denovo21509", "metadata": {"taxonomy": ["p__Proteobacteria", "c__Gammaproteobacteria", "o__Betaproteobacteriales", "f__Burkholderiaceae"]}},{"id": "denovo21512", "metadata": {"taxonomy": ["p__Proteobacteria", "c__Gammaproteobacteria", "o__Pseudomonadales", "f__Pseudomonadaceae", "g__Pseudomonas"]}},{"id": "denovo21520", "metadata": {"taxonomy": ["p__Proteobacteria", "c__Gammaproteobacteria", "o__Pseudomonadales", "f__Pseudomonadaceae"]}},{"id": "denovo21524", "metadata": {"taxonomy": ["p__Proteobacteria", "c__Gammaproteobacteria", "o__Betaproteobacteriales", "f__Burkholderiaceae"]}},{"id": "denovo21537", "metadata": {"taxonomy": ["p__Proteobacteria", "c__Gammaproteobacteria", "o__Betaproteobacteriales", "f__Burkholderiaceae"]}},{"id": "denovo21548", "metadata": {"taxonomy": ["p__Proteobacteria", "c__Gammaproteobacteria", "o__Betaproteobacteriales", "f__Burkholderiaceae"]}},{"id": "denovo21551", "metadata": {"taxonomy": ["p__Proteobacteria", "c__Gammaproteobacteria", "o__Pseudomonadales", "f__Pseudomonadaceae", "g__Pseudomonas"]}},{"id": "denovo21553", "metadata": {"taxonomy": ["p__Proteobacteria", "c__Alphaproteobacteria", "o__Sphingomonadales", "f__Sphingomonadaceae", "g__Sphingomonas", "s__Sphingomonas-phyllosphaerae"]}},{"id": "denovo21558", "metadata": {"taxonomy": ["p__Proteobacteria", "c__Gammaproteobacteria", "o__Pseudomonadales", "f__Pseudomonadaceae", "g__Pseudomonas"]}},{"id": "denovo21608", "metadata": {"taxonomy": ["p__Proteobacteria", "c__Gammaproteobacteria", "o__Betaproteobacteriales", "f__Burkholderiaceae", "g__Massilia", "s__uncultured-bacterium"]}},{"id": "denovo21615", "metadata": {"taxonomy": ["p__Proteobacteria", "c__Gammaproteobacteria", "o__Pseudomonadales", "f__Pseudomonadaceae", "g__Pseudomonas"]}},{"id": "denovo21619", "metadata": {"taxonomy": ["p__Proteobacteria", "c__Gammaproteobacteria", "o__Pseudomonadales", "f__Pseudomonadaceae", "g__Azotobacter", "s__uncultured-bacterium"]}},{"id": "denovo21637", "metadata": {"taxonomy": ["p__Proteobacteria", "c__Gammaproteobacteria", "o__Betaproteobacteriales", "f__Burkholderiaceae"]}},{"id": "denovo21676", "metadata": {"taxonomy": ["p__Proteobacteria", "c__Gammaproteobacteria", "o__Pseudomonadales", "f__Pseudomonadaceae", "g__Pseudomonas"]}},{"id": "denovo21688", "metadata": {"taxonomy": ["p__Proteobacteria", "c__Gammaproteobacteria", "o__Betaproteobacteriales", "f__Burkholderiaceae"]}},{"id": "denovo21729", "metadata": {"taxonomy": ["p__Actinobacteria", "c__Actinobacteria", "o__Micrococcales", "f__Cellulomonadaceae", "g__Cellulomonas", "s__uncultured-bacterium"]}},{"id": "denovo21741", "metadata": {"taxonomy": ["p__Proteobacteria", "c__Gammaproteobacteria", "o__Betaproteobacteriales", "f__Burkholderiaceae"]}},{"id": "denovo21768", "metadata": {"taxonomy": ["p__Proteobacteria", "c__Gammaproteobacteria", "o__Pseudomonadales", "f__Pseudomonadaceae"]}},{"id": "denovo21802", "metadata": {"taxonomy": ["p__Bacteroidetes", "c__Bacteroidia", "o__Cytophagales", "f__Hymenobacteraceae", "g__Pontibacter"]}},{"id": "denovo21821", "metadata": {"taxonomy": ["p__Actinobacteria", "c__Actinobacteria", "o__Corynebacteriales", "f__Corynebacteriaceae", "g__Lawsonella"]}},{"id": "denovo21839", "metadata": {"taxonomy": ["p__Proteobacteria", "c__Gammaproteobacteria", "o__Betaproteobacteriales", "f__Burkholderiaceae"]}},{"id": "denovo21845", "metadata": {"taxonomy": ["p__Proteobacteria", "c__Gammaproteobacteria", "o__Betaproteobacteriales", "f__Burkholderiaceae"]}},{"id": "denovo21856", "metadata": {"taxonomy": ["p__Proteobacteria", "c__Gammaproteobacteria", "o__Betaproteobacteriales", "f__Burkholderiaceae", "g__Massilia"]}},{"id": "denovo21861", "metadata": {"taxonomy": ["p__Proteobacteria", "c__Gammaproteobacteria", "o__Betaproteobacteriales", "f__Burkholderiaceae"]}},{"id": "denovo21889", "metadata": {"taxonomy": ["p__Proteobacteria", "c__Gammaproteobacteria", "o__Betaproteobacteriales", "f__Burkholderiaceae"]}},{"id": "denovo21890", "metadata": {"taxonomy": ["p__Proteobacteria", "c__Gammaproteobacteria", "o__Pseudomonadales", "f__Pseudomonadaceae", "g__Pseudomonas"]}},{"id": "denovo21913", "metadata": {"taxonomy": ["p__Proteobacteria", "c__Alphaproteobacteria", "o__Rhizobiales", "f__Rhizobiaceae"]}},{"id": "denovo21914", "metadata": {"taxonomy": ["p__Proteobacteria", "c__Gammaproteobacteria", "o__Betaproteobacteriales", "f__Burkholderiaceae"]}},{"id": "denovo21917", "metadata": {"taxonomy": ["p__Proteobacteria", "c__Alphaproteobacteria", "o__Sphingomonadales", "f__Sphingomonadaceae", "g__Rhizorhapis"]}},{"id": "denovo21928", "metadata": {"taxonomy": ["p__Proteobacteria", "c__Gammaproteobacteria", "o__Pseudomonadales", "f__Pseudomonadaceae"]}},{"id": "denovo21935", "metadata": {"taxonomy": ["p__Firmicutes", "c__Clostridia", "o__Clostridiales", "f__Ruminococcaceae", "g__Ruminococcaceae-UCG-005"]}},{"id": "denovo21959", "metadata": {"taxonomy": ["p__Proteobacteria", "c__Gammaproteobacteria", "o__Enterobacteriales", "f__Enterobacteriaceae", "g__Pantoea"]}},{"id": "denovo21989", "metadata": {"taxonomy": ["p__Proteobacteria", "c__Gammaproteobacteria", "o__Betaproteobacteriales", "f__Burkholderiaceae"]}},{"id": "denovo21994", "metadata": {"taxonomy": ["p__Actinobacteria", "c__Actinobacteria", "o__Micrococcales"]}},{"id": "denovo22002", "metadata": {"taxonomy": ["p__Proteobacteria", "c__Gammaproteobacteria", "o__Pseudomonadales", "f__Pseudomonadaceae", "g__Azotobacter", "s__uncultured-bacterium"]}},{"id": "denovo22017", "metadata": {"taxonomy": ["p__Proteobacteria", "c__Gammaproteobacteria", "o__Betaproteobacteriales", "f__Burkholderiaceae"]}},{"id": "denovo22031", "metadata": {"taxonomy": ["p__Proteobacteria", "c__Gammaproteobacteria", "o__Xanthomonadales", "f__Xanthomonadaceae", "g__Pseudoxanthomonas"]}},{"id": "denovo22032", "metadata": {"taxonomy": ["p__Firmicutes", "c__Bacilli", "o__Bacillales", "f__Staphylococcaceae", "g__Staphylococcus", "s__Staphylococcus-epidermidis"]}},{"id": "denovo22037", "metadata": {"taxonomy": ["p__Bacteroidetes", "c__Bacteroidia", "o__Cytophagales", "f__Hymenobacteraceae", "g__Pontibacter", "s__uncultured-bacterium"]}},{"id": "denovo22050", "metadata": {"taxonomy": ["p__Proteobacteria", "c__Gammaproteobacteria", "o__Betaproteobacteriales", "f__Burkholderiaceae"]}},{"id": "denovo22052", "metadata": {"taxonomy": ["p__Proteobacteria", "c__Gammaproteobacteria", "o__Betaproteobacteriales", "f__Burkholderiaceae", "g__Massilia"]}},{"id": "denovo22056", "metadata": {"taxonomy": ["p__Proteobacteria", "c__Gammaproteobacteria", "o__Betaproteobacteriales", "f__Burkholderiaceae"]}},{"id": "denovo22060", "metadata": {"taxonomy": ["p__Proteobacteria", "c__Gammaproteobacteria", "o__Betaproteobacteriales", "f__Burkholderiaceae"]}},{"id": "denovo22062", "metadata": {"taxonomy": ["p__Proteobacteria", "c__Gammaproteobacteria", "o__Betaproteobacteriales", "f__Burkholderiaceae"]}},{"id": "denovo22075", "metadata": {"taxonomy": ["p__Proteobacteria", "c__Gammaproteobacteria", "o__Betaproteobacteriales", "f__Burkholderiaceae"]}},{"id": "denovo22091", "metadata": {"taxonomy": ["p__Proteobacteria", "c__Gammaproteobacteria", "o__Pseudomonadales", "f__Pseudomonadaceae", "g__Pseudomonas"]}},{"id": "denovo22127", "metadata": {"taxonomy": ["p__Firmicutes", "c__Bacilli", "o__Bacillales", "f__Bacillaceae", "g__Bacillus"]}},{"id": "denovo22182", "metadata": {"taxonomy": ["p__Proteobacteria", "c__Gammaproteobacteria", "o__Pseudomonadales", "f__Pseudomonadaceae", "g__Azotobacter", "s__uncultured-bacterium"]}},{"id": "denovo22201", "metadata": {"taxonomy": ["p__Proteobacteria", "c__Alphaproteobacteria", "o__Sphingomonadales", "f__Sphingomonadaceae", "g__Altererythrobacter"]}},{"id": "denovo22203", "metadata": {"taxonomy": ["p__Proteobacteria", "c__Alphaproteobacteria", "o__Sphingomonadales", "f__Sphingomonadaceae"]}},{"id": "denovo22205", "metadata": {"taxonomy": ["p__Proteobacteria", "c__Gammaproteobacteria", "o__Pseudomonadales", "f__Pseudomonadaceae", "g__Pseudomonas"]}},{"id": "denovo22216", "metadata": {"taxonomy": ["p__Bacteroidetes", "c__Bacteroidia", "o__Cytophagales", "f__Hymenobacteraceae", "g__Pontibacter"]}},{"id": "denovo22222", "metadata": {"taxonomy": ["p__Proteobacteria", "c__Gammaproteobacteria", "o__Pseudomonadales", "f__Pseudomonadaceae"]}},{"id": "denovo22236", "metadata": {"taxonomy": ["p__Proteobacteria", "c__Alphaproteobacteria", "o__Sphingomonadales", "f__Sphingomonadaceae"]}},{"id": "denovo22239", "metadata": {"taxonomy": ["p__Proteobacteria", "c__Alphaproteobacteria", "o__Rhizobiales", "f__Hyphomicrobiaceae", "g__Pedomicrobium", "s__uncultured-bacterium"]}},{"id": "denovo22249", "metadata": {"taxonomy": ["p__Bacteroidetes", "c__Bacteroidia", "o__Cytophagales", "f__Hymenobacteraceae", "g__Pontibacter", "s__uncultured-bacterium"]}},{"id": "denovo22259", "metadata": {"taxonomy": ["p__Proteobacteria", "c__Gammaproteobacteria", "o__Betaproteobacteriales", "f__Burkholderiaceae"]}},{"id": "denovo22266", "metadata": {"taxonomy": ["p__Proteobacteria", "c__Gammaproteobacteria", "o__Betaproteobacteriales", "f__Burkholderiaceae"]}},{"id": "denovo22310", "metadata": {"taxonomy": ["p__Proteobacteria", "c__Alphaproteobacteria", "o__Rhizobiales", "f__Rhizobiaceae", "g__Allorhizobium-Neorhizobium-Pararhizobium-Rhizobium"]}},{"id": "denovo22315", "metadata": {"taxonomy": ["p__Proteobacteria", "c__Gammaproteobacteria", "o__Betaproteobacteriales", "f__Burkholderiaceae", "g__Massilia"]}},{"id": "denovo22329", "metadata": {"taxonomy": ["p__Proteobacteria", "c__Gammaproteobacteria", "o__Betaproteobacteriales", "f__Burkholderiaceae"]}},{"id": "denovo22336", "metadata": {"taxonomy": ["p__Bacteroidetes", "c__Bacteroidia", "o__Cytophagales", "f__Hymenobacteraceae", "g__Pontibacter"]}},{"id": "denovo22386", "metadata": {"taxonomy": ["p__Proteobacteria", "c__Gammaproteobacteria", "o__Betaproteobacteriales"]}},{"id": "denovo22400", "metadata": {"taxonomy": ["p__Proteobacteria", "c__Gammaproteobacteria", "o__Pseudomonadales", "f__Pseudomonadaceae", "g__Pseudomonas"]}},{"id": "denovo22407", "metadata": {"taxonomy": ["p__Actinobacteria", "c__Actinobacteria", "o__Corynebacteriales", "f__Corynebacteriaceae", "g__Corynebacterium-1"]}},{"id": "denovo22424", "metadata": {"taxonomy": ["p__Proteobacteria"]}},{"id": "denovo22438", "metadata": {"taxonomy": ["p__Proteobacteria", "c__Gammaproteobacteria", "o__Betaproteobacteriales", "f__Burkholderiaceae"]}},{"id": "denovo22459", "metadata": {"taxonomy": ["p__Proteobacteria", "c__Alphaproteobacteria", "o__Caulobacterales", "f__Caulobacteraceae", "g__Brevundimonas"]}},{"id": "denovo22465", "metadata": {"taxonomy": ["p__Proteobacteria", "c__Gammaproteobacteria", "o__Pseudomonadales", "f__Pseudomonadaceae"]}},{"id": "denovo22486", "metadata": {"taxonomy": ["p__Euryarchaeota", "c__Thermoplasmata", "o__Marine-Group-II", "f__uncultured-marine-archaeon", "g__uncultured-marine-archaeon", "s__uncultured-marine-archaeon"]}},{"id": "denovo22506", "metadata": {"taxonomy": ["p__Proteobacteria", "c__Gammaproteobacteria", "o__Oceanospirillales", "f__SS1-B-06-26"]}},{"id": "denovo22523", "metadata": {"taxonomy": ["p__Proteobacteria", "c__Gammaproteobacteria", "o__Betaproteobacteriales", "f__Burkholderiaceae"]}},{"id": "denovo22537", "metadata": {"taxonomy": ["p__Proteobacteria", "c__Alphaproteobacteria", "o__Rhizobiales", "f__Rhizobiaceae", "g__Allorhizobium-Neorhizobium-Pararhizobium-Rhizobium"]}},{"id": "denovo22557", "metadata": {"taxonomy": ["p__Proteobacteria", "c__Gammaproteobacteria", "o__Betaproteobacteriales", "f__Burkholderiaceae"]}},{"id": "denovo22605", "metadata": {"taxonomy": ["p__Proteobacteria", "c__Alphaproteobacteria", "o__Rhizobiales", "f__Rhizobiaceae", "g__Allorhizobium-Neorhizobium-Pararhizobium-Rhizobium", "s__Rhizobium-etli"]}},{"id": "denovo22630", "metadata": {"taxonomy": ["p__Actinobacteria", "c__Actinobacteria", "o__Micrococcales", "f__Micrococcaceae", "g__Micrococcus"]}},{"id": "denovo22645", "metadata": {"taxonomy": ["p__Actinobacteria", "c__Actinobacteria", "o__Corynebacteriales", "f__Corynebacteriaceae", "g__Corynebacterium", "s__uncultured-bacterium"]}},{"id": "denovo22650", "metadata": {"taxonomy": ["p__Proteobacteria", "c__Gammaproteobacteria", "o__Enterobacteriales", "f__Enterobacteriaceae", "g__Serratia", "s__Serratia-marcescens"]}},{"id": "denovo22655", "metadata": {"taxonomy": ["p__Proteobacteria", "c__Gammaproteobacteria", "o__Betaproteobacteriales", "f__Burkholderiaceae"]}},{"id": "denovo22658", "metadata": {"taxonomy": ["p__Proteobacteria", "c__Alphaproteobacteria", "o__Sneathiellales", "f__Sneathiellaceae", "g__uncultured", "s__uncultured-bacterium"]}},{"id": "denovo22676", "metadata": {"taxonomy": ["p__Bacteroidetes", "c__Bacteroidia", "o__Flavobacteriales", "f__Flavobacteriaceae", "g__Salinimicrobium", "s__uncultured-bacterium"]}},{"id": "denovo22681", "metadata": {"taxonomy": ["p__Proteobacteria", "c__Gammaproteobacteria", "o__Pseudomonadales", "f__Pseudomonadaceae", "g__Azotobacter", "s__uncultured-bacterium"]}},{"id": "denovo22780", "metadata": {"taxonomy": ["p__Proteobacteria", "c__Gammaproteobacteria", "o__Pseudomonadales", "f__Pseudomonadaceae"]}},{"id": "denovo22781", "metadata": {"taxonomy": ["p__Proteobacteria", "c__Gammaproteobacteria", "o__Pseudomonadales", "f__Pseudomonadaceae", "g__Azotobacter", "s__uncultured-bacterium"]}},{"id": "denovo22791", "metadata": {"taxonomy": ["p__Proteobacteria", "c__Gammaproteobacteria", "o__Pseudomonadales", "f__Pseudomonadaceae", "g__Azotobacter", "s__uncultured-bacterium"]}},{"id": "denovo22793", "metadata": {"taxonomy": ["p__Firmicutes", "c__Bacilli", "o__Bacillales", "f__Bacillaceae", "g__Oceanobacillus"]}},{"id": "denovo22812", "metadata": {"taxonomy": ["p__Proteobacteria", "c__Alphaproteobacteria", "o__Sphingomonadales", "f__Sphingomonadaceae"]}},{"id": "denovo22854", "metadata": {"taxonomy": ["p__Proteobacteria", "c__Gammaproteobacteria", "o__Betaproteobacteriales", "f__Burkholderiaceae"]}},{"id": "denovo22858", "metadata": {"taxonomy": ["p__Proteobacteria", "c__Gammaproteobacteria", "o__Betaproteobacteriales", "f__Burkholderiaceae"]}},{"id": "denovo22863", "metadata": {"taxonomy": ["p__Proteobacteria", "c__Gammaproteobacteria", "o__Pseudomonadales", "f__Pseudomonadaceae", "g__Pseudomonas"]}},{"id": "denovo22864", "metadata": {"taxonomy": ["p__Proteobacteria", "c__Alphaproteobacteria", "o__Rhizobiales", "f__Beijerinckiaceae", "g__Microvirga", "s__uncultured-bacterium"]}},{"id": "denovo22869", "metadata": {"taxonomy": ["p__Proteobacteria", "c__Gammaproteobacteria", "o__Pseudomonadales", "f__Pseudomonadaceae", "g__Azotobacter", "s__uncultured-bacterium"]}},{"id": "denovo22870", "metadata": {"taxonomy": ["p__Proteobacteria", "c__Gammaproteobacteria", "o__Pseudomonadales", "f__Pseudomonadaceae", "g__Pseudomonas"]}},{"id": "denovo22880", "metadata": {"taxonomy": ["p__Actinobacteria", "c__Actinobacteria", "o__Micrococcales", "f__Micrococcaceae", "g__Micrococcus"]}},{"id": "denovo22896", "metadata": {"taxonomy": ["p__Proteobacteria", "c__Gammaproteobacteria", "o__Betaproteobacteriales", "f__Burkholderiaceae"]}},{"id": "denovo22938", "metadata": {"taxonomy": ["p__Chloroflexi", "c__Chloroflexia", "o__Chloroflexales", "f__Chloroflexaceae"]}},{"id": "denovo22943", "metadata": {"taxonomy": ["p__Proteobacteria", "c__Gammaproteobacteria", "o__Pseudomonadales", "f__Pseudomonadaceae", "g__Azotobacter", "s__uncultured-bacterium"]}},{"id": "denovo23013", "metadata": {"taxonomy": ["p__Actinobacteria", "c__Actinobacteria", "o__Corynebacteriales", "f__Mycobacteriaceae", "g__Mycobacterium"]}},{"id": "denovo23020", "metadata": {"taxonomy": ["p__Firmicutes", "c__Bacilli", "o__Bacillales", "f__Bacillaceae", "g__Bacillus"]}},{"id": "denovo23023", "metadata": {"taxonomy": ["p__Actinobacteria", "c__Actinobacteria", "o__Corynebacteriales", "f__Mycobacteriaceae", "g__Mycobacterium"]}},{"id": "denovo23024", "metadata": {"taxonomy": ["p__Proteobacteria", "c__Gammaproteobacteria", "o__Pseudomonadales", "f__Pseudomonadaceae", "g__Azotobacter", "s__uncultured-bacterium"]}},{"id": "denovo23025", "metadata": {"taxonomy": ["p__Proteobacteria", "c__Gammaproteobacteria", "o__Pseudomonadales", "f__Pseudomonadaceae"]}},{"id": "denovo23045", "metadata": {"taxonomy": ["p__Proteobacteria", "c__Gammaproteobacteria", "o__Betaproteobacteriales", "f__Burkholderiaceae"]}},{"id": "denovo23055", "metadata": {"taxonomy": ["p__Proteobacteria", "c__Gammaproteobacteria", "o__Betaproteobacteriales", "f__Burkholderiaceae"]}},{"id": "denovo23084", "metadata": {"taxonomy": ["p__Proteobacteria", "c__Gammaproteobacteria", "o__Betaproteobacteriales", "f__Burkholderiaceae", "g__Massilia"]}},{"id": "denovo23100", "metadata": {"taxonomy": ["p__Proteobacteria", "c__Gammaproteobacteria", "o__Betaproteobacteriales", "f__Burkholderiaceae"]}},{"id": "denovo23125", "metadata": {"taxonomy": ["p__Bacteroidetes", "c__Bacteroidia", "o__Cytophagales", "f__Hymenobacteraceae", "g__Pontibacter"]}},{"id": "denovo23131", "metadata": {"taxonomy": ["p__Proteobacteria", "c__Alphaproteobacteria"]}},{"id": "denovo23157", "metadata": {"taxonomy": ["p__Proteobacteria", "c__Gammaproteobacteria", "o__Pseudomonadales", "f__Pseudomonadaceae", "g__Pseudomonas"]}},{"id": "denovo23162", "metadata": {"taxonomy": ["p__Proteobacteria", "c__Gammaproteobacteria", "o__Betaproteobacteriales", "f__Burkholderiaceae"]}},{"id": "denovo23163", "metadata": {"taxonomy": ["p__Proteobacteria"]}},{"id": "denovo23197", "metadata": {"taxonomy": ["p__Proteobacteria", "c__Gammaproteobacteria", "o__Betaproteobacteriales", "f__Burkholderiaceae"]}},{"id": "denovo23200", "metadata": {"taxonomy": ["p__Proteobacteria", "c__Gammaproteobacteria", "o__Betaproteobacteriales", "f__Burkholderiaceae"]}},{"id": "denovo23216", "metadata": {"taxonomy": ["p__Bacteroidetes", "c__Bacteroidia", "o__Cytophagales", "f__Hymenobacteraceae", "g__Pontibacter", "s__uncultured-bacterium"]}},{"id": "denovo23227", "metadata": {"taxonomy": ["p__Bacteroidetes", "c__Bacteroidia", "o__Cytophagales", "f__Hymenobacteraceae", "g__Pontibacter"]}},{"id": "denovo23256", "metadata": {"taxonomy": ["p__Proteobacteria", "c__Gammaproteobacteria", "o__Pseudomonadales", "f__Pseudomonadaceae", "g__Azotobacter", "s__uncultured-bacterium"]}},{"id": "denovo23285", "metadata": {"taxonomy": ["p__Proteobacteria", "c__Gammaproteobacteria", "o__Betaproteobacteriales", "f__Burkholderiaceae"]}},{"id": "denovo23301", "metadata": {"taxonomy": ["p__Proteobacteria", "c__Gammaproteobacteria", "o__Betaproteobacteriales", "f__Burkholderiaceae"]}},{"id": "denovo23313", "metadata": {"taxonomy": ["p__Proteobacteria", "c__Gammaproteobacteria", "o__Betaproteobacteriales", "f__Burkholderiaceae"]}},{"id": "denovo23315", "metadata": {"taxonomy": ["p__Proteobacteria", "c__Gammaproteobacteria", "o__Betaproteobacteriales", "f__Burkholderiaceae"]}},{"id": "denovo23375", "metadata": {"taxonomy": ["p__Proteobacteria", "c__Gammaproteobacteria", "o__Pseudomonadales", "f__Pseudomonadaceae", "g__Pseudomonas"]}},{"id": "denovo23380", "metadata": {"taxonomy": ["p__Proteobacteria", "c__Gammaproteobacteria", "o__Betaproteobacteriales", "f__Burkholderiaceae"]}},{"id": "denovo23412", "metadata": {"taxonomy": ["p__Proteobacteria", "c__Gammaproteobacteria", "o__Pseudomonadales", "f__Pseudomonadaceae", "g__Azotobacter", "s__uncultured-bacterium"]}},{"id": "denovo23417", "metadata": {"taxonomy": ["p__Proteobacteria", "c__Gammaproteobacteria", "o__Betaproteobacteriales", "f__Burkholderiaceae"]}},{"id": "denovo23423", "metadata": {"taxonomy": ["p__Actinobacteria", "c__Actinobacteria", "o__Micrococcales", "f__Micrococcaceae", "g__Kocuria"]}},{"id": "denovo23426", "metadata": {"taxonomy": ["p__Proteobacteria", "c__Gammaproteobacteria", "o__Betaproteobacteriales", "f__Burkholderiaceae"]}},{"id": "denovo23433", "metadata": {"taxonomy": ["p__Proteobacteria", "c__Gammaproteobacteria", "o__Oceanospirillales", "f__Hahellaceae", "g__Hahella", "s__uncultured-bacterium"]}},{"id": "denovo23446", "metadata": {"taxonomy": ["p__Proteobacteria", "c__Gammaproteobacteria", "o__Pseudomonadales", "f__Pseudomonadaceae", "g__Azotobacter", "s__uncultured-bacterium"]}},{"id": "denovo23455", "metadata": {"taxonomy": ["p__Proteobacteria", "c__Gammaproteobacteria", "o__Betaproteobacteriales", "f__Burkholderiaceae", "g__Massilia"]}},{"id": "denovo23456", "metadata": {"taxonomy": ["p__Bacteroidetes", "c__Bacteroidia", "o__Flavobacteriales", "f__Flavobacteriaceae", "g__Myroides", "s__uncultured-bacterium"]}},{"id": "denovo23459", "metadata": {"taxonomy": ["p__Firmicutes", "c__Bacilli", "o__Bacillales", "f__Bacillaceae", "g__Bacillus"]}},{"id": "denovo23483", "metadata": {"taxonomy": ["p__Proteobacteria", "c__Alphaproteobacteria", "o__Rhizobiales", "f__Beijerinckiaceae", "g__Methylobacterium", "s__uncultured-bacterium"]}},{"id": "denovo23489", "metadata": {"taxonomy": ["p__Proteobacteria", "c__Gammaproteobacteria", "o__Pseudomonadales", "f__Pseudomonadaceae", "g__Azotobacter", "s__uncultured-bacterium"]}},{"id": "denovo23496", "metadata": {"taxonomy": ["p__Proteobacteria", "c__Gammaproteobacteria", "o__Pseudomonadales", "f__Pseudomonadaceae"]}},{"id": "denovo23535", "metadata": {"taxonomy": ["p__Proteobacteria", "c__Gammaproteobacteria", "o__Pseudomonadales", "f__Pseudomonadaceae", "g__Azotobacter", "s__uncultured-bacterium"]}},{"id": "denovo23540", "metadata": {"taxonomy": ["p__Proteobacteria", "c__Gammaproteobacteria", "o__Pseudomonadales", "f__Pseudomonadaceae"]}},{"id": "denovo23565", "metadata": {"taxonomy": ["p__Bacteroidetes", "c__Bacteroidia", "o__Cytophagales", "f__Hymenobacteraceae", "g__Pontibacter"]}},{"id": "denovo23570", "metadata": {"taxonomy": ["p__Proteobacteria", "c__Gammaproteobacteria", "o__Betaproteobacteriales", "f__Burkholderiaceae"]}},{"id": "denovo23571", "metadata": {"taxonomy": ["p__Proteobacteria", "c__Gammaproteobacteria", "o__Betaproteobacteriales", "f__Burkholderiaceae"]}},{"id": "denovo23583", "metadata": {"taxonomy": ["p__Proteobacteria", "c__Gammaproteobacteria", "o__Xanthomonadales", "f__Xanthomonadaceae", "g__Lysobacter"]}},{"id": "denovo23611", "metadata": {"taxonomy": ["p__Proteobacteria", "c__Gammaproteobacteria", "o__Betaproteobacteriales", "f__Burkholderiaceae"]}},{"id": "denovo23657", "metadata": {"taxonomy": ["p__Proteobacteria", "c__Gammaproteobacteria", "o__Betaproteobacteriales", "f__Burkholderiaceae"]}},{"id": "denovo23693", "metadata": {"taxonomy": ["p__Proteobacteria", "c__Gammaproteobacteria", "o__Betaproteobacteriales", "f__Burkholderiaceae", "g__Massilia", "s__uncultured-bacterium"]}},{"id": "denovo23709", "metadata": {"taxonomy": ["p__Bacteroidetes", "c__Bacteroidia", "o__Cytophagales", "f__Hymenobacteraceae", "g__Pontibacter"]}},{"id": "denovo23782", "metadata": {"taxonomy": ["p__Proteobacteria", "c__Gammaproteobacteria", "o__Pseudomonadales", "f__Pseudomonadaceae"]}},{"id": "denovo23834", "metadata": {"taxonomy": ["p__Proteobacteria", "c__Gammaproteobacteria", "o__Pseudomonadales", "f__Moraxellaceae", "g__Acinetobacter", "s__Acinetobacter-calcoaceticus"]}},{"id": "denovo23838", "metadata": {"taxonomy": ["p__Proteobacteria", "c__Alphaproteobacteria", "o__Caulobacterales", "f__Caulobacteraceae", "g__Brevundimonas"]}},{"id": "denovo23875", "metadata": {"taxonomy": ["p__Proteobacteria", "c__Alphaproteobacteria", "o__Rhizobiales", "f__Rhizobiaceae"]}},{"id": "denovo23896", "metadata": {"taxonomy": ["p__Firmicutes", "c__Negativicutes", "o__Selenomonadales", "f__Acidaminococcaceae", "g__Phascolarctobacterium", "s__uncultured-bacterium"]}},{"id": "denovo23931", "metadata": {"taxonomy": ["p__Proteobacteria", "c__Gammaproteobacteria", "o__Alteromonadales", "f__Shewanellaceae", "g__Shewanella", "s__Shewanella-algae"]}},{"id": "denovo23944", "metadata": {"taxonomy": ["p__Bacteroidetes", "c__Bacteroidia", "o__Cytophagales", "f__Hymenobacteraceae", "g__Adhaeribacter"]}},{"id": "denovo23947", "metadata": {"taxonomy": ["p__Proteobacteria", "c__Alphaproteobacteria", "o__Caulobacterales", "f__Caulobacteraceae", "g__Brevundimonas"]}},{"id": "denovo23950", "metadata": {"taxonomy": ["p__Proteobacteria", "c__Alphaproteobacteria", "o__Rhizobiales", "f__Rhizobiaceae"]}},{"id": "denovo23952", "metadata": {"taxonomy": ["p__Proteobacteria", "c__Gammaproteobacteria", "o__Betaproteobacteriales", "f__Burkholderiaceae"]}},{"id": "denovo23982", "metadata": {"taxonomy": ["p__Proteobacteria", "c__Gammaproteobacteria", "o__Betaproteobacteriales", "f__Burkholderiaceae"]}},{"id": "denovo23987", "metadata": {"taxonomy": ["p__Tenericutes", "c__Mollicutes", "o__Mycoplasmatales", "f__Mycoplasmataceae", "g__Candidatus-Bacilloplasma", "s__uncultured-bacterium"]}},{"id": "denovo23999", "metadata": {"taxonomy": ["p__Proteobacteria", "c__Gammaproteobacteria", "o__Oceanospirillales", "f__Halomonadaceae", "g__Halomonas"]}},{"id": "denovo24000", "metadata": {"taxonomy": ["p__Bacteroidetes", "c__Bacteroidia", "o__Cytophagales", "f__Hymenobacteraceae", "g__Pontibacter"]}},{"id": "denovo24035", "metadata": {"taxonomy": ["p__Proteobacteria", "c__Alphaproteobacteria", "o__Caulobacterales", "f__Caulobacteraceae", "g__Brevundimonas"]}},{"id": "denovo24045", "metadata": {"taxonomy": ["p__Proteobacteria", "c__Gammaproteobacteria", "o__Betaproteobacteriales", "f__Burkholderiaceae"]}},{"id": "denovo24053", "metadata": {"taxonomy": ["p__Proteobacteria", "c__Gammapr
[truncated: 77,428 more chars]
