# Supplementary material for: Spatio-temporal variations in bacterial and fungal community associated with dust aerosol in Kuwait
Source: PLoS One. 2020 Nov 5;15(11):e0241283. doi: 10.1371/journal.pone.0241283 (PMC7644028; doi:10.1371/journal.pone.0241283)
Supplement: S2 File — (BIOM) [file pone.0241283.s009.biom]

{"id": "No Table ID","format": "Biological Observation Matrix 1.0.0","format_url": "http://biom-format.org","matrix_type": "sparse","generated_by": "BIOM-Format 2.1.6","date": "2019-03-28T19:12:15.043375","type": "OTU table","matrix_element_type": "float","shape": [2180, 20],"data": [[0,0,68.0],[0,1,38.0],[1,2,6.0],[2,1,57.0],[2,2,16.0],[2,3,68.0],[3,1,10.0],[4,2,8.0],[4,4,45.0],[5,3,119.0],[6,3,4.0],[6,4,41.0],[6,5,19.0],[7,6,4.0],[7,7,2.0],[8,2,1.0],[8,5,1.0],[8,6,1.0],[8,8,1.0],[8,9,1.0],[9,10,21.0],[10,3,20.0],[10,8,20.0],[11,1,4.0],[11,2,1.0],[11,3,21.0],[11,6,2.0],[11,11,2.0],[11,12,1.0],[11,13,1.0],[12,14,5.0],[13,2,4.0],[13,3,2.0],[13,5,1.0],[13,15,1.0],[13,16,1.0],[14,2,2.0],[14,3,22.0],[15,3,9.0],[15,5,36.0],[16,3,1.0],[16,14,4.0],[16,15,1.0],[17,10,19.0],[18,7,134.0],[19,6,16.0],[20,0,11.0],[20,1,80.0],[20,2,5.0],[20,3,19.0],[20,5,6.0],[20,14,61.0],[20,16,77.0],[21,17,54.0],[22,3,7.0],[23,7,135.0],[24,2,10.0],[25,10,10.0],[26,2,1.0],[26,6,21.0],[27,0,2.0],[27,5,4.0],[27,8,1.0],[27,9,1.0],[27,12,2.0],[27,13,20.0],[27,15,1.0],[27,18,6.0],[28,0,1.0],[28,13,6.0],[29,17,102.0],[30,0,8.0],[30,1,596.0],[30,3,3.0],[30,4,126.0],[30,5,55.0],[30,6,196.0],[30,7,42.0],[30,8,38.0],[30,9,231.0],[30,10,153.0],[30,11,409.0],[30,12,1634.0],[30,13,20.0],[30,14,501.0],[30,15,913.0],[30,16,124.0],[30,17,163.0],[30,18,75.0],[30,19,531.0],[31,19,170.0],[32,1,2.0],[32,16,10.0],[33,3,3.0],[33,11,13.0],[34,4,23.0],[35,7,1.0],[35,9,2.0],[35,12,2.0],[35,15,3.0],[36,4,50.0],[36,10,22.0],[36,19,1.0],[37,2,8.0],[38,7,21.0],[39,0,1374.0],[39,1,2081.0],[39,2,3967.0],[39,3,3293.0],[39,4,627.0],[39,5,2482.0],[39,6,665.0],[39,7,1318.0],[39,8,851.0],[39,9,895.0],[39,10,1473.0],[39,11,3786.0],[39,12,1025.0],[39,13,3091.0],[39,14,1090.0],[39,15,2479.0],[39,16,3673.0],[39,17,249.0],[39,18,2116.0],[39,19,193.0],[40,2,6.0],[40,15,37.0],[41,2,1.0],[41,3,13.0],[41,18,41.0],[42,15,7.0],[43,2,5.0],[43,12,1.0],[43,16,3.0],[44,0,36.0],[44,2,5.0],[44,3,45.0],[44,5,30.0],[44,9,37.0],[44,10,1.0],[44,11,203.0],[44,17,49.0],[45,16,115.0],[46,10,7.0],[46,17,34.0],[47,16,41.0],[48,0,11.0],[49,14,40.0],[50,16,5.0],[51,1,68.0],[51,3,3.0],[51,16,42.0],[51,17,145.0],[52,12,31.0],[52,16,80.0],[53,1,44.0],[53,16,61.0],[54,0,61.0],[54,1,51.0],[55,18,44.0],[56,9,3.0],[56,14,1.0],[56,15,1.0],[57,16,43.0],[58,0,9.0],[58,9,1.0],[59,2,7.0],[59,6,2.0],[60,0,55.0],[60,2,5.0],[60,3,2.0],[60,4,8.0],[60,5,10.0],[60,8,7.0],[60,9,5.0],[60,10,13.0],[60,11,14.0],[60,13,13.0],[60,14,79.0],[60,15,23.0],[60,16,2.0],[60,17,10.0],[61,1,1.0],[61,3,7.0],[61,10,1.0],[62,3,14.0],[62,15,59.0],[63,1,38.0],[63,2,2.0],[64,3,3.0],[64,15,32.0],[65,2,4.0],[65,8,1.0],[66,2,30.0],[66,3,1195.0],[66,7,1.0],[67,2,1.0],[67,3,18.0],[68,3,10.0],[69,15,6.0],[70,6,15.0],[71,15,31.0],[72,1,28.0],[72,2,20.0],[72,3,219.0],[72,5,200.0],[72,9,9.0],[72,15,619.0],[72,16,214.0],[73,13,51.0],[73,15,8.0],[73,16,4.0],[74,0,426.0],[74,1,289.0],[74,2,9.0],[74,3,246.0],[74,4,112.0],[74,5,1.0],[74,6,38.0],[74,8,144.0],[74,9,49.0],[74,10,524.0],[74,11,1899.0],[74,13,18.0],[74,14,229.0],[74,15,968.0],[74,16,252.0],[74,17,634.0],[74,18,209.0],[75,16,3.0],[75,19,277.0],[76,13,6.0],[77,1,2.0],[77,12,18.0],[77,18,1.0],[78,0,3.0],[78,1,12.0],[78,3,3.0],[78,4,148.0],[78,5,8.0],[78,6,1.0],[78,9,14.0],[78,10,4.0],[78,12,17.0],[78,14,4.0],[78,15,8.0],[78,16,164.0],[78,17,7.0],[78,18,6.0],[78,19,20.0],[79,1,14.0],[79,4,8.0],[79,5,3.0],[79,7,7.0],[79,11,4.0],[79,14,18.0],[79,15,5.0],[79,16,7.0],[79,17,16.0],[79,18,8.0],[79,19,31.0],[80,8,13.0],[81,0,16.0],[81,13,6.0],[81,19,34.0],[82,12,97.0],[82,16,56.0],[83,18,5.0],[84,3,1.0],[84,11,18.0],[85,3,11.0],[85,19,205.0],[86,16,117.0],[87,16,45.0],[88,2,31.0],[88,3,4.0],[88,18,69.0],[89,1,25.0],[89,2,1.0],[89,4,52.0],[89,14,22.0],[89,18,136.0],[90,10,31.0],[91,17,22.0],[92,0,2324.0],[92,1,240.0],[92,6,107.0],[92,10,172.0],[92,11,83.0],[92,13,1.0],[92,15,2.0],[92,17,9.0],[92,18,1.0],[93,15,6.0],[93,16,40.0],[94,2,6.0],[94,3,9.0],[94,10,14.0],[94,16,99.0],[95,0,814.0],[95,1,262.0],[95,2,231.0],[95,3,445.0],[95,4,171.0],[95,5,141.0],[95,6,177.0],[95,8,121.0],[95,10,130.0],[95,11,1277.0],[95,12,651.0],[95,13,367.0],[95,14,930.0],[95,15,804.0],[95,16,8.0],[95,17,41.0],[95,18,42.0],[95,19,163.0],[96,8,48.0],[97,4,3.0],[97,7,1.0],[97,11,1.0],[97,15,2.0],[97,18,1.0],[98,2,1.0],[98,5,7.0],[98,6,162.0],[98,9,77.0],[98,10,5.0],[98,12,87.0],[98,13,1.0],[98,14,1.0],[98,16,27.0],[98,18,3166.0],[98,19,81.0],[99,1,305.0],[99,2,5.0],[99,3,227.0],[99,6,33.0],[99,8,23.0],[99,11,78.0],[99,12,411.0],[100,3,3.0],[100,11,46.0],[101,8,18.0],[102,16,17.0],[103,10,30.0],[104,4,12.0],[104,10,9.0],[105,3,9.0],[105,5,5.0],[106,7,77.0],[106,15,12.0],[107,1,22.0],[108,0,6.0],[109,19,46.0],[110,1,1.0],[110,3,7.0],[110,15,4.0],[111,1,3.0],[111,2,1.0],[111,18,16.0],[112,1,19.0],[112,12,3.0],[112,18,4.0],[113,1,21.0],[114,15,7.0],[115,8,12.0],[115,15,17.0],[116,2,12.0],[116,8,97.0],[117,1,47.0],[118,10,3.0],[118,11,15.0],[118,17,1.0],[118,18,13.0],[119,2,2.0],[119,6,5.0],[119,17,1.0],[120,0,2.0],[120,2,42.0],[120,5,34.0],[120,13,15.0],[120,15,4.0],[121,6,3.0],[121,7,7.0],[122,2,5.0],[122,10,73.0],[122,17,17.0],[123,14,95.0],[124,0,23.0],[125,3,1.0],[125,16,26.0],[126,0,4.0],[126,1,51.0],[126,2,7.0],[126,8,58.0],[126,16,50.0],[126,17,25.0],[127,1,275.0],[127,4,1.0],[127,10,4068.0],[127,12,1.0],[127,13,9.0],[127,16,143.0],[127,17,202.0],[127,18,260.0],[127,19,1.0],[128,9,33.0],[129,3,8.0],[129,15,21.0],[130,1,15.0],[130,8,1.0],[131,5,22.0],[132,6,1.0],[132,11,2.0],[132,12,1.0],[132,13,17.0],[132,18,1.0],[133,15,19.0],[134,2,5.0],[135,3,7.0],[136,3,44.0],[137,2,11.0],[137,3,2.0],[137,5,1.0],[137,16,2.0],[138,0,41.0],[139,10,24.0],[140,9,90.0],[141,0,1.0],[141,1,49.0],[141,6,179.0],[141,7,30.0],[141,8,44.0],[141,9,42.0],[141,10,3.0],[141,11,722.0],[141,12,22.0],[141,14,259.0],[141,15,3.0],[141,16,230.0],[141,17,28.0],[141,18,12.0],[141,19,102.0],[142,4,2.0],[142,9,1.0],[142,11,1.0],[142,14,1.0],[142,19,1.0],[143,8,1.0],[143,9,4.0],[144,7,30.0],[145,0,1.0],[145,2,3.0],[145,6,1.0],[145,7,1.0],[145,18,1.0],[146,1,44.0],[146,2,28.0],[146,4,1.0],[146,8,73.0],[146,9,132.0],[146,15,103.0],[146,19,170.0],[147,2,1.0],[147,14,3.0],[147,19,1.0],[148,11,1.0],[148,14,2582.0],[149,0,1.0],[149,6,1.0],[149,18,9.0],[150,15,13.0],[151,2,1.0],[151,3,1.0],[151,5,1.0],[151,15,2.0],[152,16,28.0],[153,2,10.0],[153,15,37.0],[154,3,5.0],[155,2,4.0],[155,7,1.0],[155,8,1.0],[156,1,12.0],[157,0,357.0],[157,1,106.0],[157,2,15.0],[157,3,13.0],[157,4,1514.0],[157,6,47.0],[157,7,96.0],[157,8,19.0],[157,9,35.0],[157,10,604.0],[157,11,2070.0],[157,12,106.0],[157,14,3567.0],[157,15,796.0],[157,16,75.0],[157,18,3266.0],[157,19,103.0],[158,10,255.0],[158,17,87.0],[159,1,22.0],[160,15,30.0],[161,2,22.0],[161,3,2.0],[161,4,1.0],[161,5,4.0],[161,6,4.0],[161,8,1.0],[161,10,5.0],[161,14,1.0],[161,17,1.0],[162,2,27.0],[162,3,4.0],[162,5,2.0],[162,7,1.0],[162,10,2.0],[162,11,1.0],[162,13,1.0],[162,15,2.0],[162,16,4.0],[162,18,1.0],[163,1,21.0],[163,5,985.0],[163,7,160.0],[163,9,19.0],[163,11,179.0],[163,16,69.0],[164,10,10.0],[165,0,91.0],[165,1,2.0],[165,2,1.0],[165,4,4.0],[165,5,54.0],[165,6,12.0],[165,7,2.0],[165,8,26.0],[165,9,7.0],[165,11,43.0],[165,12,11.0],[165,13,341.0],[165,14,3.0],[165,15,14.0],[165,16,5.0],[165,17,3.0],[165,18,68.0],[165,19,12.0],[166,1,42.0],[167,18,5.0],[168,2,2.0],[168,6,1.0],[168,11,1.0],[168,15,1.0],[169,1,4.0],[169,3,5.0],[169,4,52.0],[169,5,10.0],[169,6,143.0],[169,7,88.0],[169,8,46.0],[169,9,53.0],[169,11,94.0],[169,12,74.0],[169,14,50.0],[169,16,5.0],[169,17,122.0],[169,19,276.0],[170,19,78.0],[171,14,77.0],[172,3,1.0],[172,9,3.0],[172,14,5.0],[172,16,15.0],[173,12,108.0],[173,16,68.0],[174,1,14.0],[174,16,45.0],[175,17,59.0],[176,2,3.0],[176,3,2.0],[176,14,2.0],[177,13,9.0],[177,15,2.0],[178,1,44.0],[178,2,2.0],[179,0,8.0],[180,5,12.0],[180,7,26.0],[181,3,3.0],[181,4,40.0],[181,5,6.0],[181,9,84.0],[181,10,23.0],[182,3,3.0],[182,9,84.0],[182,15,13.0],[183,0,142.0],[183,1,544.0],[183,2,46.0],[183,3,87.0],[183,4,433.0],[183,5,130.0],[183,6,590.0],[183,7,927.0],[183,8,109.0],[183,9,397.0],[183,10,28.0],[183,11,397.0],[183,12,324.0],[183,13,68.0],[183,14,1172.0],[183,15,450.0],[183,16,863.0],[183,17,325.0],[183,18,328.0],[183,19,642.0],[184,16,21.0],[185,3,2.0],[185,5,484.0],[185,7,2.0],[185,9,6.0],[185,11,90.0],[185,12,5.0],[185,16,77.0],[185,19,10.0],[186,19,31.0],[187,13,1166.0],[188,3,9.0],[189,2,11.0],[189,3,23.0],[189,5,1.0],[189,6,45.0],[189,13,1.0],[190,2,2.0],[190,5,3.0],[190,18,1.0],[191,3,4.0],[191,15,34.0],[192,5,1.0],[192,6,1.0],[192,8,2.0],[192,13,3.0],[193,2,2.0],[193,5,2.0],[193,6,2.0],[193,9,1.0],[194,18,12.0],[195,15,12.0],[196,4,30.0],[197,4,6.0],[198,2,4.0],[198,3,5.0],[198,15,24.0],[198,17,11.0],[199,0,64.0],[199,1,447.0],[199,3,3.0],[199,4,20.0],[199,5,9.0],[199,6,51.0],[199,8,105.0],[199,9,2.0],[199,10,79.0],[199,11,74.0],[199,12,34.0],[199,14,105.0],[199,16,600.0],[199,17,91.0],[199,18,46.0],[200,1,98.0],[200,2,129.0],[200,3,108.0],[200,4,4331.0],[200,5,19.0],[200,7,198.0],[200,12,322.0],[200,14,289.0],[200,15,326.0],[200,16,74.0],[201,0,1.0],[201,2,2.0],[201,3,1.0],[201,5,1.0],[201,14,2.0],[201,15,2.0],[201,16,1.0],[202,2,16.0],[202,3,6.0],[202,5,15.0],[203,4,65.0],[204,19,247.0],[205,2,2.0],[205,15,4.0],[206,2,7.0],[206,3,1.0],[207,5,14.0],[208,2,3.0],[208,3,1.0],[208,7,1631.0],[208,8,21.0],[208,14,112.0],[209,1,48.0],[209,3,1.0],[209,7,2.0],[209,10,81.0],[209,11,93.0],[209,12,7084.0],[209,16,77.0],[209,17,316.0],[210,0,26.0],[210,1,178.0],[210,2,2.0],[210,3,37.0],[210,4,861.0],[210,5,74.0],[210,6,715.0],[210,7,486.0],[210,8,199.0],[210,9,341.0],[210,10,280.0],[210,11,699.0],[210,12,410.0],[210,13,85.0],[210,14,1200.0],[210,15,374.0],[210,16,303.0],[210,17,184.0],[210,18,184.0],[210,19,1254.0],[211,0,3.0],[211,8,1.0],[211,13,4.0],[212,3,1.0],[212,11,20.0],[212,15,32.0],[213,0,2.0],[213,5,1.0],[213,8,1.0],[213,13,3.0],[213,18,1.0],[214,1,43.0],[214,2,14.0],[214,8,67.0],[214,12,36.0],[215,3,11.0],[215,10,6.0],[216,3,3.0],[216,9,102.0],[216,15,23.0],[217,1,47.0],[217,9,88.0],[218,4,1.0],[218,6,1.0],[218,8,7.0],[218,15,38.0],[218,16,1.0],[218,17,1.0],[218,19,1.0],[219,2,1.0],[219,4,1.0],[219,7,1.0],[219,9,3.0],[219,10,3.0],[219,15,5.0],[220,0,1.0],[220,5,1.0],[220,7,1.0],[220,8,2.0],[221,1,53.0],[222,2,11.0],[222,3,1.0],[222,4,2.0],[222,5,1.0],[222,6,1.0],[222,7,1.0],[222,8,1.0],[222,10,1.0],[222,15,2.0],[222,18,1.0],[222,19,1.0],[223,12,62.0],[224,8,22.0],[225,5,8.0],[226,2,25.0],[226,5,1.0],[226,13,1.0],[226,16,1.0],[227,2,6.0],[228,1,8.0],[228,2,1.0],[228,3,23.0],[228,6,29.0],[228,8,2.0],[228,11,18.0],[228,14,19.0],[228,15,14.0],[229,5,5.0],[230,7,70.0],[231,7,224.0],[232,8,4.0],[232,10,27.0],[232,13,3.0],[232,17,64.0],[233,6,14.0],[234,3,5.0],[235,14,25.0],[236,2,2.0],[236,3,20.0],[236,4,25.0],[236,5,44.0],[236,6,31.0],[236,7,1.0],[236,8,30.0],[236,11,61.0],[236,13,1.0],[236,15,14.0],[236,16,11.0],[236,17,22.0],[236,18,29.0],[237,4,6.0],[237,13,6.0],[238,19,40.0],[239,13,9.0],[239,16,1.0],[240,3,5.0],[240,5,1.0],[240,15,36.0],[240,16,2.0],[241,9,40.0],[241,18,30.0],[242,15,13.0],[243,1,72.0],[243,16,34.0],[244,1,1.0],[244,2,3.0],[244,8,1.0],[244,10,5.0],[244,18,1.0],[244,19,1.0],[245,14,45.0],[246,4,6.0],[247,2,9.0],[248,10,73.0],[248,19,1.0],[249,4,1.0],[249,6,1.0],[249,8,1.0],[249,9,1.0],[249,15,1.0],[250,0,46.0],[250,1,40.0],[250,2,121.0],[250,3,75.0],[250,6,60.0],[250,10,23.0],[250,13,20.0],[250,16,174.0],[250,19,100.0],[251,10,8.0],[252,6,8.0],[252,15,1.0],[253,4,16.0],[253,5,14.0],[253,16,8.0],[254,2,1.0],[254,10,42.0],[255,10,31.0],[255,17,34.0],[256,1,1.0],[256,2,50.0],[256,3,20.0],[256,5,10.0],[256,6,8.0],[256,8,9.0],[256,9,1.0],[256,10,10.0],[256,11,1.0],[256,12,1.0],[256,13,2.0],[256,16,4.0],[256,17,3.0],[256,18,3.0],[256,19,1.0],[257,16,5.0],[258,15,30.0],[259,0,51.0],[260,2,24.0],[260,8,17.0],[261,5,255.0],[261,9,5.0],[262,0,457.0],[263,1,60.0],[263,3,10.0],[263,11,26.0],[264,15,5.0],[265,12,12.0],[265,14,39.0],[266,0,1.0],[266,1,1.0],[266,2,3.0],[266,5,2.0],[266,6,1.0],[266,9,4.0],[266,15,2.0],[266,17,1.0],[267,2,12.0],[268,8,12.0],[268,11,35.0],[268,12,64.0],[269,3,1.0],[269,8,13.0],[270,8,13.0],[270,10,23.0],[270,17,127.0],[271,3,5.0],[271,15,18.0],[272,4,1.0],[272,6,1066.0],[272,14,26.0],[272,15,674.0],[272,19,76.0],[273,1,82.0],[273,2,11.0],[273,3,21.0],[273,5,28.0],[273,8,11.0],[273,13,12.0],[273,16,88.0],[274,2,5.0],[274,3,1.0],[274,5,1.0],[274,6,1.0],[275,1,47.0],[275,2,2.0],[275,3,7.0],[275,5,43.0],[275,9,52.0],[275,16,62.0],[276,2,1.0],[276,5,2.0],[276,18,2.0],[277,2,19.0],[277,3,14.0],[277,4,22.0],[277,5,3.0],[277,10,12.0],[277,11,30.0],[277,13,1.0],[277,15,31.0],[277,16,40.0],[278,1,7.0],[278,12,30.0],[279,1,3.0],[279,16,2.0],[280,3,10.0],[281,0,5.0],[282,4,6.0],[283,8,1.0],[283,12,34.0],[283,14,4.0],[284,7,44.0],[284,11,31.0],[284,17,51.0],[285,2,8.0],[285,3,6.0],[285,7,1530.0],[285,8,32.0],[285,14,108.0],[286,11,38.0],[287,1,10.0],[287,4,1.0],[287,5,12.0],[287,15,20.0],[288,5,3.0],[288,6,1.0],[288,8,1.0],[288,18,1.0],[288,19,1.0],[289,15,27.0],[290,2,2.0],[290,3,6.0],[290,4,1.0],[290,15,111.0],[291,3,8.0],[291,15,48.0],[292,2,29.0],[292,18,68.0],[293,2,9.0],[293,16,64.0],[294,18,70.0],[295,2,1.0],[295,8,1.0],[295,16,3.0],[296,0,315.0],[296,1,101.0],[296,2,8.0],[296,3,2.0],[296,4,1426.0],[296,6,44.0],[296,7,90.0],[296,8,31.0],[296,9,36.0],[296,10,656.0],[296,11,2205.0],[296,12,106.0],[296,14,3574.0],[296,15,832.0],[296,16,75.0],[296,18,3616.0],[296,19,109.0],[297,6,6.0],[298,0,3.0],[298,2,1.0],[298,4,4.0],[298,8,5.0],[298,10,7.0],[298,11,17.0],[298,13,8.0],[298,14,14.0],[298,15,1.0],[298,16,1.0],[298,17,18.0],[299,3,12.0],[299,8,11.0],[300,0,1.0],[300,10,2.0],[300,11,2.0],[300,15,1.0],[301,0,12.0],[301,1,8.0],[301,2,20.0],[301,3,40.0],[301,5,1.0],[301,7,8.0],[301,8,17.0],[301,9,44.0],[301,13,3.0],[301,15,9.0],[301,16,4.0],[302,3,11.0],[302,7,250.0],[302,8,14.0],[302,12,1.0],[302,15,31.0],[302,16,29.0],[303,3,7.0],[304,0,1.0],[304,2,2.0],[304,4,1.0],[304,6,2.0],[304,8,2.0],[305,2,3.0],[305,10,34.0],[306,7,4.0],[306,9,66.0],[307,10,13.0],[308,3,7.0],[309,1,26.0],[309,10,174.0],[309,13,19.0],[309,16,35.0],[310,0,404.0],[310,1,95.0],[310,2,2.0],[310,3,54.0],[310,4,48.0],[310,5,399.0],[310,6,254.0],[310,7,162.0],[310,8,204.0],[310,9,43.0],[310,10,19.0],[310,11,1132.0],[310,12,16277.0],[310,13,5075.0],[310,14,139.0],[310,15,310.0],[310,16,113.0],[310,17,295.0],[310,18,1144.0],[310,19,613.0],[311,0,50.0],[311,1,55.0],[311,2,448.0],[311,3,148.0],[311,4,105.0],[311,5,638.0],[311,7,2.0],[311,8,59.0],[311,9,49.0],[311,10,1.0],[311,11,1.0],[311,13,34.0],[311,14,2301.0],[311,15,1.0],[311,16,162.0],[311,17,224.0],[311,18,111.0],[312,3,12.0],[312,5,23.0],[313,2,9.0],[313,3,27.0],[313,8,23.0],[313,10,66.0],[313,15,9.0],[314,1,10.0],[314,3,4.0],[314,10,7.0],[314,15,111.0],[315,2,1.0],[315,3,12.0],[315,4,300.0],[315,5,16.0],[315,7,5.0],[315,8,33.0],[315,9,40.0],[315,10,1.0],[315,11,125.0],[315,12,2.0],[315,13,13.0],[315,14,61.0],[315,15,161.0],[315,16,8.0],[315,18,13.0],[316,1,62.0],[316,2,19.0],[316,6,80.0],[317,2,3.0],[317,5,1.0],[317,10,2.0],[317,12,1.0],[317,17,2.0],[318,2,1.0],[318,15,10.0],[318,16,51.0],[319,0,1.0],[319,2,3.0],[319,4,1.0],[319,5,2.0],[319,16,3.0],[320,9,33.0],[321,8,12.0],[322,2,5.0],[322,3,9.0],[322,8,30.0],[322,14,72.0],[323,6,2.0],[323,8,3.0],[323,10,1.0],[323,16,5.0],[323,17,254.0],[324,8,16.0],[325,9,4.0],[325,11,1.0],[325,14,9.0],[325,15,4.0],[325,18,1.0],[326,13,9.0],[327,2,1.0],[327,3,5.0],[328,2,6.0],[329,0,77.0],[329,1,241.0],[329,2,16.0],[329,3,15.0],[329,4,119.0],[329,5,122.0],[329,6,52.0],[329,7,60.0],[329,8,4486.0],[329,9,1309.0],[329,10,366.0],[329,11,1.0],[329,12,40.0],[329,13,37.0],[329,14,978.0],[329,16,112.0],[329,17,128.0],[329,18,33.0],[329,19,396.0],[330,3,12.0],[330,15,26.0],[331,8,16.0],[332,10,26.0],[332,18,18.0],[333,9,141.0],[334,16,5.0],[335,0,46.0],[335,1,61.0],[335,2,5.0],[335,3,12.0],[335,5,12.0],[335,8,7.0],[335,11,89.0],[335,12,13.0],[335,15,4.0],[335,16,30.0],[335,18,55.0],[336,4,40.0],[337,1,5.0],[337,12,15.0],[338,2,1.0],[338,10,7.0],[339,3,3.0],[339,11,41.0],[340,2,5.0],[341,2,3.0],[341,5,1.0],[341,6,1.0],[341,7,1.0],[341,9,1.0],[341,10,1.0],[341,15,1.0],[341,16,2.0],[341,17,1.0],[342,2,3.0],[342,6,76.0],[343,11,53.0],[343,15,15.0],[344,3,3.0],[344,15,14.0],[345,2,8.0],[346,7,68.0],[346,16,31.0],[347,10,5.0],[348,6,37.0],[348,7,61.0],[348,13,7.0],[349,5,16.0],[349,9,1.0],[350,10,11.0],[351,0,11.0],[352,4,1.0],[352,9,1.0],[352,11,3.0],[352,16,3.0],[353,3,13.0],[354,4,48.0],[354,19,140.0],[355,2,8.0],[355,3,2.0],[355,7,1.0],[356,2,1.0],[356,6,39.0],[357,0,7.0],[358,3,10.0],[359,1,1.0],[359,4,1.0],[359,6,4.0],[359,8,1.0],[359,10,1.0],[359,14,2.0],[360,0,17.0],[360,1,68.0],[360,3,2.0],[360,4,3.0],[360,5,5.0],[360,6,58.0],[360,7,15.0],[360,13,31.0],[360,14,174.0],[360,16,114.0],[360,19,28.0],[361,0,4.0],[361,4,1.0],[361,5,1.0],[361,9,1.0],[361,16,1.0],[362,2,1.0],[362,6,209.0],[362,15,102.0],[363,6,64.0],[364,7,64.0],[365,11,228.0],[365,17,44.0],[366,1,1.0],[366,13,2.0],[366,16,83.0],[367,9,84.0],[368,10,6.0],[368,19,2.0],[369,0,9.0],[370,0,4.0],[370,5,14.0],[370,7,251.0],[370,9,55.0],[370,10,31.0],[370,13,12.0],[370,16,103.0],[370,17,33.0],[371,4,93.0],[371,8,14.0],[371,17,39.0],[372,1,3.0],[372,5,8.0],[373,1,34.0],[374,7,4.0],[374,16,1.0],[375,1,5.0],[375,5,2.0],[375,15,23.0],[376,1,16.0],[376,4,15.0],[376,5,2.0],[376,6,81.0],[376,9,18.0],[376,15,31.0],[376,16,11.0],[377,0,10.0],[377,1,25.0],[377,3,10.0],[377,5,137.0],[377,8,18.0],[377,9,18.0],[377,10,16.0],[377,11,41.0],[377,12,117.0],[377,14,89.0],[377,17,52.0],[377,19,51.0],[378,0,1295.0],[378,5,4681.0],[378,6,1.0],[378,7,64.0],[378,9,147.0],[378,15,37.0],[378,16,67.0],[379,9,100.0],[380,0,3.0],[380,1,33.0],[380,2,2.0],[380,8,10.0],[380,15,1.0],[380,16,36.0],[380,17,17.0],[381,2,11.0],[381,3,3.0],[382,4,11.0],[382,5,1.0],[382,9,2.0],[383,2,16.0],[383,3,18.0],[383,5,20.0],[383,8,21.0],[383,9,97.0],[383,10,7.0],[383,13,26.0],[383,15,34.0],[383,17,2684.0],[383,19,59.0],[384,1,10.0],[384,3,11.0],[384,10,1.0],[384,11,3.0],[384,15,3.0],[384,16,16.0],[385,8,2.0],[385,12,98.0],[386,17,39.0],[387,1,21.0],[387,2,4.0],[387,3,3.0],[387,14,175.0],[387,15,4.0],[388,3,5.0],[388,5,46.0],[388,19,4327.0],[389,2,2.0],[389,6,1.0],[389,8,1.0],[389,18,2.0],[390,8,10.0],[391,1,40.0],[391,2,33.0],[391,3,82.0],[391,8,53.0],[391,13,4.0],[391,16,130.0],[392,0,7.0],[392,1,80.0],[392,4,8.0],[392,6,1.0],[392,7,31.0],[392,8,2.0],[392,9,6.0],[392,10,30.0],[392,11,194.0],[392,12,128.0],[392,14,169.0],[392,15,6.0],[392,16,144.0],[392,17,17.0],[392,19,53.0],[393,2,7.0],[393,5,20.0],[393,14,491.0],[394,2,3.0],[394,5,9.0],[395,5,8.0],[396,0,2.0],[396,1,1.0],[396,2,14.0],[396,3,2.0],[396,4,2.0],[396,5,26.0],[396,9,6.0],[396,13,1.0],[396,16,4.0],[396,17,2.0],[397,0,20.0],[397,4,3.0],[397,5,18.0],[397,6,4.0],[397,8,7.0],[397,9,5.0],[397,11,6.0],[397,12,7.0],[397,13,110.0],[397,15,1.0],[397,18,20.0],[397,19,1.0],[398,19,94.0],[399,2,6.0],[400,2,15.0],[400,3,7.0],[400,16,54.0],[401,6,1.0],[401,7,4.0],[401,9,1.0],[401,12,2.0],[402,16,13.0],[403,18,64.0],[404,3,1.0],[404,15,4.0],[405,4,1.0],[405,8,1.0],[405,15,8.0],[405,16,1.0],[406,5,3.0],[406,8,1357.0],[406,9,41.0],[406,10,7.0],[406,13,1.0],[406,15,13.0],[406,18,61.0],[407,0,4.0],[407,1,15.0],[407,2,53.0],[407,3,6.0],[407,4,33.0],[407,5,55.0],[407,6,48.0],[407,8,1.0],[407,9,10.0],[407,10,18.0],[407,11,1.0],[407,14,29.0],[407,15,15.0],[407,16,30.0],[407,17,9.0],[407,18,10.0],[407,19,8.0],[408,0,1.0],[408,6,8.0],[408,7,1.0],[408,12,8.0],[408,16,1.0],[409,4,10.0],[409,5,1.0],[409,8,4.0],[409,9,5.0],[409,13,1.0],[409,14,2.0],[409,15,6.0],[409,18,1.0],[409,19,1.0],[410,0,1.0],[410,1,6.0],[410,2,7.0],[410,3,2.0],[410,9,4.0],[410,15,2.0],[411,0,1.0],[411,2,4.0],[411,5,1.0],[411,8,1.0],[412,9,61.0],[412,17,23.0],[413,9,23.0],[414,8,20.0],[414,10,12.0],[415,1,54.0],[415,4,54.0],[415,16,30.0],[415,18,80.0],[416,3,7.0],[417,2,6.0],[418,0,2.0],[418,1,24.0],[418,3,7.0],[418,4,2.0],[418,5,4.0],[418,6,1.0],[418,8,2.0],[418,9,2.0],[418,11,1.0],[418,12,15.0],[418,15,13.0],[418,16,179.0],[418,18,2.0],[418,19,9.0],[419,5,3.0],[419,15,9.0],[420,15,48.0],[421,6,107.0],[421,11,2.0],[421,14,381.0],[422,3,4.0],[422,9,158.0],[423,2,1.0],[423,14,378.0],[423,15,76.0],[424,1,14.0],[425,2,1.0],[425,4,1.0],[425,13,1.0],[425,14,2.0],[425,15,1.0],[426,1,37.0],[426,4,4.0],[426,16,21.0],[426,17,2.0],[427,1,76.0],[428,2,4.0],[428,3,37.0],[429,2,5.0],[429,3,31.0],[430,15,25.0],[430,19,247.0],[431,2,6.0],[432,0,4.0],[432,5,1.0],[432,6,1.0],[432,13,5.0],[432,18,2.0],[433,5,12.0],[433,6,14.0],[433,8,1.0],[434,3,4.0],[434,9,13.0],[435,13,5.0],[436,9,3.0],[436,19,57.0],[437,1,295.0],[437,2,47.0],[437,3,36.0],[437,5,179.0],[437,8,21.0],[437,9,2.0],[437,13,1.0],[437,18,298.0],[438,7,82.0],[438,12,133.0],[439,12,106.0],[440,2,2.0],[440,3,3.0],[440,7,34.0],[440,16,87.0],[441,8,7.0],[442,0,16.0],[442,13,2.0],[442,19,37.0],[443,2,9.0],[443,3,22.0],[444,3,14.0],[445,10,20.0],[446,9,11.0],[446,13,1.0],[446,15,1.0],[447,2,8.0],[448,0,1.0],[448,2,4.0],[448,5,4.0],[448,9,1.0],[449,3,26.0],[449,5,22.0],[449,7,71.0],[449,15,14.0],[449,17,1.0],[450,8,20.0],[451,1,27.0],[451,10,28.0],[451,16,38.0],[452,15,22.0],[452,19,261.0],[453,17,51.0],[454,9,19.0],[455,1,7.0],[456,5,1.0],[456,9,6.0],[457,18,5.0],[458,2,5.0],[459,2,18.0],[459,3,1.0],[459,10,5.0],[459,13,4.0],[459,17,2.0],[460,2,3.0],[460,3,9.0],[460,8,3.0],[460,9,18.0],[460,15,39.0],[461,4,3.0],[461,14,1.0],[461,18,1.0],[462,2,10.0],[462,3,2.0],[462,8,6.0],[463,2,3.0],[463,16,3.0],[464,3,2.0],[464,8,4.0],[465,0,48.0],[466,16,34.0],[467,15,27.0],[468,1,55.0],[468,2,9.0],[468,8,20.0],[468,13,26.0],[468,15,14.0],[469,13,129.0],[470,8,1.0],[470,9,8.0],[471,8,17.0],[472,15,49.0],[473,2,14.0],[474,1,185.0],[474,10,276.0],[474,16,56.0],[474,17,147.0],[474,18,38.0],[475,8,9.0],[476,2,6.0],[477,2,1.0],[477,3,4.0],[478,1,1.0],[478,4,10.0],[478,12,4.0],[478,17,14.0],[479,6,79.0],[480,6,21.0],[481,3,6.0],[482,1,80.0],[482,6,1.0],[482,10,1.0],[482,15,35.0],[482,16,6.0],[482,17,609.0],[483,11,5.0],[483,14,2755.0],[484,5,1.0],[484,13,3.0],[484,15,1.0],[484,18,2.0],[485,16,344.0],[486,3,6.0],[487,3,27.0],[487,5,5.0],[487,6,34.0],[487,13,8.0],[487,19,3.0],[488,4,7.0],[489,3,18.0],[489,6,46.0],[489,7,154.0],[489,8,4.0],[489,9,20.0],[489,10,1.0],[489,12,1.0],[489,14,1.0],[489,19,1.0],[490,1,100.0],[490,11,50.0],[490,16,181.0],[491,0,52.0],[491,3,4.0],[492,6,56.0],[493,8,2.0],[493,9,22.0],[494,2,3.0],[494,9,42.0],[495,3,15.0],[496,2,11.0],[496,3,2.0],[496,8,2.0],[496,9,4.0],[496,15,17.0],[497,10,3.0],[497,17,401.0],[498,0,7.0],[499,3,13.0],[500,1,17.0],[500,3,2.0],[500,4,49.0],[500,5,3.0],[500,6,18.0],[500,7,6.0],[500,8,38.0],[500,9,16.0],[500,10,3.0],[500,13,1.0],[500,15,153.0],[500,16,17.0],[500,17,5.0],[500,19,6.0],[501,0,3.0],[501,1,9.0],[501,4,145.0],[501,5,9.0],[501,6,3.0],[501,9,6.0],[501,10,5.0],[501,12,14.0],[501,14,8.0],[501,15,5.0],[501,16,138.0],[501,17,7.0],[501,18,3.0],[501,19,23.0],[502,8,8.0],[502,10,3.0],[502,13,2.0],[503,11,200.0],[504,18,80.0],[505,3,3.0],[505,8,3.0],[506,7,1.0],[506,14,129.0],[507,2,10.0],[508,1,150.0],[509,8,18.0],[510,4,97.0],[510,8,5.0],[510,17,34.0],[511,17,5.0],[512,8,13.0],[512,15,15.0],[513,6,1.0],[513,7,10.0],[513,18,1.0],[514,7,67.0],[514,12,135.0],[515,12,79.0],[516,2,9.0],[516,3,85.0],[516,4,5303.0],[516,5,699.0],[516,6,104.0],[516,9,13.0],[516,13,7.0],[516,15,32.0],[516,17,1.0],[517,1,56.0],[517,2,17.0],[517,3,42.0],[517,5,87.0],[517,6,163.0],[517,7,1706.0],[517,9,126.0],[517,10,309.0],[517,17,28.0],[517,18,360.0],[517,19,70.0],[518,7,5.0],[518,9,1.0],[519,1,168.0],[519,2,16.0],[519,3,22.0],[519,4,28.0],[519,8,7.0],[519,9,34.0],[519,10,1.0],[519,12,30.0],[519,13,6.0],[519,14,76.0],[519,17,225.0],[519,18,42.0],[519,19,126.0],[520,2,3.0],[520,3,2.0],[520,7,3.0],[520,15,1.0],[521,2,43.0],[521,5,19.0],[521,9,53.0],[521,10,201.0],[521,16,9.0],[522,5,1.0],[522,6,2.0],[522,8,2.0],[523,6,65.0],[524,19,93.0],[525,4,1.0],[525,9,1.0],[525,18,6.0],[526,0,4.0],[526,3,8.0],[527,4,11.0],[527,5,13.0],[528,8,4.0],[528,11,10.0],[528,18,2.0],[529,0,11.0],[529,1,166.0],[529,2,30.0],[529,3,52.0],[529,4,146.0],[529,5,30.0],[529,6,198.0],[529,8,57.0],[529,10,467.0],[529,11,68.0],[529,12,85.0],[529,15,133.0],[529,16,399.0],[529,17,430.0],[529,18,34.0],[529,19,241.0],[530,4,1.0],[530,18,12.0],[531,7,6.0],[532,3,86.0],[532,5,41.0],[533,3,5.0],[534,11,1.0],[534,12,2.0],[534,18,1.0],[534,19,1.0],[535,16,8.0],[536,3,4.0],[536,15,67.0],[537,11,158.0],[538,12,13.0],[539,15,11.0],[540,11,36.0],[541,7,3.0],[541,9,1.0],[541,18,1.0],[541,19,1.0],[542,3,6.0],[543,18,15.0],[544,15,18.0],[545,15,16.0],[546,6,40.0],[547,3,5.0],[548,2,12.0],[549,10,8.0],[549,15,17.0],[550,2,1.0],[550,8,18.0],[550,10,1.0],[550,13,12.0],[551,7,171.0],[551,14,87.0],[551,16,14.0],[551,17,58.0],[552,0,14.0],[552,3,2.0],[552,5,8.0],[552,6,2.0],[552,8,6.0],[552,11,2.0],[552,12,6.0],[552,13,53.0],[552,15,2.0],[552,18,9.0],[553,0,16.0],[553,3,6.0],[554,0,1.0],[554,5,2.0],[554,11,1.0],[554,13,4.0],[555,0,6.0],[556,9,1.0],[556,11,3.0],[556,15,1.0],[556,16,2.0],[557,13,6.0],[557,15,4.0],[557,16,1.0],[558,8,11.0],[558,10,1.0],[558,14,1.0],[559,12,31.0],[560,1,15.0],[560,17,3.0],[561,9,25.0],[562,8,117.0],[563,14,14.0],[564,2,14.0],[564,3,6.0],[565,2,5.0],[565,3,2.0],[565,5,1.0],[565,6,3.0],[565,13,1.0],[565,15,7.0],[565,16,2.0],[565,18,1.0],[566,3,7.0],[566,16,88.0],[567,1,15.0],[567,5,3.0],[567,10,6.0],[567,14,38.0],[567,17,31.0],[567,18,23.0],[568,4,1.0],[568,11,1.0],[568,12,1.0],[568,14,4.0],[568,19,2.0],[569,0,92.0],[569,1,623.0],[569,2,83.0],[569,3,186.0],[569,5,156.0],[569,6,79.0],[569,9,31.0],[569,10,171.0],[569,11,77.0],[569,15,175.0],[569,16,277.0],[569,17,157.0],[569,18,360.0],[570,4,7.0],[571,1,60.0],[571,3,106.0],[571,4,25.0],[571,7,4.0],[571,8,8.0],[571,10,19.0],[571,11,108.0],[571,15,536.0],[571,16,70.0],[571,17,23.0],[571,18,14.0],[572,3,5.0],[572,5,11.0],[573,0,123.0],[573,1,65.0],[573,2,126.0],[573,3,296.0],[573,4,267.0],[573,5,5.0],[573,7,74.0],[573,8,51.0],[573,9,98.0],[573,12,6.0],[573,13,7.0],[573,15,75.0],[573,16,181.0],[574,1,27.0],[574,2,15.0],[574,3,37.0],[574,5,45.0],[574,7,197.0],[574,11,289.0],[574,12,176.0],[574,13,14.0],[574,16,54.0],[574,17,85.0],[574,19,284.0],[575,8,14.0],[576,19,8.0],[577,2,7.0],[577,3,3.0],[577,8,3.0],[577,9,10.0],[577,15,2.0],[578,1,9.0],[578,2,64.0],[578,3,21.0],[578,4,3.0],[578,5,6.0],[578,6,14.0],[578,8,7.0],[578,9,19.0],[578,10,5.0],[578,11,1.0],[578,13,3.0],[578,15,1.0],[578,16,9.0],[578,18,4.0],[578,19,25.0],[579,6,23.0],[579,9,192.0],[580,17,28.0],[581,2,3.0],[581,3,4.0],[581,6,26.0],[582,3,13.0],[582,5,7.0],[582,7,18.0],[582,15,10.0],[583,15,43.0],[584,1,34.0],[584,16,336.0],[585,10,19.0],[586,1,5361.0],[586,16,1.0],[586,19,2132.0],[587,15,32.0],[588,1,46.0],[588,3,1.0],[588,5,13.0],[588,6,37.0],[588,15,45.0],[588,16,28.0],[588,17,63.0],[588,19,183.0],[589,11,94.0],[590,0,5.0],[590,1,10.0],[590,2,33.0],[590,3,4.0],[590,4,25.0],[590,5,29.0],[590,6,24.0],[590,9,5.0],[590,10,6.0],[590,11,1.0],[590,14,17.0],[590,15,10.0],[590,16,19.0],[590,17,3.0],[590,18,15.0],[590,19,5.0],[591,10,12.0],[592,1,47.0],[592,2,8.0],[593,16,20.0],[594,1,65.0],[595,8,2.0],[595,9,2.0],[595,13,1.0],[595,14,1.0],[596,11,137.0],[597,1,6.0],[597,12,26.0],[597,18,2.0],[598,15,14.0],[599,1,2.0],[599,2,4.0],[599,3,3.0],[599,14,1.0],[599,18,1.0],[600,2,3.0],[600,5,6.0],[601,0,8.0],[601,5,1.0],[601,9,7.0],[602,0,1.0],[602,6,4.0],[602,9,1.0],[603,6,47.0],[604,5,28.0],[605,4,106.0],[605,5,19.0],[605,7,34.0],[605,10,21.0],[605,11,88.0],[605,12,104.0],[605,14,136.0],[605,16,9.0],[605,17,51.0],[605,19,126.0],[606,2,10.0],[607,2,4.0],[607,3,113.0],[607,5,29.0],[607,9,84.0],[607,11,317.0],[608,11,11.0],[609,16,218.0],[610,2,32.0],[610,3,12.0],[610,11,128.0],[610,17,62.0],[611,16,143.0],[612,7,28.0],[613,7,129.0],[613,8,26.0],[614,17,19.0],[615,0,13.0],[615,1,122.0],[615,2,1.0],[615,3,33.0],[615,4,829.0],[615,5,94.0],[615,6,693.0],[615,7,397.0],[615,8,158.0],[615,9,317.0],[615,10,270.0],[615,11,613.0],[615,12,393.0],[615,13,86.0],[615,14,1151.0],[615,15,344.0],[615,16,288.0],[615,17,192.0],[615,18,167.0],[615,19,1078.0],[616,2,5.0],[617,13,43.0],[618,10,5.0],[619,0,6.0],[619,3,9.0],[619,4,161.0],[619,5,39.0],[619,6,291.0],[619,7,127.0],[619,8,53.0],[619,9,44.0],[619,10,57.0],[619,11,350.0],[619,12,220.0],[619,13,26.0],[619,15,101.0],[619,16,95.0],[619,17,52.0],[619,19,371.0],[620,1,106.0],[620,3,1.0],[620,10,195.0],[621,4,1.0],[621,9,1.0],[621,11,1.0],[621,15,1.0],[621,18,1.0],[622,10,17.0],[622,15,55.0],[623,3,7.0],[624,3,2.0],[624,7,1.0],[624,12,68.0],[624,19,79.0],[625,5,10.0],[625,7,16.0],[625,11,1.0],[626,0,78.0],[626,1,46.0],[626,4,13.0],[626,5,719.0],[626,6,28.0],[626,7,98.0],[626,8,40.0],[626,9,36.0],[626,13,5.0],[626,15,24.0],[626,16,29.0],[627,0,1556.0],[627,1,2161.0],[627,2,4996.0],[627,3,3250.0],[627,4,701.0],[627,5,3131.0],[627,6,802.0],[627,7,1102.0],[627,8,1081.0],[627,9,1070.0],[627,10,1463.0],[627,11,3729.0],[627,12,1079.0],[627,13,3504.0],[627,14,935.0],[627,15,2375.0],[627,16,3880.0],[627,17,277.0],[627,18,2721.0],[627,19,170.0],[628,8,1.0],[628,10,12.0],[629,1,1.0],[629,3,1.0],[629,4,1.0],[629,15,3.0],[629,16,2.0],[630,1,30.0],[630,10,56.0],[630,12,34.0],[631,2,13.0],[632,11,17.0],[633,1,70.0],[633,14,128.0],[633,17,21.0],[634,1,66.0],[634,14,128.0],[634,17,16.0],[635,5,2.0],[635,14,362.0],[636,0,30.0],[636,2,2.0],[636,3,44.0],[636,5,24.0],[636,9,24.0],[636,11,176.0],[636,15,42.0],[636,17,57.0],[637,0,683.0],[637,1,95.0],[637,2,4.0],[637,3,50.0],[637,4,69.0],[637,5,628.0],[637,6,385.0],[637,7,150.0],[637,8,254.0],[637,9,71.0],[637,10,31.0],[637,11,1169.0],[637,12,17414.0],[637,13,7102.0],[637,14,140.0],[637,15,355.0],[637,16,104.0],[637,17,296.0],[637,18,1673.0],[637,19,676.0],[638,3,53.0],[639,8,8.0],[639,11,43.0],[640,1,21.0],[640,3,7.0],[640,15,5.0],[641,8,18.0],[641,9,1.0],[641,10,3.0],[641,13,2.0],[641,14,13.0],[642,6,28.0],[643,2,3.0],[643,3,2.0],[643,8,2.0],[643,10,1.0],[643,11,1.0],[643,16,2.0],[644,7,5.0],[645,2,15.0],[646,0,2.0],[646,5,3.0],[646,9,1.0],[646,13,3.0],[646,18,1.0],[647,0,2.0],[647,5,1.0],[647,6,1.0],[647,13,2.0],[648,9,3.0],[648,11,3.0],[648,17,1.0],[649,9,42.0],[649,15,18.0],[650,10,17.0],[651,0,3.0],[651,5,1.0],[651,13,3.0],[652,2,40.0],[652,3,25.0],[652,5,55.0],[652,9,1.0],[652,15,60.0],[652,16,38.0],[652,18,63.0],[653,13,151.0],[654,9,12.0],[655,4,142.0],[655,16,14.0],[655,17,9.0],[655,19,155.0],[656,0,146.0],[656,3,5.0],[656,9,7.0],[656,11,1410.0],[656,14,2208.0],[656,16,2.0],[657,8,4.0],[657,10,3.0],[657,14,1.0],[658,0,69.0],[658,1,67.0],[658,2,106.0],[658,3,169.0],[658,4,250.0],[658,5,2.0],[658,7,68.0],[658,8,38.0],[658,9,79.0],[658,13,6.0],[658,15,63.0],[658,16,147.0],[659,0,34.0],[659,2,19.0],[659,4,43.0],[659,6,93.0],[659,7,66.0],[659,8,56.0],[659,9,34.0],[659,10,1.0],[659,11,116.0],[659,12,236.0],[659,13,7.0],[659,14,152.0],[659,15,28.0],[659,16,67.0],[659,17,58.0],[659,18,85.0],[659,19,206.0],[660,11,211.0],[660,17,35.0],[661,17,63.0],[661,18,1.0],[662,7,35.0],[662,11,31.0],[662,17,66.0],[663,10,18.0],[664,3,20.0],[664,5,16.0],[664,15,53.0],[664,16,10.0],[665,12,10.0],[666,16,387.0],[667,16,37.0],[667,17,6.0],[668,15,18.0],[668,17,1.0],[669,2,26.0],[669,3,9.0],[669,4,37.0],[669,5,11.0],[669,10,12.0],[669,11,44.0],[669,15,41.0],[669,16,56.0],[670,4,25.0],[670,10,6.0],[671,1,39.0],[672,8,18.0],[672,10,8.0],[672,17,20.0],[673,2,1.0],[673,9,3.0],[673,15,9.0],[674,1,49.0],[674,2,18.0],[674,3,7.0],[674,8,12.0],[675,3,4.0],[675,10,15.0],[675,11,78.0],[676,3,7.0],[677,0,1.0],[677,9,1.0],[677,13,3.0],[678,14,70.0],[679,11,38.0],[680,17,12.0],[681,15,30.0],[682,5,50.0],[682,9,3.0],[682,14,157.0],[683,0,18.0],[684,4,1.0],[684,5,1.0],[684,6,4.0],[684,11,1.0],[684,14,1.0],[684,19,1.0],[685,9,7.0],[686,8,7.0],[686,15,17.0],[687,2,6.0],[687,10,20.0],[687,17,29.0],[688,0,162.0],[688,1,2794.0],[688,2,2243.0],[688,3,3675.0],[688,4,229.0],[688,5,691.0],[688,6,929.0],[688,7,563.0],[688,8,559.0],[688,9,62.0],[688,10,546.0],[688,11,524.0],[688,12,468.0],[688,13,588.0],[688,14,371.0],[688,15,1628.0],[688,16,1684.0],[688,17,1085.0],[688,18,749.0],[688,19,501.0],[689,9,31.0],[689,11,8.0],[690,2,1.0],[690,3,3.0],[690,7,43.0],[690,16,87.0],[691,16,7.0],[692,2,10.0],[693,16,183.0],[694,1,6.0],[694,3,82.0],[694,8,17.0],[694,10,48.0],[694,13,2.0],[694,15,9.0],[694,16,97.0],[695,2,8.0],[696,1,79.0],[696,10,171.0],[697,1,1.0],[697,10,1.0],[697,16,4.0],[698,1,227.0],[698,2,41.0],[698,3,52.0],[698,4,26.0],[698,5,41.0],[698,6,1.0],[698,8,22.0],[698,9,151.0],[698,10,43.0],[698,14,1.0],[698,15,91.0],[698,16,326.0],[698,18,33.0],[699,6,24.0],[699,11,16.0],[699,16,1.0],[700,4,51.0],[701,7,84.0],[702,13,18.0],[703,3,1.0],[703,14,25.0],[704,0,87.0],[704,1,560.0],[704,2,85.0],[704,3,166.0],[704,5,117.0],[704,6,90.0],[704,9,29.0],[704,10,132.0],[704,11,69.0],[704,14,1.0],[704,15,155.0],[704,16,183.0],[704,17,168.0],[704,18,332.0],[705,8,6.0],[706,1,25.0],[707,3,8.0],[708,1,10.0],[708,11,39.0],[708,13,2.0],[708,17,5.0],[709,0,123.0],[709,2,128.0],[709,3,942.0],[709,4,87.0],[709,5,27.0],[709,9,2.0],[709,10,216.0],[709,11,148.0],[709,12,217.0],[709,13,18.0],[709,14,602.0],[709,15,967.0],[709,16,78.0],[709,17,533.0],[709,18,152.0],[710,15,53.0],[711,6,60.0],[712,5,8.0],[712,9,1.0],[713,4,3.0],[713,13,1.0],[713,15,2.0],[713,18,1.0],[714,2,29.0],[714,3,24.0],[714,4,2.0],[714,5,45.0],[714,15,53.0],[714,16,48.0],[714,18,81.0],[715,2,4.0],[715,13,1.0],[716,3,6.0],[717,7,1.0],[717,11,5.0],[717,19,3.0],[718,0,1.0],[718,2,2.0],[718,5,6.0],[718,8,1.0],[718,9,1.0],[719,3,6.0],[719,11,33.0],[720,2,11.0],[720,3,30.0],[720,15,47.0],[721,8,17.0],[722,1,32.0],[722,2,1.0],[723,3,2.0],[723,9,3.0],[724,15,16.0],[725,1,15.0],[725,3,1.0],[725,15,35.0],[726,3,62.0],[727,5,3.0],[727,13,38.0],[728,1,31.0],[728,10,56.0],[728,12,37.0],[729,7,1.0],[729,9,4.0],[730,2,7.0],[731,1,1.0],[731,2,3.0],[731,4,1.0],[731,5,4.0],[731,6,2.0],[731,7,1.0],[731,8,2.0],[731,15,1.0],[731,16,1.0],[732,6,13.0],[733,0,52.0],[734,12,1.0],[734,13,3.0],[734,18,1.0],[735,2,8.0],[736,12,96.0],[737,15,9.0],[738,0,5.0],[739,9,44.0],[740,9,59.0],[741,10,7.0],[742,0,5.0],[742,1,91.0],[742,4,5.0],[742,6,8.0],[742,7,37.0],[742,8,2.0],[742,9,27.0],[742,10,54.0],[742,11,236.0],[742,12,198.0],[742,14,216.0],[742,15,19.0],[742,16,148.0],[742,17,31.0],[742,18,16.0],[742,19,86.0],[743,14,24.0],[743,16,3.0],[744,18,7.0],[745,2,53.0],[745,3,12.0],[745,11,167.0],[745,17,65.0],[746,1,10.0],[746,16,10.0],[747,10,22.0],[747,12,83.0],[747,17,1.0],[747,18,49.0],[748,2,4.0],[748,13,1.0],[749,16,10.0],[750,3,6.0],[751,2,8.0],[751,8,29.0],[752,0,7.0],[752,2,4.0],[752,8,5.0],[752,9,18.0],[752,11,1.0],[752,12,14.0],[752,14,30.0],[752,15,4.0],[752,18,43.0],[752,19,8.0],[753,0,10.0],[754,17,22.0],[755,1,29.0],[755,2,15.0],[755,3,42.0],[755,5,35.0],[755,7,244.0],[755,9,1.0],[755,10,1.0],[755,11,263.0],[755,12,209.0],[755,13,12.0],[755,16,36.0],[755,17,88.0],[755,19,302.0],[756,2,9.0],[757,6,6.0],[758,3,5.0],[758,16,37.0],[758,17,251.0],[759,2,3.0],[759,5,1.0],[759,8,1.0],[759,9,1.0],[760,14,43.0],[761,3,8.0],[761,16,4.0],[762,0,16.0],[762,1,33.0],[762,2,79.0],[762,3,5.0],[762,4,7.0],[762,5,68.0],[762,6,3.0],[762,7,1.0],[762,8,4.0],[762,9,6.0],[762,10,13.0],[762,13,1.0],[762,15,5.0],[762,16,62.0],[762,17,3.0],[763,15,10.0],[764,17,6.0],[765,9,8.0],[766,6,44.0],[767,0,27.0],[767,1,84.0],[767,2,5.0],[767,3,7.0],[767,4,1794.0],[767,6,96.0],[767,7,57.0],[767,9,52.0],[767,13,14.0],[767,15,42.0],[767,16,15.0],[768,1,51.0],[768,2,1.0],[768,3,131.0],[768,4,20.0],[768,7,1.0],[768,8,21.0],[768,10,32.0],[768,11,121.0],[768,15,636.0],[768,16,95.0],[768,17,22.0],[768,18,18.0],[769,0,1.0],[769,2,1.0],[769,6,3.0],[770,3,2.0],[770,11,211.0],[771,0,1.0],[771,6,37.0],[771,7,45.0],[771,13,6.0],[772,0,1.0],[772,1,1.0],[772,2,62.0],[772,3,15.0],[772,5,3.0],[772,8,4.0],[772,9,1.0],[772,10,1.0],[772,14,1.0],[772,15,6.0],[772,16,2.0],[772,17,3.0],[772,18,2.0],[773,17,15.0],[774,19,16.0],[775,12,11.0],[776,2,1.0],[776,3,66.0],[776,4,45.0],[776,5,32.0],[776,11,65.0],[777,5,13.0],[778,19,139.0],[779,12,563.0],[780,0,5.0],[780,1,14.0],[780,3,10.0],[780,5,2.0],[780,8,5.0],[780,11,11.0],[780,15,12.0],[781,2,1.0],[781,6,2.0],[781,7,10.0],[781,10,8.0],[782,0,1.0],[782,1,48.0],[782,4,4.0],[782,6,1.0],[782,7,342.0],[782,8,3.0],[782,9,32.0],[782,10,25.0],[782,11,440.0],[782,12,200.0],[782,14,200.0],[782,15,98.0],[782,16,283.0],[782,17,104.0],[782,19,98.0],[783,5,5.0],[784,1,33.0],[784,2,4.0],[784,3,6.0],[784,4,72.0],[784,8,41.0],[784,9,85.0],[784,10,42.0],[784,11,108.0],[784,12,38.0],[784,13,26.0],[784,14,61.0],[784,15,17.0],[785,3,34.0],[786,1,33.0],[786,2,1.0],[786,4,62.0],[786,7,2.0],[786,12,1.0],[786,14,25.0],[786,18,118.0],[787,2,8.0],[788,0,28.0],[788,1,3.0],[788,2,4.0],[788,3,285.0],[788,4,8092.0],[788,5,162.0],[788,7,183.0],[788,8,1072.0],[788,9,263.0],[788,10,164.0],[788,11,3523.0],[788,12,339.0],[788,13,232.0],[788,14,4686.0],[788,15,2909.0],[788,16,271.0],[788,18,391.0],[788,19,222.0],[789,2,16.0],[789,5,10.0],[789,6,67.0],[789,9,26.0],[790,1,1.0],[790,6,3.0],[790,7,2.0],[790,8,1.0],[790,9,21.0],[790,10,3.0],[790,11,11.0],[790,14,4.0],[790,15,2.0],[790,16,5.0],[790,17,9.0],[790,18,1.0],[791,1,60.0],[791,4,43.0],[791,16,44.0],[791,18,83.0],[792,3,20.0],[793,1,14.0],[793,3,2.0],[794,2,13.0],[794,3,46.0],[794,4,2.0],[794,6,4.0],[794,7,27.0],[794,10,2.0],[794,11,30.0],[794,13,7.0],[794,14,25.0],[794,15,23.0],[794,18,3.0],[794,19,1.0],[795,0,17.0],[795,4,3.0],[795,5,9.0],[795,6,2.0],[795,8,2.0],[795,9,1.0],[795,11,6.0],[795,12,7.0],[795,13,64.0],[795,14,1.0],[795,15,4.0],[795,16,2.0],[795,17,1.0],[795,18,15.0],[795,19,2.0],[796,2,1.0],[796,9,18.0],[797,2,9.0],[798,15,17.0],[799,5,18.0],[799,15,37.0],[800,15,41.0],[801,2,1.0],[801,8,13.0],[801,10,7.0],[801,17,17.0],[802,4,1.0],[802,15,1.0],[802,18,7.0],[803,1,48.0],[803,4,1.0],[803,6,222.0],[803,7,28.0],[803,8,41.0],[803,9,33.0],[803,10,1.0],[803,11,740.0],[803,12,19.0],[803,13,1.0],[803,14,253.0],[803,15,4.0],[803,16,224.0],[803,17,41.0],[803,18,10.0],[803,19,109.0],[804,2,1.0],[804,3,1.0],[804,5,3.0],[804,9,1.0],[804,16,2.0],[805,0,1.0],[805,13,4.0],[805,18,1.0],[806,0,2227.0],[806,3,1.0],[807,3,1.0],[807,6,5.0],[807,8,2.0],[808,15,16.0],[809,2,2.0],[809,3,16.0],[809,16,48.0],[809,17,242.0],[810,18,16.0],[811,3,11.0],[812,2,44.0],[812,3,33.0],[812,5,17.0],[812,9,1.0],[812,13,5.0],[812,15,27.0],[812,16,52.0],[812,17,5.0],[812,18,127.0],[813,3,1.0],[813,7,15.0],[813,19,4.0],[814,9,2.0],[814,11,2.0],[814,14,1.0],[814,15,1.0],[815,3,7.0],[815,18,37.0],[816,0,1.0],[816,5,1.0],[816,8,1.0],[816,9,1.0],[816,13,4.0],[816,18,2.0],[817,0,156.0],[817,1,69.0],[817,2,2.0],[817,3,11.0],[817,4,181.0],[817,5,31.0],[817,6,131.0],[817,7,325.0],[817,8,41.0],[817,9,123.0],[817,10,124.0],[817,11,420.0],[817,12,338.0],[817,13,15.0],[817,14,268.0],[817,15,149.0],[817,16,103.0],[817,17,98.0],[817,18,122.0],[817,19,413.0],[818,9,30.0],[819,3,6.0],[820,12,9.0],[821,14,40.0],[822,13,7.0],[823,0,8.0],[823,1,54.0],[823,4,2.0],[823,6,7.0],[823,7,235.0],[823,8,2.0],[823,9,110.0],[823,10,36.0],[823,11,153.0],[823,12,165.0],[823,14,68.0],[823,15,14.0],[823,16,52.0],[823,17,18.0],[823,18,147.0],[823,19,105.0],[824,9,92.0],[825,0,25.0],[825,4,32.0],[825,10,21.0],[825,14,141.0],[826,18,5.0],[827,2,75.0],[827,3,47.0],[827,5,31.0],[827,9,1.0],[827,15,17.0],[827,16,57.0],[828,16,105.0],[829,6,31.0],[830,13,112.0],[830,16,2.0],[831,10,30.0],[832,10,10.0],[833,0,2.0],[833,1,11.0],[833,3,10.0],[833,5,3.0],[833,8,4.0],[833,11,11.0],[833,15,15.0],[834,3,2.0],[834,12,66.0],[835,1,74.0],[835,3,28.0],[835,7,196.0],[835,9,202.0],[835,13,1.0],[835,15,116.0],[835,18,302.0],[836,0,1.0],[836,2,9.0],[836,3,1.0],[836,5,2.0],[836,6,1.0],[836,13,5.0],[837,2,9.0],[837,3,89.0],[837,13,2173.0],[837,15,7.0],[838,1,28.0],[839,2,7.0],[839,3,9.0],[840,1,62.0],[840,2,10.0],[840,3,20.0],[840,5,32.0],[840,8,7.0],[840,13,7.0],[840,16,102.0],[841,11,1.0],[841,14,29.0],[842,8,1.0],[842,10,6.0],[843,2,8.0],[844,3,75.0],[844,5,50.0],[845,3,149.0],[846,2,15.0],[846,8,2.0],[847,3,9.0],[848,3,2.0],[848,15,16.0],[849,2,6.0],[850,12,67.0],[851,1,13.0],[852,2,2.0],[852,9,10.0],[852,16,6.0],[853,0,20.0],[853,3,15.0],[853,10,28.0],[853,17,746.0],[854,3,5.0],[855,0,12.0],[855,5,12.0],[855,8,3.0],[855,13,59.0],[855,15,1.0],[855,18,15.0],[856,15,1.0],[856,18,4.0],[857,2,2.0],[857,3,10.0],[858,8,89.0],[859,1,15.0],[859,8,2.0],[860,7,30.0],[861,2,2.0],[861,3,3.0],[861,4,1.0],[861,8,1.0],[862,2,10.0],[863,0,4.0],[863,5,1.0],[863,6,1.0],[863,8,1.0],[863,9,1.0],[863,13,28.0],[863,18,9.0],[864,1,209.0],[864,6,57.0],[864,8,14.0],[864,15,121.0],[864,19,60.0],[865,0,25.0],[865,16,12.0],[865,19,33.0],[866,16,211.0],[867,1,230.0],[867,2,5.0],[867,10,19.0],[867,16,48.0],[868,2,7.0],[869,2,4.0],[869,8,26.0],[870,17,18.0],[871,2,11.0],[872,9,57.0],[873,6,38.0],[874,4,2.0],[874,7,1.0],[874,8,2.0],[874,15,3.0],[874,16,2.0],[875,6,16.0],[876,4,30.0],[877,1,422.0],[877,2,46.0],[877,3,79.0],[877,14,228.0],[877,15,76.0],[877,16,48.0],[878,2,3.0],[878,3,8.0],[878,6,1.0],[878,7,1.0],[878,8,1.0],[878,13,2.0],[878,15,1.0],[879,0,8.0],[879,5,2.0],[879,6,3.0],[879,8,2.0],[879,13,19.0],[879,15,1.0],[879,18,2.0],[880,1,1.0],[880,2,1.0],[880,4,8.0],[880,6,6.0],[880,7,2.0],[880,8,19.0],[880,9,4.0],[880,10,1.0],[880,15,12.0],[880,16,4.0],[880,17,3.0],[880,19,1.0],[881,6,9.0],[881,9,366.0],[882,3,5.0],[883,16,7.0],[884,0,2.0],[884,5,2.0],[884,6,2.0],[884,9,2.0],[885,3,15.0],[885,8,18.0],[885,12,6.0],[885,15,144.0],[886,1,3.0],[886,2,11.0],[886,5,1.0],[886,6,7.0],[886,8,2.0],[886,10,3.0],[886,15,1.0],[887,2,1.0],[887,5,3.0],[887,6,94.0],[887,9,60.0],[887,10,16.0],[887,12,51.0],[887,16,28.0],[887,18,2341.0],[887,19,71.0],[888,0,10.0],[888,2,29.0],[888,3,66.0],[888,4,8.0],[888,5,17.0],[888,6,17.0],[888,7,6.0],[888,8,7.0],[888,9,2.0],[888,10,4.0],[888,11,22.0],[888,12,12.0],[888,13,36.0],[888,14,11.0],[888,15,49.0],[888,16,25.0],[888,18,16.0],[888,19,13.0],[889,0,2.0],[889,8,1.0],[889,13,7.0],[889,18,2.0],[890,10,28.0],[891,6,50.0],[892,2,1.0],[892,5,5.0],[892,6,3.0],[892,14,2.0],[892,15,2.0],[892,18,1.0],[893,15,5.0],[894,5,16.0],[894,7,19.0],[895,2,10.0],[895,3,9.0],[895,5,15.0],[896,3,2.0],[896,12,3.0],[896,15,2.0],[896,16,2.0],[897,0,9.0],[898,16,22.0],[899,2,3.0],[899,4,43.0],[900,15,17.0],[901,2,1.0],[901,11,71.0],[902,9,40.0],[903,1,37.0],[903,2,16.0],[903,3,15.0],[903,8,22.0],[904,1,41.0],[904,2,1.0],[904,3,32.0],[905,0,3.0],[905,3,1.0],[905,5,2.0],[905,9,2.0],[905,13,5.0],[905,18,2.0],[906,2,8.0],[906,8,1.0],[906,10,4.0],[906,17,2.0],[907,2,3.0],[907,3,21.0],[907,10,48.0],[908,17,16.0],[909,8,2.0],[909,10,3.0],[910,12,83.0],[910,13,45.0],[910,18,112.0],[911,2,33.0],[911,3,6.0],[911,10,27.0],[911,13,256.0],[911,16,9.0],[912,3,18.0],[912,5,1.0],[912,9,47.0],[913,10,5.0],[914,10,5.0],[915,2,2.0],[915,9,1.0],[915,10,2.0],[916,2,19.0],[917,5,48.0],[917,9,2.0],[917,14,151.0],[918,3,15.0],[918,11,1.0],[918,12,3.0],[919,2,1.0],[919,3,2.0],[919,4,3.0],[919,7,1.0],[919,14,7.0],[919,15,1.0],[919,18,1.0],[920,3,6.0],[921,2,5.0],[922,2,5.0],[923,2,5.0],[924,0,78.0],[924,1,198.0],[924,2,15.0],[924,3,15.0],[924,4,89.0],[924,5,141.0],[924,6,58.0],[924,7,63.0],[924,8,4735.0],[924,9,1460.0],[924,10,352.0],[924,12,34.0],[924,13,15.0],[924,14,925.0],[924,16,77.0],[924,17,93.0],[924,18,26.0],[924,19,439.0],[925,2,1.0],[925,3,2.0],[925,4,383.0],[925,5,15.0],[925,6,46.0],[925,7,11.0],[925,8,22.0],[925,10,37.0],[925,11,1654.0],[925,13,148.0],[925,14,1.0],[925,15,399.0],[925,18,149.0],[925,19,188.0],[926,8,43.0],[926,19,14.0],[927,0,4.0],[927,1,7.0],[927,2,30.0],[927,3,9.0],[927,5,35.0],[927,6,2.0],[927,8,10.0],[927,9,8.0],[927,10,3.0],[927,11,2.0],[927,13,1.0],[927,14,1.0],[927,15,9.0],[927,16,16.0],[927,17,2.0],[928,1,2.0],[928,6,4.0],[928,7,1.0],[928,16,1.0],[929,8,5.0],[929,18,76.0],[930,16,105.0],[931,16,16.0],[932,18,8.0],[933,16,24.0],[934,8,47.0],[935,3,1.0],[935,5,7.0],[935,6,26.0],[935,12,15.0],[936,1,149.0],[937,5,6.0],[937,19,212.0],[938,0,2.0],[938,13,3.0],[939,0,30.0],[939,3,2.0],[939,9,33.0],[940,15,8.0],[941,2,9.0],[942,2,6.0],[942,3,6.0],[943,18,21.0],[944,1,41.0],[944,2,37.0],[944,8,68.0],[944,9,112.0],[944,15,102.0],[944,19,140.0],[945,0,1.0],[945,9,1.0],[945,13,4.0],[946,3,36.0],[947,3,7.0],[948,3,2.0],[948,15,28.0],[949,2,9.0],[950,16,514.0],[951,6,4.0],[951,16,80.0],[952,3,1.0],[952,9,1.0],[952,14,7.0],[952,16,3.0],[953,0,1.0],[953,2,4.0],[953,3,3.0],[953,6,7.0],[953,8,1.0],[953,9,1.0],[953,11,1.0],[953,13,6.0],[953,14,1.0],[953,15,3.0],[953,18,3.0],[954,13,76.0],[954,15,9.0],[954,16,83.0],[955,18,24.0],[956,2,4.0],[956,3,2.0],[956,7,6.0],[956,13,1.0],[956,14,1.0],[956,15,1.0],[957,2,3.0],[957,3,16.0],[957,15,51.0],[958,1,14.0],[959,4,2.0],[959,6,1.0],[959,11,1.0],[959,13,1.0],[959,14,2.0],[959,15,4.0],[960,2,5.0],[960,9,23.0],[961,0,59.0],[962,6,29.0],[962,9,216.0],[962,16,1.0],[963,2,4.0],[963,9,38.0],[964,2,1.0],[964,6,2.0],[964,13,1.0],[964,14,1.0],[964,15,2.0],[965,8,2.0],[965,9,3.0],[965,16,1.0],[966,3,8.0],[967,9,5.0],[967,11,2.0],[968,3,10.0],[968,15,5.0],[969,1,5.0],[970,19,71.0],[971,4,1.0],[971,15,5.0],[971,19,1.0],[972,0,2.0],[972,4,1.0],[972,8,1.0],[972,9,3.0],[972,10,2.0],[972,15,1.0],[972,18,48.0],[972,19,1.0],[973,0,7.0],[973,5,1.0],[974,8,5.0],[975,1,1.0],[975,2,3.0],[975,3,12.0],[976,3,6.0],[976,8,1.0],[976,16,1.0],[976,19,1.0],[977,0,6.0],[977,1,41.0],[977,5,4.0],[977,8,2.0],[977,10,5.0],[977,11,89.0],[977,12,141.0],[977,15,61.0],[977,16,45.0],[977,17,192.0],[977,18,15.0],[978,9,98.0],[979,0,2.0],[979,5,2.0],[979,6,1.0],[979,11,5.0],[979,13,2.0],[979,15,1.0],[979,18,4.0],[980,0,41.0],[980,1,68.0],[980,2,5.0],[980,3,6.0],[980,5,18.0],[980,8,10.0],[980,11,105.0],[980,12,21.0],[980,15,3.0],[980,16,21.0],[980,18,49.0],[981,1,12.0],[981,7,34.0],[981,10,5.0],[981,19,3.0],[982,1,9.0],[983,1,1.0],[983,16,4.0],[984,2,9.0],[984,3,5.0],[984,8,2.0],[984,10,1.0],[984,13,2.0],[984,15,6.0],[984,18,1.0],[985,0,275.0],[985,1,10.0],[985,3,1.0],[985,4,119.0],[985,5,54.0],[985,6,185.0],[985,8,1.0],[985,9,3.0],[985,10,4.0],[985,11,5.0],[985,12,92.0],[985,13,9.0],[985,14,150.0],[985,15,40.0],[985,16,25.0],[985,19,175.0],[986,4,5.0],[987,0,2.0],[987,13,6.0],[987,18,2.0],[988,3,21.0],[989,6,95.0],[990,1,41.0],[990,2,5.0],[990,4,79.0],[990,8,49.0],[990,9,110.0],[990,10,41.0],[990,11,117.0],[990,12,50.0],[990,13,5.0],[990,14,67.0],[990,15,15.0],[991,0,119.0],[991,1,50.0],[991,4,7.0],[991,5,901.0],[991,6,32.0],[991,7,101.0],[991,8,67.0],[991,9,40.0],[991,13,5.0],[991,15,30.0],[991,16,36.0],[992,1,100.0],[992,10,4.0],[992,16,34.0],[993,8,8.0],[994,3,5.0],[995,0,4.0],[995,3,47.0],[995,4,113.0],[995,9,1.0],[995,10,24.0],[995,11,54.0],[995,14,104.0],[995,15,31.0],[996,2,6.0],[997,2,23.0],[998,11,6.0],[999,2,5.0],[1000,0,6.0],[1000,1,20.0],[1000,3,7.0],[1000,5,53.0],[1000,8,9.0],[1000,9,4.0],[1000,10,13.0],[1000,11,29.0],[1000,12,88.0],[1000,14,78.0],[1000,16,1.0],[1000,17,57.0],[1000,19,47.0],[1001,2,2.0],[1001,6,1.0],[1001,9,1.0],[1001,10,1.0],[1001,18,1.0],[1002,1,163.0],[1002,2,34.0],[1002,3,28.0],[1002,4,36.0],[1002,8,18.0],[1002,9,39.0],[1002,12,37.0],[1002,13,7.0],[1002,14,92.0],[1002,17,284.0],[1002,18,45.0],[1002,19,115.0],[1003,0,1.0],[1003,2,2.0],[1003,5,1.0],[1003,13,3.0],[1003,14,1.0],[1003,15,4.0],[1003,18,1.0],[1003,19,3.0],[1004,1,5.0],[1004,2,29.0],[1004,15,1.0],[1004,16,9.0],[1005,2,4.0],[1005,3,12.0],[1005,9,13.0],[1005,13,1314.0],[1006,2,6.0],[1006,3,109.0],[1006,13,1759.0],[1006,15,8.0],[1007,1,47.0],[1007,2,17.0],[1007,5,5.0],[1007,8,9.0],[1007,15,17.0],[1007,16,48.0],[1008,2,4.0],[1008,4,49.0],[1008,10,37.0],[1008,18,1.0],[1009,10,36.0],[1010,2,1.0],[1010,3,37.0],[1010,10,60.0],[1010,13,15.0],[1011,3,26.0],[1011,9,28.0],[1012,3,20.0],[1012,10,56.0],[1012,13,3.0],[1013,2,42.0],[1013,5,18.0],[1013,9,60.0],[1013,10,188.0],[1013,16,5.0],[1014,0,16.0],[1015,12,34.0],[1016,4,2.0],[1016,7,1.0],[1016,15,3.0],[1017,6,5.0],[1018,8,20.0],[1019,3,1.0],[1019,10,8.0],[1020,10,7.0],[1021,14,48.0],[1022,0,28.0],[1022,1,13.0],[1022,2,3.0],[1022,3,5.0],[1022,5,11.0],[1022,8,39.0],[1022,9,44.0],[1022,16,44.0],[1023,9,6.0],[1024,2,2.0],[1024,3,1.0],[1024,9,41.0],[1025,2,4.0],[1025,13,59.0],[1026,0,15.0],[1027,0,3.0],[1027,5,2.0],[1028,1,3.0],[1028,18,14.0],[1029,2,1.0],[1029,9,34.0],[1030,12,319.0],[1031,3,2.0],[1031,14,27.0],[1031,15,10.0],[1032,10,1.0],[1032,17,1.0],[1032,18,3.0],[1033,2,10.0],[1033,3,46.0],[1034,0,4.0],[1034,5,1.0],[1035,13,7.0],[1036,2,1.0],[1036,3,2.0],[1036,16,3.0],[1037,2,9.0],[1038,2,10.0],[1038,3,7.0],[1039,3,5.0],[1039,4,41.0],[1039,5,21.0],[1039,6,788.0],[1039,7,95.0],[1039,8,32.0],[1039,9,35.0],[1039,11,292.0],[1039,12,83.0],[1039,14,110.0],[1039,15,40.0],[1039,16,18.0],[1039,17,62.0],[1039,18,81.0],[1039,19,110.0],[1040,0,8.0],[1041,0,2.0],[1041,2,3.0],[1042,2,8.0],[1042,3,6.0],[1042,10,21.0],[1042,16,86.0],[1043,6,56.0],[1044,1,8.0],[1044,3,73.0],[1044,5,2.0],[1044,8,22.0],[1044,10,35.0],[1044,13,8.0],[1044,15,5.0],[1044,16,116.0],[1045,0,60.0],[1045,1,12.0],[1045,2,81.0],[1045,3,117.0],[1045,4,33.0],[1045,5,52.0],[1045,6,32.0],[1045,8,7.0],[1045,9,5.0],[1045,11,140.0],[1045,13,73.0],[1045,15,34.0],[1045,16,189.0],[1045,17,55.0],[1046,2,10.0],[1047,10,97.0],[1047,16,51.0],[1047,17,80.0],[1048,3,12.0],[1048,4,92.0],[1048,5,14.0],[1048,14,1.0],[1049,0,109.0],[1049,2,8.0],[1049,4,24.0],[1049,5,88.0],[1049,8,47.0],[1049,9,1.0],[1049,10,41.0],[1049,11,101.0],[1050,0,470.0],[1050,1,349.0],[1050,2,6.0],[1050,3,268.0],[1050,4,102.0],[1050,5,6.0],[1050,6,34.0],[1050,8,149.0],[1050,9,33.0],[1050,10,535.0],[1050,11,1901.0],[1050,13,7.0],[1050,14,242.0],[1050,15,931.0],[1050,16,269.0],[1050,17,595.0],[1050,18,240.0],[1051,0,199.0],[1051,1,4.0],[1051,4,60.0],[1051,8,227.0],[1052,1,12.0],[1052,5,21.0],[1052,9,77.0],[1052,13,31.0],[1052,18,12.0],[1053,12,25.0],[1053,16,64.0],[1054,0,1.0],[1054,1,3.0],[1054,5,4.0],[1054,6,23.0],[1054,7,20.0],[1054,12,33.0],[1054,14,1.0],[1054,16,9.0],[1054,19,3.0],[1055,3,7.0],[1056,5,34.0],[1056,9,58.0],[1057,2,1.0],[1057,3,4.0],[1057,11,1.0],[1057,14,1.0],[1057,15,1.0],[1058,18,5.0],[1059,2,14.0],[1059,3,26.0],[1060,3,17.0],[1061,3,10.0],[1061,11,48.0],[1062,0,6.0],[1062,1,1.0],[1062,5,2.0],[1063,1,5.0],[1064,17,54.0],[1065,15,44.0],[1066,8,13.0],[1066,18,39.0],[1067,1,43.0],[1067,2,16.0],[1067,3,11.0],[1067,5,3.0],[1067,8,169.0],[1067,11,50.0],[1068,1,18.0],[1068,4,21.0],[1068,5,2.0],[1068,14,6.0],[1068,16,26.0],[1068,19,33.0],[1069,2,1.0],[1069,5,1.0],[1069,10,1.0],[1069,16,1.0],[1069,18,1.0],[1070,0,6.0],[1070,1,9.0],[1070,2,108.0],[1070,3,27.0],[1070,4,38.0],[1070,5,46.0],[1070,6,44.0],[1070,8,27.0],[1070,9,10.0],[1070,10,15.0],[1070,11,5.0],[1070,14,23.0],[1070,15,5.0],[1070,16,19.0],[1070,17,5.0],[1070,18,28.0],[1070,19,1.0],[1071,2,1.0],[1071,8,9.0],[1072,8,6.0],[1073,2,13.0],[1073,10,1.0],[1074,17,28.0],[1075,2,16.0],[1076,2,20.0],[1076,5,2.0],[1076,6,13.0],[1076,9,1.0],[1076,18,2.0],[1077,0,1.0],[1077,5,3.0],[1077,13,11.0],[1077,18,2.0],[1078,2,7.0],[1079,3,12.0],[1080,1,1.0],[1080,2,5.0],[1080,5,3.0],[1080,6,3.0],[1080,8,2.0],[1080,9,1.0],[1080,10,1.0],[1080,14,1.0],[1080,15,12.0],[1080,16,1.0],[1080,18,1.0],[1081,1,3.0],[1081,4,2.0],[1081,7,3.0],[1081,8,1.0],[1081,9,10.0],[1081,10,1.0],[1081,11,12.0],[1081,12,3.0],[1081,14,18.0],[1081,15,12.0],[1081,16,12.0],[1081,17,5.0],[1081,19,1.0],[1082,6,1.0],[1082,8,1.0],[1082,12,2.0],[1082,13,2.0],[1083,2,8.0],[1084,16,7.0],[1085,0,745.0],[1085,1,345.0],[1085,2,281.0],[1085,3,335.0],[1085,4,149.0],[1085,5,96.0],[1085,6,132.0],[1085,8,100.0],[1085,9,1.0],[1085,10,104.0],[1085,11,1013.0],[1085,12,580.0],[1085,13,286.0],[1085,14,719.0],[1085,15,657.0],[1085,16,113.0],[1085,17,26.0],[1085,18,35.0],[1085,19,139.0],[1086,13,6.0],[1087,2,27.0],[1087,3,6.0],[1087,18,62.0],[1088,9,33.0],[1089,3,5.0],[1089,5,2.0],[1089,10,2.0],[1089,12,1.0],[1089,13,3.0],[1089,15,1.0],[1090,0,4.0],[1090,1,36.0],[1090,2,5.0],[1090,3,44.0],[1090,9,31.0],[1090,15,20.0],[1091,8,3.0],[1091,19,82.0],[1092,2,2.0],[1092,3,14.0],[1092,13,3.0],[1092,15,8.0],[1092,16,21.0],[1093,1,49.0],[1094,0,4.0],[1094,5,2.0],[1094,6,2.0],[1094,8,1.0],[1094,13,9.0],[1094,18,6.0],[1095,18,12.0],[1096,13,5.0],[1097,0,1.0],[1097,11,1.0],[1097,13,3.0],[1098,3,14.0],[1098,12,1.0],[1099,0,1.0],[1099,1,23.0],[1099,7,34.0],[1099,9,5.0],[1099,10,1.0],[1099,11,62.0],[1099,12,9.0],[1099,14,22.0],[1099,15,9.0],[1099,16,89.0],[1099,17,15.0],[1099,19,1.0],[1100,2,5.0],[1100,3,18.0],[1100,9,18.0],[1100,13,1226.0],[1101,3,51.0],[1102,0,1.0],[1102,11,1.0],[1102,16,4.0],[1103,10,5.0],[1104,2,3.0],[1104,3,1.0],[1104,5,1.0],[1104,16,1.0],[1105,1,17.0],[1105,2,4.0],[1105,3,5.0],[1105,14,209.0],[1105,15,4.0],[1106,14,32.0],[1107,3,16.0],[1107,5,3.0],[1107,7,21.0],[1107,15,9.0],[1108,8,5.0],[1109,2,1.0],[1109,3,4.0],[1110,3,9.0],[1110,14,43.0],[1110,15,1.0],[1111,5,8.0],[1111,19,197.0],[1112,15,16.0],[1113,1,38.0],[1113,5,7.0],[1113,6,32.0],[1113,15,29.0],[1113,16,36.0],[1113,17,56.0],[1113,19,173.0],[1114,3,14.0],[1114,9,34.0],[1115,2,3.0],[1115,3,13.0],[1115,15,48.0],[1116,0,59.0],[1116,1,18.0],[1116,5,23.0],[1116,10,28.0],[1116,11,12.0],[1116,14,18.0],[1116,16,1.0],[1116,19,1.0],[1117,4,8.0],[1117,5,11.0],[1118,6,7.0],[1119,5,5.0],[1120,10,1.0],[1120,11,44.0],[1121,1,83.0],[1121,2,269.0],[1121,3,269.0],[1121,10,2.0],[1121,12,34.0],[1121,13,113.0],[1121,15,37.0],[1121,16,106.0],[1121,17,255.0],[1122,12,28.0],[1123,3,1.0],[1123,4,28.0],[1123,11,2.0],[1123,14,5.0],[1123,15,12.0],[1124,17,76.0],[1125,0,3.0],[1125,8,1.0],[1125,16,2.0],[1125,18,4.0],[1126,2,21.0],[1127,0,217.0],[1127,1,378.0],[1127,2,3.0],[1127,3,16.0],[1127,4,102.0],[1127,5,86.0],[1127,6,138.0],[1127,7,572.0],[1127,8,77.0],[1127,9,676.0],[1127,10,43.0],[1127,11,2889.0],[1127,12,728.0],[1127,14,107.0],[1127,15,103.0],[1127,16,425.0],[1127,17,314.0],[1127,18,101.0],[1127,19,314.0],[1128,0,23.0],[1129,8,4.0],[1129,9,34.0],[1130,13,7.0],[1131,6,1.0],[1131,11,4.0],[1131,15,2.0],[1132,11,187.0],[1133,3,7.0],[1134,13,14.0],[1134,15,1.0],[1135,3,1.0],[1135,13,9.0],[1135,16,13.0],[1136,19,5.0],[1137,2,5.0],[1138,0,4.0],[1138,5,2.0],[1138,8,1.0],[1138,13,9.0],[1139,2,8.0],[1139,3,61.0],[1139,6,10.0],[1139,10,11.0],[1139,15,110.0],[1140,2,10.0],[1141,0,4.0],[1141,4,1.0],[1141,5,5.0],[1141,9,1.0],[1141,13,23.0],[1141,18,3.0],[1142,0,11.0],[1142,1,74.0],[1142,3,3.0],[1142,5,6.0],[1142,6,51.0],[1142,7,14.0],[1142,13,50.0],[1142,14,173.0],[1142,16,86.0],[1142,19,27.0],[1143,1,176.0],[1143,2,670.0],[1143,3,508.0],[1143,4,178.0],[1143,5,194.0],[1143,8,116.0],[1143,9,233.0],[1143,10,20.0],[1143,11,187.0],[1143,13,737.0],[1143,15,471.0],[1143,16,532.0],[1143,17,128.0],[1143,18,212.0],[1143,19,149.0],[1144,1,289.0],[1144,2,52.0],[1144,3,33.0],[1144,5,172.0],[1144,8,25.0],[1144,9,2.0],[1144,18,246.0],[1145,19,6.0],[1146,0,1.0],[1146,1,57.0],[1146,2,37.0],[1146,3,24.0],[1146,6,4735.0],[1146,8,37.0],[1146,9,1.0],[1146,10,33.0],[1146,16,65.0],[1147,0,1.0],[1147,3,6.0],[1147,4,269.0],[1147,5,9.0],[1147,6,26.0],[1147,7,9.0],[1147,8,11.0],[1147,9,2.0],[1147,10,20.0],[1147,11,1605.0],[1147,13,55.0],[1147,15,329.0],[1147,18,73.0],[1147,19,112.0],[1148,3,5.0],[1149,3,18.0],[1150,0,2.0],[1150,6,1.0],[1150,9,1.0],[1150,11,1.0],[1150,18,44.0],[1151,17,25.0],[1152,1,4.0],[1152,16,2.0],[1153,11,45.0],[1154,2,13.0],[1155,2,5.0],[1155,6,1.0],[1155,8,1.0],[1156,10,31.0],[1157,2,3.0],[1157,10,29.0],[1158,2,6.0],[1159,0,8.0],[1159,5,2.0],[1159,6,2.0],[1159,8,7.0],[1159,9,1.0],[1159,12,1.0],[1159,13,27.0],[1159,18,6.0],[1160,2,1.0],[1160,7,77.0],[1160,15,20.0],[1160,19,75.0],[1161,2,6.0],[1161,3,25.0],[1162,1,2.0],[1162,2,9.0],[1162,3,17.0],[1162,8,3.0],[1162,10,2.0],[1162,12,3.0],[1162,14,1.0],[1162,15,7.0],[1162,18,2.0],[1163,0,12.0],[1163,3,3.0],[1164,16,14.0],[1165,1,1.0],[1165,2,8.0],[1165,3,2.0],[1165,4,2.0],[1165,5,2.0],[1165,6,2.0],[1165,11,1.0],[1165,13,1.0],[1165,15,2.0],[1165,16,3.0],[1166,13,30.0],[1167,2,7.0],[1167,3,10.0],[1167,10,29.0],[1168,0,10.0],[1168,1,27.0],[1168,2,68.0],[1168,3,242.0],[1168,5,6.0],[1168,7,7.0],[1168,8,43.0],[1168,10,8.0],[1168,12,8.0],[1168,13,16.0],[1168,14,41.0],[1168,15,68.0],[1168,16,14.0],[1168,18,29.0],[1169,1,1.0],[1169,9,3.0],[1169,14,1.0],[1169,16,2.0],[1170,9,5.0],[1171,1,28.0],[1172,15,5.0],[1173,13,1168.0],[1174,2,41.0],[1174,3,7.0],[1174,10,34.0],[1174,13,262.0],[1174,16,9.0],[1175,14,83.0],[1176,0,384.0],[1176,1,97.0],[1176,2,1275.0],[1176,3,140.0],[1176,4,1.0],[1176,5,159.0],[1176,6,267.0],[1176,8,323.0],[1176,9,181.0],[1176,10,155.0],[1176,11,197.0],[1176,12,336.0],[1176,13,72.0],[1176,15,155.0],[1176,16,249.0],[1176,17,102.0],[1176,18,254.0],[1177,0,45.0],[1177,1,1.0],[1177,2,8.0],[1177,3,285.0],[1177,4,8281.0],[1177,5,186.0],[1177,7,201.0],[1177,8,1334.0],[1177,9,336.0],[1177,10,183.0],[1177,11,3134.0],[1177,12,328.0],[1177,13,274.0],[1177,14,4063.0],[1177,15,2706.0],[1177,16,270.0],[1177,17,1.0],[1177,18,389.0],[1177,19,175.0],[1178,2,8.0],[1179,1,81.0],[1179,19,2.0],[1180,2,6.0],[1180,3,18.0],[1180,6,1.0],[1180,8,3.0],[1180,10,1.0],[1180,13,3.0],[1180,14,1.0],[1180,15,12.0],[1180,16,1.0],[1180,18,2.0],[1181,6,19.0],[1182,6,64.0],[1183,16,32.0],[1184,13,7.0],[1185,15,15.0],[1186,13,9.0],[1187,0,2.0],[1187,3,5.0],[1188,2,5.0],[1188,3,14.0],[1188,4,34.0],[1188,5,46.0],[1188,6,49.0],[1188,7,1.0],[1188,8,29.0],[1188,9,3.0],[1188,11,76.0],[1188,13,2.0],[1188,15,27.0],[1188,16,7.0],[1188,17,24.0],[1188,18,21.0],[1189,10,31.0],[1189,16,80.0],[1190,1,18.0],[1190,3,1.0],[1190,15,37.0],[1191,0,1.0],[1191,2,2.0],[1191,3,21.0],[1191,5,20.0],[1191,15,60.0],[1191,16,14.0],[1192,2,4.0],[1192,3,59.0],[1192,10,19.0],[1193,18,39.0],[1194,0,2.0],[1194,1,12.0],[1194,4,4.0],[1194,16,15.0],[1195,3,18.0],[1196,17,15.0],[1197,1,3.0],[1197,17,3.0],[1198,17,6.0],[1199,9,6.0],[1199,17,10.0],[1200,15,53.0],[1201,0,31.0],[1201,1,253.0],[1201,2,46.0],[1201,3,9.0],[1201,4,146.0],[1201,5,137.0],[1201,6,493.0],[1201,7,2782.0],[1201,8,69.0],[1201,9,875.0],[1201,10,98.0],[1201,11,1448.0],[1201,12,778.0],[1201,13,9.0],[1201,14,103.0],[1201,15,54.0],[1201,16,553.0],[1201,17,370.0],[1201,18,255.0],[1201,19,158.0],[1202,1,39.0],[1202,2,11.0],[1202,6,55.0],[1203,5,11.0],[1204,8,5.0],[1204,19,102.0],[1205,4,38.0],[1205,16,3.0],[1206,1,45.0],[1206,15,31.0],[1207,8,2.0],[1207,13,1.0],[1207,18,3.0],[1208,3,1.0],[1208,15,4.0],[1209,0,73.0],[1209,1,666.0],[1209,2,1.0],[1209,3,47.0],[1209,4,1452.0],[1209,5,467.0],[1209,6,2204.0],[1209,7,2027.0],[1209,8,459.0],[1209,9,556.0],[1209,10,470.0],[1209,11,1137.0],[1209,12,1790.0],[1209,13,203.0],[1209,14,1954.0],[1209,15,1379.0],[1209,16,2423.0],[1209,17,714.0],[1209,18,405.0],[1209,19,4104.0],[1210,0,2366.0],[1210,1,266.0],[1210,3,2.0],[1210,6,92.0],[1210,8,1.0],[1210,10,205.0],[1210,11,71.0],[1210,15,4.0],[1210,16,1.0],[1210,17,10.0],[1211,3,5.0],[1212,0,79.0],[1213,1,1.0],[1213,9,2.0],[1213,11,1.0],[1213,17,1.0],[1214,7,106.0],[1215,2,36.0],[1215,4,27.0],[1215,9,27.0],[1215,10,17.0],[1215,11,124.0],[1215,14,155.0],[1215,16,34.0],[1215,18,22.0],[1216,2,1.0],[1216,5,11.0],[1216,18,8.0],[1217,19,126.0],[1218,10,87.0],[1219,13,14.0],[1220,15,16.0],[1221,8,2.0],[1221,9,24.0],[1221,13,1.0],[1222,0,54.0],[1222,1,208.0],[1222,2,173.0],[1222,3,216.0],[1222,4,33.0],[1222,5,306.0],[1222,6,77.0],[1222,7,155.0],[1222,8,50.0],[1222,9,39.0],[1222,11,303.0],[1222,13,111.0],[1222,14,295.0],[1222,15,144.0],[1222,16,106.0],[1222,18,53.0],[1223,0,36.0],[1223,1,603.0],[1223,2,2.0],[1223,3,36.0],[1223,4,1468.0],[1223,5,349.0],[1223,6,1715.0],[1223,7,1766.0],[1223,8,365.0],[1223,9,429.0],[1223,10,491.0],[1223,11,1021.0],[1223,12,1725.0],[1223,13,158.0],[1223,14,1890.0],[1223,15,1330.0],[1223,16,2291.0],[1223,17,767.0],[1223,18,300.0],[1223,19,3434.0],[1224,0,91.0],[1224,1,976.0],[1224,2,508.0],[1224,3,211.0],[1224,4,1044.0],[1224,5,426.0],[1224,6,678.0],[1224,7,282.0],[1224,8,649.0],[1224,9,317.0],[1224,10,977.0],[1224,11,73.0],[1224,13,18.0],[1224,14,398.0],[1224,15,2418.0],[1224,16,1480.0],[1224,17,1024.0],[1224,18,108.0],[1224,19,217.0],[1225,6,37.0],[1226,0,236.0],[1226,1,362.0],[1226,2,3.0],[1226,3,17.0],[1226,4,107.0],[1226,5,107.0],[1226,6,165.0],[1226,7,574.0],[1226,8,112.0],[1226,9,840.0],[1226,10,44.0],[1226,11,2999.0],[1226,12,809.0],[1226,13,1.0],[1226,14,156.0],[1226,15,114.0],[1226,16,480.0],[1226,17,311.0],[1226,18,124.0],[1226,19,354.0],[1227,2,22.0],[1227,3,61.0],[1227,8,43.0],[1227,10,74.0],[1227,15,55.0],[1228,0,39.0],[1229,2,6.0],[1230,1,1.0],[1230,2,14.0],[1230,3,1.0],[1230,10,4.0],[1230,13,1.0],[1231,0,18.0],[1231,1,202.0],[1231,4,51.0],[1231,5,8.0],[1231,6,70.0],[1231,7,392.0],[1231,8,22.0],[1231,9,39.0],[1231,10,105.0],[1231,11,519.0],[1231,12,638.0],[1231,13,2.0],[1231,14,1396.0],[1231,15,116.0],[1231,16,431.0],[1231,17,162.0],[1231,18,6.0],[1231,19,120.0],[1232,1,204.0],[1232,6,53.0],[1232,8,19.0],[1232,15,103.0],[1232,19,64.0],[1233,2,2.0],[1233,5,2.0],[1233,6,2.0],[1233,9,1.0],[1234,2,3.0],[1234,3,32.0],[1234,16,5.0],[1235,2,8.0],[1236,3,3.0],[1236,16,4.0],[1237,2,45.0],[1237,13,19.0],[1237,16,56.0],[1238,0,7.0],[1238,1,84.0],[1238,4,25.0],[1238,6,7.0],[1238,7,166.0],[1238,8,2.0],[1238,9,2.0],[1238,10,53.0],[1238,11,272.0],[1238,12,414.0],[1238,14,714.0],[1238,15,52.0],[1238,16,258.0],[1238,17,68.0],[1238,19,59.0],[1239,11,226.0],[1240,14,64.0],[1241,0,342.0],[1241,13,41.0],[1241,19,142.0],[1242,1,60.0],[1242,2,25.0],[1242,3,18.0],[1242,6,1.0],[1242,8,15.0],[1242,13,8.0],[1242,16,141.0],[1242,18,82.0],[1243,0,2.0],[1243,2,1.0],[1243,5,1.0],[1243,13,2.0],[1244,17,29.0],[1245,0,26.0],[1245,5,13.0],[1245,6,5.0],[1245,8,6.0],[1245,9,4.0],[1245,11,2.0],[1245,13,82.0],[1245,15,1.0],[1245,18,23.0],[1246,1,37.0],[1246,2,21.0],[1246,5,8.0],[1246,8,8.0],[1246,15,15.0],[1246,16,33.0],[1247,19,128.0],[1248,6,22.0],[1248,8,3.0],[1248,18,23.0],[1249,10,22.0],[1250,11,79.0],[1251,1,17.0],[1252,5,2.0],[1252,16,23.0],[1253,5,98.0],[1253,9,2.0],[1254,2,11.0],[1255,2,1.0],[1255,5,1.0],[1255,7,8.0],[1256,9,3.0],[1256,15,1.0],[1256,16,2.0],[1257,1,17.0],[1257,2,3.0],[1257,3,3.0],[1257,4,42.0],[1257,6,19.0],[1257,7,6.0],[1257,8,36.0],[1257,9,9.0],[1257,10,5.0],[1257,15,199.0],[1257,16,18.0],[1257,17,3.0],[1257,19,7.0],[1258,0,139.0],[1258,1,572.0],[1258,2,36.0],[1258,3,72.0],[1258,4,397.0],[1258,5,129.0],[1258,6,574.0],[1258,7,799.0],[1258,8,95.0],[1258,9,470.0],[1258,10,36.0],[1258,11,389.0],[1258,12,296.0],[1258,13,63.0],[1258,14,1108.0],[1258,15,470.0],[1258,16,824.0],[1258,17,287.0],[1258,18,263.0],[1258,19,735.0],[1259,14,67.0],[1260,12,55.0],[1261,0,45.0],[1261,1,3.0],[1261,5,28.0],[1261,6,7.0],[1261,7,1.0],[1261,8,13.0],[1261,9,1.0],[1261,11,37.0],[1261,12,11.0],[1261,13,179.0],[1261,14,5.0],[1261,15,10.0],[1261,16,5.0],[1261,17,6.0],[1261,18,34.0],[1262,2,8.0],[1262,3,14.0],[1262,8,48.0],[1262,14,94.0],[1263,1,54.0],[1263,16,60.0],[1264,0,267.0],[1264,1,13.0],[1264,2,1.0],[1264,3,6.0],[1264,4,112.0],[1264,5,48.0],[1264,6,142.0],[1264,8,1.0],[1264,10,2.0],[1264,11,2.0],[1264,12,80.0],[1264,13,3.0],[1264,14,143.0],[1264,15,31.0],[1264,16,14.0],[1264,19,156.0],[1265,9,7.0],[1265,10,2.0],[1265,11,1.0],[1265,14,2.0],[1265,16,1.0],[1265,17,1.0],[1266,5,20.0],[1266,9,1.0],[1266,15,24.0],[1267,18,10.0],[1268,8,181.0],[1269,2,4.0],[1269,3,7.0],[1269,8,2.0],[1270,2,10.0],[1270,8,8.0],[1271,1,31.0],[1271,2,1.0],[1272,5,5.0],[1273,1,1.0],[1273,6,2.0],[1273,12,6.0],[1273,15,1.0],[1273,16,1.0],[1274,1,17.0],[1274,4,10.0],[1274,5,1.0],[1274,14,1.0],[1274,16,49.0],[1274,19,36.0],[1275,2,19.0],[1275,3,32.0],[1275,5,3.0],[1275,15,8.0],[1275,16,38.0],[1276,1,55.0],[1276,2,19.0],[1276,3,11.0],[1276,5,12.0],[1276,8,170.0],[1276,11,47.0],[1277,0,5.0],[1278,0,6.0],[1278,5,5.0],[1278,12,1.0],[1278,13,20.0],[1278,18,1.0],[1279,0,11.0],[1279,3,7.0],[1279,9,9.0],[1280,3,4.0],[1280,4,95.0],[1280,5,14.0],[1281,0,15.0],[1281,9,26.0],[1281,11,31.0],[1281,12,2.0],[1281,14,3.0],[1281,15,3.0],[1281,18,4.0],[1282,18,8.0],[1283,0,405.0],[1283,1,102.0],[1283,2,1265.0],[1283,3,173.0],[1283,5,187.0],[1283,6,294.0],[1283,8,296.0],[1283,9,183.0],[1283,10,169.0],[1283,11,164.0],[1283,12,352.0],[1283,13,95.0],[1283,15,156.0],[1283,16,265.0],[1283,17,104.0],[1283,18,293.0],[1284,10,27.0],[1285,1,20.0],[1286,0,83.0],[1286,1,29.0],[1286,4,86.0],[1286,12,45.0],[1286,17,279.0],[1286,19,248.0],[1287,0,1.0],[1287,2,7.0],[1288,1,52.0],[1288,2,17.0],[1288,3,77.0],[1289,2,1.0],[1289,9,2.0],[1289,15,1.0],[1289,18,1.0],[1290,2,9.0],[1291,10,24.0],[1292,6,13.0],[1293,2,7.0],[1294,8,61.0],[1295,1,12.0],[1295,3,13.0],[1295,15,15.0],[1296,7,99.0],[1296,15,31.0],[1296,19,70.0],[1297,0,1.0],[1297,1,22.0],[1297,3,4.0],[1297,4,3.0],[1297,5,2.0],[1297,6,5.0],[1297,8,1.0],[1297,9,2.0],[1297,11,3.0],[1297,12,17.0],[1297,13,2.0],[1297,15,14.0],[1297,16,201.0],[1297,19,6.0],[1298,0,2.0],[1298,2,4.0],[1298,6,3.0],[1298,8,20.0],[1298,9,1.0],[1298,10,1.0],[1299,6,1.0],[1299,7,201.0],[1300,7,164.0],[1300,8,16.0],[1301,3,89.0],[1301,15,38.0],[1302,0,4.0],[1302,5,2.0],[1302,6,2.0],[1302,9,4.0],[1302,13,11.0],[1302,18,3.0],[1303,5,68.0],[1303,9,1.0],[1303,19,5292.0],[1304,0,2.0],[1304,13,6.0],[1305,13,45.0],[1306,3,47.0],[1306,4,55.0],[1306,5,27.0],[1306,11,85.0],[1307,2,13.0],[1308,15,15.0],[1309,2,7.0],[1309,3,3.0],[1309,10,1.0],[1310,4,4.0],[1310,13,3.0],[1311,14,98.0],[1312,2,1.0],[1312,9,25.0],[1312,11,44.0],[1312,16,115.0],[1313,16,29.0],[1314,18,5.0],[1315,2,1.0],[1315,3,67.0],[1315,15,162.0],[1315,18,118.0],[1316,10,27.0],[1316,16,104.0],[1317,3,9.0],[1317,19,173.0],[1318,11,156.0],[1319,1,153.0],[1319,10,281.0],[1319,16,61.0],[1319,17,111.0],[1319,18,53.0],[1320,0,199.0],[1320,3,1.0],[1320,9,5.0],[1320,11,1361.0],[1320,14,2065.0],[1321,3,2.0],[1321,14,7.0],[1321,15,1.0],[1322,1,38.0],[1322,2,16.0],[1322,8,41.0],[1322,12,47.0],[1323,8,13.0],[1323,11,52.0],[1324,4,65.0],[1325,1,27.0],[1325,2,17.0],[1325,3,12.0],[1326,9,78.0],[1327,0,35.0],[1327,1,44.0],[1327,2,304.0],[1327,3,123.0],[1327,4,61.0],[1327,5,463.0],[1327,8,40.0],[1327,9,36.0],[1327,13,33.0],[1327,14,2122.0],[1327,16,157.0],[1327,17,194.0],[1327,18,85.0],[1328,3,5.0],[1329,0,2.0],[1329,6,1.0],[1329,9,1.0],[1329,13,7.0],[1329,18,1.0],[1330,8,28.0],[1331,17,21.0],[1332,13,99.0],[1333,3,22.0],[1333,5,4.0],[1333,6,22.0],[1333,13,3.0],[1333,19,4.0],[1334,0,21.0],[1335,19,205.0],[1336,8,8.0],[1337,15,1.0],[1337,19,25.0],[1338,8,11.0],[1339,6,9.0],[1340,13,43.0],[1341,13,22.0],[1342,6,35.0],[1343,4,10.0],[1344,2,7.0],[1345,0,5.0],[1345,1,1.0],[1345,3,1.0],[1346,1,20.0],[1347,2,10.0],[1348,4,30.0],[1348,9,6.0],[1348,10,1.0],[1348,17,28.0],[1349,10,7.0],[1350,4,33.0],[1351,10,10.0],[1352,8,14.0],[1352,13,7.0],[1352,17,12.0],[1353,2,5.0],[1354,3,5.0],[1355,1,12.0],[1355,3,5.0],[1355,10,4.0],[1355,15,97.0],[1356,2,2.0],[1356,3,3.0],[1357,6,43.0],[1358,1,5.0],[1358,2,4.0],[1358,3,3.0],[1358,4,24.0],[1358,5,3.0],[1358,6,6.0],[1358,8,22.0],[1358,9,8.0],[1358,10,4.0],[1358,13,1.0],[1358,15,54.0],[1358,16,2.0],[1358,17,3.0],[1358,19,2.0],[1359,1,9.0],[1360,3,9.0],[1360,12,70.0],[1361,12,14.0],[1362,0,63.0],[1362,1,168.0],[1362,2,205.0],[1362,3,202.0],[1362,4,35.0],[1362,5,359.0],[1362,6,86.0],[1362,7,150.0],[1362,8,64.0],[1362,9,39.0],[1362,11,309.0],[1362,13,142.0],[1362,14,310.0],[1362,15,151.0],[1362,16,67.0],[1362,18,75.0],[1363,13,5.0],[1364,12,52.0],[1365,5,1.0],[1365,12,1.0],[1365,13,9.0],[1365,15,1.0],[1366,12,108.0],[1367,3,19.0],[1367,5,34.0],[1367,7,79.0],[1367,9,1.0],[1367,15,17.0],[1368,2,9.0],[1368,3,44.0],[1368,10,14.0],[1369,3,7.0],[1370,15,24.0],[1371,1,3.0],[1371,9,47.0],[1371,11,29.0],[1371,12,1.0],[1372,7,8.0],[1372,8,1.0],[1372,9,1.0],[1373,8,6.0],[1374,16,14.0],[1375,2,5.0],[1375,10,37.0],[1376,6,1.0],[1376,9,1.0],[1376,13,1.0],[1376,16,1.0],[1376,18,1.0],[1377,12,111.0],[1378,6,59.0],[1379,0,61.0],[1379,1,46.0],[1379,2,119.0],[1379,3,81.0],[1379,6,70.0],[1379,10,24.0],[1379,13,17.0],[1379,16,158.0],[1379,19,156.0],[1380,9,25.0],[1380,17,23.0],[1381,1,93.0],[1381,2,89.0],[1381,3,8.0],[1381,10,24.0],[1381,16,180.0],[1381,18,97.0],[1382,6,8.0],[1383,1,26.0],[1383,16,352.0],[1384,4,118.0],[1384,16,10.0],[1384,17,9.0],[1384,19,163.0],[1385,4,46.0],[1386,0,88.0],[1386,1,32.0],[1386,4,95.0],[1386,12,73.0],[1386,17,336.0],[1386,19,249.0],[1387,3,8.0],[1388,3,1.0],[1388,5,8.0],[1388,12,1.0],[1388,17,1.0],[1388,18,1.0],[1389,10,208.0],[1390,1,24.0],[1390,2,41.0],[1390,3,207.0],[1390,4,5.0],[1390,7,12.0],[1390,8,19.0],[1390,10,11.0],[1390,12,4.0],[1390,13,13.0],[1390,14,9.0],[1390,15,57.0],[1390,16,6.0],[1390,18,20.0],[1391,9,6.0],[1392,0,14.0],[1392,1,45.0],[1392,2,305.0],[1392,3,14.0],[1392,4,12.0],[1392,5,37.0],[1392,6,79.0],[1392,8,64.0],[1392,9,6.0],[1392,10,8.0],[1392,11,18.0],[1392,12,5.0],[1392,13,26.0],[1392,15,4.0],[1392,16,23.0],[1392,17,3.0],[1392,18,33.0],[1393,10,40.0],[1394,0,2.0],[1394,2,6.0],[1394,5,8.0],[1394,6,1.0],[1394,8,1.0],[1394,9,3.0],[1394,15,1.0],[1394,16,1.0],[1394,17,1.0],[1395,9,8.0],[1396,6,70.0],[1396,8,9.0],[1396,18,51.0],[1397,16,100.0],[1398,1,164.0],[1398,2,722.0],[1398,3,544.0],[1398,4,223.0],[1398,5,219.0],[1398,8,108.0],[1398,9,200.0],[1398,10,32.0],[1398,11,222.0],[1398,13,785.0],[1398,15,495.0],[1398,16,527.0],[1398,17,159.0],[1398,18,212.0],[1398,19,148.0],[1399,1,11.0],[1399,2,2.0],[1399,3,5.0],[1399,16,10.0],[1400,2,8.0],[1401,10,55.0],[1402,4,1.0],[1402,6,834.0],[1402,14,28.0],[1402,15,561.0],[1402,19,66.0],[1403,17,27.0],[1404,2,4.0],[1404,8,1.0],[1404,9,1.0],[1404,15,2.0],[1405,1,2.0],[1405,2,23.0],[1405,3,4.0],[1405,12,2.0],[1405,16,19.0],[1406,7,191.0],[1406,14,90.0],[1406,16,8.0],[1406,17,57.0],[1407,12,21.0],[1408,2,12.0],[1409,5,42.0],[1410,0,9.0],[1410,2,72.0],[1410,3,25.0],[1410,5,34.0],[1410,6,30.0],[1410,8,18.0],[1410,9,32.0],[1410,11,37.0],[1410,13,27.0],[1410,14,9.0],[1410,15,18.0],[1410,16,8.0],[1411,15,31.0],[1412,1,1.0],[1412,10,13.0],[1412,17,1.0],[1412,18,1.0],[1413,1,25.0],[1414,6,49.0],[1415,9,11.0],[1415,17,14.0],[1416,6,19.0],[1417,2,2.0],[1417,10,37.0],[1417,18,15.0],[1418,0,79.0],[1419,10,10.0],[1420,2,3.0],[1420,8,9.0],[1421,3,11.0],[1422,16,42.0],[1423,0,1.0],[1423,5,2.0],[1423,13,9.0],[1423,18,3.0],[1424,11,12.0],[1425,2,3.0],[1425,3,5.0],[1426,1,6.0],[1426,7,6.0],[1426,9,10.0],[1426,11,12.0],[1426,14,7.0],[1426,15,3.0],[1426,16,8.0],[1426,17,6.0],[1427,13,6.0],[1428,6,26.0],[1429,8,19.0],[1430,10,24.0],[1431,16,108.0],[1432,3,7.0],[1433,2,2.0],[1433,6,112.0],[1434,17,34.0],[1434,18,78.0],[1435,1,42.0],[1435,3,16.0],[1435,11,16.0],[1436,2,6.0],[1437,0,22.0],[1438,1,1.0],[1438,7,11.0],[1438,9,2.0],[1438,18,1.0],[1439,9,88.0],[1440,0,29.0],[1440,16,10.0],[1440,19,20.0],[1441,1,74.0],[1441,2,2.0],[1442,1,5.0],[1442,4,1.0],[1442,7,2.0],[1442,9,3.0],[1442,11,3.0],[1442,14,2.0],[1442,15,2.0],[1442,16,2.0],[1442,17,1.0],[1443,2,8.0],[1443,3,60.0],[1443,6,1.0],[1443,10,17.0],[1443,15,129.0],[1444,2,8.0],[1444,16,52.0],[1445,8,3.0],[1445,9,3.0],[1446,3,5.0],[1446,5,2.0],[1446,9,2.0],[1447,2,5.0],[1448,10,214.0],[1449,2,5.0],[1450,2,3.0],[1450,10,12.0],[1451,10,11.0],[1452,1,172.0],[1452,2,115.0],[1452,3,22.0],[1452,7,37.0],[1452,8,127.0],[1452,9,62.0],[1452,13,64.0],[1452,16,65.0],[1453,15,90.0],[1454,0,1.0],[1454,2,6.0],[1454,6,1.0],[1454,7,3.0],[1454,11,4.0],[1454,13,3.0],[1454,15,4.0],[1455,2,8.0],[1456,2,11.0],[1456,16,17.0],[1457,15,19.0],[1458,2,14.0],[1459,1,3.0],[1459,9,1.0],[1459,16,2.0],[1460,5,80.0],[1460,9,1.0],[1461,1,356.0],[1461,2,11.0],[1461,3,266.0],[1461,6,53.0],[1461,8,37.0],[1461,11,101.0],[1461,12,490.0],[1462,5,2.0],[1462,13,2.0],[1462,18,1.0],[1463,3,12.0],[1463,15,24.0],[1464,10,44.0],[1465,3,2.0],[1465,10,27.0],[1465,11,74.0],[1466,3,5.0],[1467,3,7.0],[1468,14,96.0],[1469,0,144.0],[1469,1,60.0],[1469,2,53.0],[1469,3,88.0],[1469,7,116.0],[1469,8,3.0],[1469,17,29.0],[1469,18,104.0],[1470,4,3.0],[1470,5,2.0],[1470,9,2.0],[1470,11,1.0],[1470,14,1.0],[1471,3,7.0],[1471,4,33.0],[1471,5,18.0],[1471,9,120.0],[1471,10,28.0],[1471,15,1.0],[1472,1,38.0],[1472,3,21.0],[1472,8,22.0],[1472,14,15.0],[1472,15,2.0],[1472,16,16.0],[1472,18,68.0],[1473,2,4.0],[1473,6,108.0],[1474,0,1574.0],[1474,18,63.0],[1475,0,150.0],[1475,1,9.0],[1475,4,50.0],[1475,8,201.0],[1476,0,138.0],[1476,2,17.0],[1476,3,19.0],[1476,4,50.0],[1476,5,17.0],[1476,6,55.0],[1476,8,50.0],[1476,9,36.0],[1476,10,383.0],[1476,11,224.0],[1476,13,51.0],[1476,14,748.0],[1476,15,155.0],[1476,16,46.0],[1476,17,1379.0],[1476,19,45.0],[1477,3,13.0],[1477,15,71.0],[1478,6,23.0],[1479,0,25.0],[1479,4,51.0],[1479,12,371.0],[1480,6,79.0],[1481,0,28.0],[1481,6,43.0],[1482,3,4.0],[1482,4,1.0],[1483,6,1.0],[1483,11,15.0],[1484,3,5.0],[1484,15,40.0],[1485,0,130.0],[1485,1,48.0],[1485,2,51.0],[1485,3,83.0],[1485,7,115.0],[1485,8,7.0],[1485,17,51.0],[1485,18,94.0],[1486,16,46.0],[1487,4,60.0],[1488,3,3.0],[1488,15,20.0],[1489,8,3.0],[1489,10,2.0],[1489,16,5.0],[1489,17,262.0],[1490,2,5.0],[1490,3,6.0],[1491,0,1.0],[1491,2,9.0],[1491,3,3.0],[1491,5,7.0],[1491,7,1.0],[1491,8,2.0],[1491,10,4.0],[1491,14,3.0],[1491,15,2.0],[1491,16,3.0],[1491,18,1.0],[1492,1,2.0],[1492,2,56.0],[1492,3,7.0],[1492,5,1.0],[1492,6,1.0],[1492,8,27.0],[1492,10,1.0],[1492,11,2.0],[1492,13,1.0],[1492,15,6.0],[1492,16,28.0],[1492,18,1.0],[1493,1,18.0],[1493,12,8.0],[1493,18,1.0],[1494,2,6.0],[1495,0,44.0],[1495,2,21.0],[1495,4,43.0],[1495,6,94.0],[1495,7,50.0],[1495,8,78.0],[1495,9,91.0],[1495,11,78.0],[1495,12,234.0],[1495,13,9.0],[1495,14,157.0],[1495,15,27.0],[1495,16,54.0],[1495,17,55.0],[1495,18,124.0],[1495,19,214.0],[1496,1,5.0],[1496,11,3.0],[1497,0,18.0],[1497,1,42.0],[1498,12,146.0],[1499,18,5.0],[1500,11,34.0],[1501,0,103.0],[1501,1,500.0],[1501,2,1.0],[1501,3,3.0],[1501,4,22.0],[1501,5,10.0],[1501,6,82.0],[1501,8,123.0],[1501,9,4.0],[1501,10,93.0],[1501,11,68.0],[1501,12,37.0],[1501,14,152.0],[1501,16,691.0],[1501,17,104.0],[1501,18,114.0],[1502,16,39.0],[1502,17,7.0],[1503,15,121.0],[1504,15,95.0],[1505,2,2.0],[1505,9,2.0],[1505,15,34.0],[1506,13,5.0],[1507,5,1.0],[1507,12,1.0],[1507,13,5.0],[1508,0,107.0],[1508,1,897.0],[1508,2,541.0],[1508,3,243.0],[1508,4,1031.0],[1508,5,470.0],[1508,6,763.0],[1508,7,278.0],[1508,8,584.0],[1508,9,343.0],[1508,10,983.0],[1508,11,90.0],[1508,12,1.0],[1508,13,12.0],[1508,14,339.0],[1508,15,2552.0],[1508,16,1415.0],[1508,17,963.0],[1508,18,139.0],[1508,19,221.0],[1509,3,8.0],[1509,16,27.0],[1510,7,430.0],[1510,19,8.0],[1511,0,9.0],[1512,0,7.0],[1512,2,78.0],[1512,3,1.0],[1512,5,1.0],[1512,8,9.0],[1512,9,12.0],[1512,10,17.0],[1512,11,3.0],[1512,12,13.0],[1512,15,2.0],[1512,16,10.0],[1513,5,22.0],[1514,1,5151.0],[1514,7,1.0],[1514,16,1.0],[1514,19,2235.0],[1515,1,1.0],[1515,2,1.0],[1515,5,3.0],[1515,8,1.0],[1515,9,2.0],[1516,4,21.0],[1516,5,9.0],[1516,9,2.0],[1516,16,11.0],[1517,5,1.0],[1517,15,9.0],[1518,6,1.0],[1518,8,3.0],[1518,9,1.0],[1519,2,9.0],[1520,1,21.0],[1521,14,54.0],[1522,9,5.0],[1522,11,2.0],[1522,16,4.0],[1522,17,1.0],[1523,2,13.0],[1524,2,4.0],[1524,13,23.0],[1525,0,28.0],[1525,4,63.0],[1525,12,373.0],[1526,8,17.0],[1527,0,27.0],[1527,1,5.0],[1527,2,71.0],[1527,3,115.0],[1527,4,10.0],[1527,5,29.0],[1527,6,30.0],[1527,7,13.0],[1527,8,21.0],[1527,9,6.0],[1527,10,2.0],[1527,11,50.0],[1527,12,9.0],[1527,13,82.0],[1527,14,45.0],[1527,15,61.0],[1527,16,38.0],[1527,18,10.0],[1527,19,12.0],[1528,0,11.0],[1529,2,3.0],[1529,3,6.0],[1529,11,80.0],[1529,15,63.0],[1530,11,3.0],[1530,12,2.0],[1530,13,27.0],[1530,19,2.0],[1531,3,1.0],[1531,4,59.0],[1531,5,10.0],[1531,6,12.0],[1531,7,3.0],[1531,8,2.0],[1531,9,2.0],[1531,10,12.0],[1531,11,5.0],[1531,13,27.0],[1531,14,1.0],[1531,15,5.0],[1531,18,13.0],[1531,19,20.0],[1532,0,1.0],[1532,2,1.0],[1532,5,1.0],[1532,6,1.0],[1532,8,1.0],[1532,13,1.0],[1533,2,29.0],[1533,3,13.0],[1533,6,1.0],[1533,10,5.0],[1533,13,2.0],[1533,15,6.0],[1533,16,4.0],[1533,18,2.0],[1534,3,2.0],[1534,15,11.0],[1535,16,20.0],[1536,1,5.0],[1536,2,20.0],[1536,3,18.0],[1536,5,4.0],[1536,8,8.0],[1536,9,43.0],[1536,15,13.0],[1537,6,1.0],[1537,13,5.0],[1538,3,25.0],[1539,14,11.0],[1540,16,2.0],[1540,19,342.0],[1541,8,1.0],[1541,12,90.0],[1542,1,5.0],[1542,10,1.0],[1543,0,28.0],[1543,4,37.0],[1543,10,23.0],[1543,14,100.0],[1544,2,7.0],[1545,7,1.0],[1545,8,1.0],[1545,13,1.0],[1545,15,2.0],[1546,2,9.0],[1546,3,34.0],[1546,5,42.0],[1546,9,1.0],[1547,16,47.0],[1548,13,27.0],[1548,16,5.0],[1549,4,2.0],[1549,8,1.0],[1549,9,1.0],[1549,15,1.0],[1550,6,81.0],[1551,9,36.0],[1551,15,27.0],[1552,6,73.0],[1553,3,5.0],[1554,3,3.0],[1554,6,1.0],[1554,7,5.0],[1554,8,1.0],[1554,9,1.0],[1554,10,3.0],[1554,12,5.0],[1554,15,3.0],[1554,17,1.0],[1555,3,3.0],[1555,5,1.0],[1555,15,10.0],[1556,1,40.0],[1556,2,8.0],[1556,3,26.0],[1556,11,921.0],[1556,14,1.0],[1557,2,14.0],[1557,8,12.0],[1557,15,11.0],[1557,16,25.0],[1557,17,28.0],[1558,16,57.0],[1559,1,30.0],[1559,4,30.0],[1559,11,34.0],[1559,14,157.0],[1559,16,100.0],[1559,17,10.0],[1559,19,167.0],[1560,0,97.0],[1560,2,11.0],[1560,3,28.0],[1560,4,20.0],[1560,5,12.0],[1560,6,83.0],[1560,8,37.0],[1560,9,27.0],[1560,10,348.0],[1560,11,197.0],[1560,13,44.0],[1560,14,612.0],[1560,15,41.0],[1560,16,46.0],[1560,17,1255.0],[1560,19,36.0],[1561,2,1.0],[1561,12,112.0],[1561,13,52.0],[1561,18,125.0],[1562,1,9.0],[1563,3,8.0],[1564,15,12.0],[1565,2,2.0],[1565,5,8.0],[1565,15,30.0],[1566,0,4.0],[1566,3,55.0],[1566,4,108.0],[1566,9,15.0],[1566,10,36.0],[1566,11,39.0],[1566,14,116.0],[1566,15,50.0],[1567,2,11.0],[1567,3,10.0],[1567,15,46.0],[1568,17,6.0],[1569,1,186.0],[1569,2,102.0],[1569,3,8.0],[1569,7,39.0],[1569,8,86.0],[1569,9,49.0],[1569,13,60.0],[1569,16,55.0],[1570,5,17.0],[1571,0,405.0],[1571,1,74.0],[1571,3,2.0],[1571,4,23.0],[1571,5,208.0],[1571,6,139.0],[1571,7,2.0],[1571,8,15.0],[1571,9,123.0],[1571,11,10.0],[1571,12,356.0],[1571,14,188.0],[1571,15,201.0],[1571,16,3222.0],[1571,17,13.0],[1571,19,283.0],[1572,0,1650.0],[1572,3,3.0],[1572,18,67.0],[1573,2,18.0],[1573,3,1127.0],[1573,16,1.0],[1574,9,35.0],[1574,18,40.0],[1575,1,12.0],[1575,11,56.0],[1575,13,1.0],[1575,17,13.0],[1576,3,4.0],[1576,18,34.0],[1577,0,39.0],[1577,1,242.0],[1577,2,27.0],[1577,3,14.0],[1577,4,151.0],[1577,5,98.0],[1577,6,467.0],[1577,7,2965.0],[1577,8,74.0],[1577,9,813.0],[1577,10,91.0],[1577,11,1398.0],[1577,12,675.0],[1577,13,6.0],[1577,14,71.0],[1577,15,54.0],[1577,16,500.0],[1577,17,323.0],[1577,18,234.0],[1577,19,181.0],[1578,0,2.0],[1578,2,5.0],[1578,5,2.0],[1578,6,3.0],[1578,8,1.0],[1578,13,4.0],[1578,18,1.0],[1579,14,20.0],[1579,15,13.0],[1580,8,11.0],[1581,1,39.0],[1581,3,1.0],[1581,7,2.0],[1581,10,64.0],[1581,11,68.0],[1581,12,6146.0],[1581,16,89.0],[1581,17,239.0],[1582,2,2.0],[1582,8,22.0],[1583,7,7.0],[1583,16,1.0],[1584,16,46.0],[1585,3,6.0],[1586,16,17.0],[1587,1,2.0],[1587,3,4.0],[1587,4,67.0],[1587,5,14.0],[1587,6,230.0],[1587,7,99.0],[1587,8,60.0],[1587,9,67.0],[1587,11,116.0],[1587,12,96.0],[1587,14,52.0],[1587,16,1.0],[1587,17,97.0],[1587,19,349.0],[1588,5,562.0],[1588,7,6.0],[1588,9,8.0],[1588,11,67.0],[1588,12,7.0],[1588,16,67.0],[1588,19,7.0],[1589,0,127.0],[1589,2,5.0],[1589,4,27.0],[1589,5,101.0],[1589,8,40.0],[1589,9,5.0],[1589,10,46.0],[1589,11,94.0],[1590,0,36.0],[1590,1,40.0],[1590,2,6.0],[1590,4,107.0],[1590,5,36.0],[1590,6,49.0],[1590,8,17.0],[1590,9,34.0],[1590,12,2.0],[1590,13,3.0],[1590,18,24.0],[1590,19,232.0],[1591,10,9.0],[1592,0,1.0],[1592,1,239.0],[1592,2,40.0],[1592,3,53.0],[1592,4,31.0],[1592,5,34.0],[1592,6,1.0],[1592,8,15.0],[1592,9,129.0],[1592,10,47.0],[1592,15,68.0],[1592,16,365.0],[1592,18,25.0],[1593,2,11.0],[1593,8,17.0],[1594,8,1.0],[1594,12,110.0],[1595,0,2.0],[1595,2,69.0],[1595,5,31.0],[1595,9,1.0],[1595,13,14.0],[1595,15,6.0],[1596,1,24.0],[1596,2,19.0],[1596,3,43.0],[1596,6,227.0],[1596,7,30.0],[1596,8,1.0],[1596,9,149.0],[1596,11,22.0],[1596,13,5.0],[1596,14,112.0],[1596,15,153.0],[1596,16,261.0],[1596,17,26.0],[1596,19,159.0],[1597,10,14.0],[1598,2,2.0],[1598,3,17.0],[1598,16,3.0],[1599,14,69.0],[1600,2,1.0],[1600,8,3.0],[1600,9,12.0],[1600,15,3.0],[1601,3,9.0],[1601,15,70.0],[1602,13,4.0],[1602,15,1.0],[1603,0,7.0],[1604,10,1.0],[1604,16,7.0],[1604,17,233.0],[1605,2,11.0],[1606,2,15.0],[1607,16,24.0],[1608,1,37.0],[1608,2,29.0],[1608,3,73.0],[1608,8,45.0],[1608,13,1.0],[1608,16,107.0],[1609,2,4.0],[1609,10,27.0],[1610,8,16.0],[1610,15,17.0],[1611,12,5.0],[1612,2,23.0],[1612,8,26.0],[1613,1,22.0],[1613,3,1.0],[1613,16,35.0],[1614,4,100.0],[1615,1,25.0],[1615,3,4.0],[1615,13,4.0],[1616,11,30.0],[1617,1,20.0],[1617,13,1.0],[1618,2,9.0],[1619,11,19.0],[1620,16,520.0],[1621,1,65.0],[1621,15,33.0],[1622,1,27.0],[1623,2,6.0],[1624,1,53.0],[1624,2,7.0],[1624,3,39.0],[1624,5,68.0],[1624,6,202.0],[1624,7,1834.0],[1624,9,168.0],[1624,10,289.0],[1624,17,29.0],[1624,18,360.0],[1624,19,80.0],[1625,2,3.0],[1625,3,5.0],[1625,5,13.0],[1626,4,82.0],[1626,5,19.0],[1626,7,27.0],[1626,9,1.0],[1626,10,9.0],[1626,11,69.0],[1626,12,69.0],[1626,14,116.0],[1626,16,17.0],[1626,17,33.0],[1626,19,149.0],[1627,2,2.0],[1627,5,5.0],[1628,0,13.0],[1628,3,4.0],[1628,6,18.0],[1628,10,1.0],[1628,15,7.0],[1629,5,58.0],[1630,10,46.0],[1630,11,114.0],[1630,14,32.0],[1630,18,16.0],[1631,2,19.0],[1631,3,19.0],[1631,13,6.0],[1631,15,13.0],[1631,16,43.0],[1632,2,26.0],[1632,10,10.0],[1632,18,48.0],[1633,0,7.0],[1633,5,2.0],[1633,8,1.0],[1633,9,1.0],[1633,13,26.0],[1633,15,1.0],[1633,18,5.0],[1634,11,37.0],[1635,2,11.0],[1635,16,15.0],[1636,2,5.0],[1637,1,67.0],[1637,3,2.0],[1637,16,57.0],[1637,17,123.0],[1638,2,6.0],[1639,0,9.0],[1639,5,34.0],[1639,7,214.0],[1639,9,73.0],[1639,10,24.0],[1639,13,20.0],[1639,15,1.0],[1639,16,140.0],[1639,17,43.0],[1640,11,6.0],[1640,15,34.0],[1640,16,66.0],[1640,17,5.0],[1641,8,7.0],[1642,1,18.0],[1642,2,1.0],[1642,10,23.0],[1642,16,29.0],[1643,0,47.0],[1643,1,22.0],[1643,5,18.0],[1643,10,24.0],[1643,11,14.0],[1643,12,1.0],[1643,14,30.0],[1644,12,11.0],[1645,3,1.0],[1645,15,34.0],[1646,0,4.0],[1646,4,2.0],[1646,15,1.0],[1646,18,37.0],[1647,0,1.0],[1647,1,1.0],[1647,9,3.0],[1647,10,13.0],[1647,16,4.0],[1648,1,22.0],[1649,10,6.0],[1650,0,1701.0],[1650,5,4791.0],[1650,7,63.0],[1650,9,148.0],[1650,15,34.0],[1650,16,68.0],[1651,0,1730.0],[1651,1,91.0],[1651,3,1.0],[1651,4,37.0],[1651,5,1085.0],[1651,6,596.0],[1651,7,5.0],[1651,8,80.0],[1651,9,800.0],[1651,11,8.0],[1651,12,346.0],[1651,14,153.0],[1651,15,282.0],[1651,16,3367.0],[1651,17,25.0],[1651,19,314.0],[1652,0,1181.0],[1652,1,2341.0],[1652,2,20830.0],[1652,3,5203.0],[1652,4,1502.0],[1652,5,4313.0],[1652,6,4499.0],[1652,7,2413.0],[1652,8,4869.0],[1652,9,1955.0],[1652,10,3200.0],[1652,11,1562.0],[1652,12,1167.0],[1652,13,548.0],[1652,14,1802.0],[1652,15,3613.0],[1652,16,2773.0],[1652,17,2807.0],[1652,18,2759.0],[1652,19,279.0],[1653,0,1411.0],[1653,1,2244.0],[1653,2,21841.0],[1653,3,5002.0],[1653,4,1455.0],[1653,5,4442.0],[1653,6,4737.0],[1653,7,2411.0],[1653,8,4927.0],[1653,9,2435.0],[1653,10,3093.0],[1653,11,1456.0],[1653,12,1136.0],[1653,13,547.0],[1653,14,1726.0],[1653,15,3846.0],[1653,16,2880.0],[1653,17,2825.0],[1653,18,2723.0],[1653,19,364.0],[1654,4,45.0],[1654,16,7.0],[1655,3,11.0],[1655,5,26.0],[1656,11,37.0],[1657,5,265.0],[1657,9,5.0],[1658,3,2.0],[1658,5,7.0],[1659,1,5.0],[1660,1,31.0],[1660,5,6.0],[1660,6,40.0],[1660,9,38.0],[1660,11,225.0],[1660,12,75.0],[1660,16,12.0],[1661,0,1.0],[1661,1,21.0],[1661,4,2.0],[1661,6,5.0],[1661,7,46.0],[1661,8,2.0],[1661,9,43.0],[1661,10,4.0],[1661,11,76.0],[1661,12,22.0],[1661,13,2.0],[1661,14,43.0],[1661,15,28.0],[1661,16,16.0],[1661,17,39.0],[1661,18,1.0],[1662,2,7.0],[1663,2,50.0],[1663,13,13.0],[1663,16,40.0],[1664,18,20.0],[1665,16,33.0],[1666,2,2.0],[1666,17,60.0],[1667,0,28.0],[1667,8,5.0],[1667,16,4.0],[1668,3,4.0],[1668,11,14.0],[1669,0,18.0],[1669,1,44.0],[1669,3,14.0],[1670,12,60.0],[1671,4,5.0],[1672,13,5.0],[1673,3,4.0],[1673,5,3.0],[1674,2,3.0],[1674,9,2.0],[1674,15,2.0],[1674,16,1.0],[1674,18,2.0],[1675,1,41.0],[1675,2,24.0],[1675,3,11.0],[1676,0,5.0],[1676,3,9.0],[1676,5,13.0],[1676,13,1.0],[1676,15,9.0],[1676,16,24.0],[1677,0,2.0],[1677,4,1.0],[1677,5,2.0],[1677,8,2.0],[1677,11,3.0],[1677,13,7.0],[1677,18,3.0],[1678,1,90.0],[1678,2,253.0],[1678,3,234.0],[1678,10,1.0],[1678,12,47.0],[1678,13,114.0],[1678,15,35.0],[1678,16,77.0],[1678,17,248.0],[1679,2,12.0],[1679,3,1.0],[1679,5,1.0],[1679,8,2.0],[1679,10,1.0],[1679,16,1.0],[1680,1,26.0],[1680,2,5.0],[1681,11,71.0],[1681,15,19.0],[1682,6,2.0],[1682,9,3.0],[1682,11,1.0],[1682,16,1.0],[1683,0,13.0],[1683,1,77.0],[1683,2,3.0],[1683,3,6.0],[1683,4,1770.0],[1683,6,107.0],[1683,7,69.0],[1683,9,58.0],[1683,13,12.0],[1683,15,37.0],[1683,16,25.0],[1684,3,2.0],[1684,9,138.0],[1685,0,13.0],[1685,2,5.0],[1685,3,9.0],[1685,5,1.0],[1685,6,136.0],[1685,7,129.0],[1685,10,9.0],[1685,11,45.0],[1685,12,41.0],[1685,13,8.0],[1685,14,229.0],[1685,15,41.0],[1685,16,25.0],[1685,17,40.0],[1685,19,96.0],[1686,1,1.0],[1686,2,1.0],[1686,8,116.0],[1686,10,4.0],[1686,13,1.0],[1686,14,34.0],[1686,19,4.0],[1687,3,16.0],[1688,1,6.0],[1688,9,39.0],[1688,16,6.0],[1689,2,7.0],[1689,15,20.0],[1690,1,99.0],[1690,16,27.0],[1691,3,13.0],[1691,16,20.0],[1692,0,22.0],[1692,3,8.0],[1692,10,24.0],[1692,17,639.0],[1693,9,6.0],[1694,11,6.0],[1694,15,36.0],[1694,16,54.0],[1694,17,6.0],[1695,2,1.0],[1695,5,4.0],[1696,3,4.0],[1696,18,38.0],[1697,1,406.0],[1697,2,52.0],[1697,3,88.0],[1697,8,1.0],[1697,14,218.0],[1697,15,58.0],[1697,16,45.0],[1698,2,3.0],[1698,8,18.0],[1699,0,31.0],[1700,3,6.0],[1701,16,10.0],[1702,8,6.0],[1703,8,2.0],[1703,11,8.0],[1703,18,1.0],[1704,7,62.0],[1705,7,22.0],[1706,3,5.0],[1706,7,4.0],[1706,10,2.0],[1706,12,2.0],[1706,15,4.0],[1706,17,4.0],[1707,3,7.0],[1707,15,14.0],[1708,1,1.0],[1708,6,7.0],[1708,12,1.0],[1708,16,46.0],[1709,10,3.0],[1709,16,5.0],[1709,17,282.0],[1710,1,71.0],[1710,2,20.0],[1710,8,32.0],[1710,13,43.0],[1710,15,24.0],[1711,3,7.0],[1712,18,16.0],[1713,4,1.0],[1713,7,1.0],[1713,12,1.0],[1713,15,2.0],[1714,7,5.0],[1715,1,90.0],[1715,2,58.0],[1715,3,6.0],[1715,10,29.0],[1715,16,175.0],[1715,18,54.0],[1716,3,2.0],[1716,15,19.0],[1717,0,4.0],[1717,1,10.0],[1717,5,6.0],[1717,6,44.0],[1717,7,27.0],[1717,9,1.0],[1717,12,88.0],[1717,14,6.0],[1717,16,16.0],[1718,3,7.0],[1719,0,2.0],[1719,9,4.0],[1719,11,30.0],[1719,12,4.0],[1719,14,5.0],[1719,18,2.0],[1720,14,25.0],[1721,10,18.0],[1722,17,57.0],[1723,3,3.0],[1723,12,72.0],[1723,19,81.0],[1724,3,1.0],[1724,15,30.0],[1725,5,6.0],[1725,8,1498.0],[1725,9,49.0],[1725,10,2.0],[1725,13,5.0],[1725,15,13.0],[1725,18,73.0],[1726,0,14.0],[1726,1,5.0],[1726,2,1.0],[1726,3,6.0],[1726,5,11.0],[1726,8,27.0],[1726,9,21.0],[1726,16,33.0],[1727,1,1.0],[1727,2,1.0],[1727,3,7.0],[1727,10,1.0],[1727,11,7.0],[1727,15,8.0],[1727,16,13.0],[1728,13,14.0],[1729,2,1.0],[1729,6,6.0],[1729,7,2.0],[1729,11,1.0],[1729,17,1.0],[1730,1,78.0],[1730,2,40.0],[1730,3,35.0],[1730,5,1.0],[1730,6,7602.0],[1730,8,73.0],[1730,10,32.0],[1730,16,72.0],[1730,18,1.0],[1731,2,20.0],[1731,3,23.0],[1731,4,1.0],[1731,5,21.0],[1731,8,26.0],[1731,9,80.0],[1731,10,4.0],[1731,13,17.0],[1731,15,36.0],[1731,17,3060.0],[1731,19,50.0],[1732,2,15.0],[1733,0,260.0],[1733,1,2955.0],[1733,2,3508.0],[1733,3,4553.0],[1733,4,326.0],[1733,5,948.0],[1733,6,1509.0],[1733,7,935.0],[1733,8,852.0],[1733,9,97.0],[1733,10,615.0],[1733,11,1067.0],[1733,12,543.0],[1733,13,844.0],[1733,14,865.0],[1733,15,1903.0],[1733,16,1877.0],[1733,17,1295.0],[1733,18,1128.0],[1733,19,571.0],[1734,0,32.0],[1734,1,60.0],[1734,2,43.0],[1734,3,214.0],[1734,5,107.0],[1734,7,111.0],[1734,8,64.0],[1734,9,2.0],[1734,13,1.0],[1734,15,274.0],[1734,16,175.0],[1734,18,1367.0],[1735,0,46.0],[1735,1,5.0],[1735,2,85.0],[1735,3,98.0],[1735,4,34.0],[1735,5,65.0],[1735,6,27.0],[1735,8,2.0],[1735,9,14.0],[1735,11,99.0],[1735,13,65.0],[1735,15,57.0],[1735,16,157.0],[1735,17,55.0],[1736,1,1.0],[1736,2,11.0],[1736,3,82.0],[1736,4,5480.0],[1736,5,706.0],[1736,6,116.0],[1736,9,9.0],[1736,10,1.0],[1736,13,15.0],[1736,14,1.0],[1736,15,22.0],[1737,7,115.0],[1738,6,30.0],[1739,2,6.0],[1739,10,6.0],[1740,8,5.0],[1740,11,32.0],[1740,12,56.0],[1741,2,18.0],[1741,3,4.0],[1742,0,176.0],[1742,1,67.0],[1742,2,6.0],[1742,3,14.0],[1742,4,156.0],[1742,5,22.0],[1742,6,149.0],[1742,7,342.0],[1742,8,50.0],[1742,9,137.0],[1742,10,89.0],[1742,11,457.0],[1742,12,391.0],[1742,13,9.0],[1742,14,268.0],[1742,15,156.0],[1742,16,135.0],[1742,17,124.0],[1742,18,144.0],[1742,19,454.0],[1743,1,10.0],[1743,4,3.0],[1743,7,9.0],[1743,9,1.0],[1743,11,2.0],[1743,14,13.0],[1743,15,2.0],[1743,16,3.0],[1743,17,15.0],[1743,18,1.0],[1743,19,29.0],[1744,8,26.0],[1745,1,20.0],[1746,2,2.0],[1746,6,2.0],[1746,8,1.0],[1746,9,1.0],[1747,10,38.0],[1748,16,35.0],[1749,3,1.0],[1749,11,1.0],[1749,12,10.0],[1749,15,109.0],[1749,18,1.0],[1750,0,15.0],[1750,1,507.0],[1750,3,2.0],[1750,4,175.0],[1750,5,50.0],[1750,6,278.0],[1750,7,25.0],[1750,8,57.0],[1750,9,326.0],[1750,10,145.0],[1750,11,421.0],[1750,12,1682.0],[1750,13,27.0],[1750,14,470.0],[1750,15,861.0],[1750,16,92.0],[1750,17,198.0],[1750,18,100.0],[1750,19,426.0],[1751,0,3.0],[1751,6,1.0],[1751,13,8.0],[1751,18,2.0],[1752,8,44.0],[1753,0,7.0],[1754,6,116.0],[1754,16,6.0],[1755,0,2.0],[1755,5,1.0],[1755,6,1.0],[1755,13,3.0],[1755,18,3.0],[1756,2,14.0],[1757,2,5.0],[1757,4,5.0],[1757,5,4.0],[1757,6,2.0],[1757,7,2.0],[1757,8,3.0],[1757,9,5.0],[1757,10,1.0],[1757,15,15.0],[1757,16,3.0],[1757,17,1.0],[1757,19,1.0],[1758,3,2.0],[1758,9,18.0],[1759,13,7.0],[1760,13,30.0],[1761,4,2.0],[1761,14,2.0],[1761,19,1.0],[1762,1,1.0],[1762,12,19.0],[1763,3,6.0],[1763,15,87.0],[1764,2,1.0],[1764,6,3.0],[1764,7,3.0],[1764,9,1.0],[1764,15,6.0],[1765,17,37.0],[1766,10,20.0],[1767,1,15.0],[1768,0,1.0],[1768,5,3.0],[1768,6,1.0],[1768,9,1.0],[1768,13,5.0],[1768,15,1.0],[1768,18,2.0],[1769,10,242.0],[1769,17,89.0],[1770,2,6.0],[1770,9,61.0],[1771,2,2.0],[1771,6,2.0],[1771,8,1.0],[1771,9,1.0],[1771,13,1.0],[1771,18,3.0],[1772,3,5.0],[1772,7,255.0],[1772,8,21.0],[1772,15,31.0],[1772,16,24.0],[1773,2,1.0],[1773,5,2.0],[1773,6,4.0],[1773,8,1.0],[1773,18,1.0],[1774,10,29.0],[1775,13,6.0],[1776,3,6.0],[1776,8,11.0],[1776,13,14.0],[1777,9,26.0],[1778,0,2.0],[1778,5,1.0],[1778,8,1.0],[1778,13,2.0],[1779,1,6.0],[1779,2,84.0],[1779,3,66.0],[1779,8,8.0],[1779,12,7.0],[1779,15,3.0],[1779,16,46.0],[1780,7,25.0],[1781,2,17.0],[1782,1,1.0],[1782,2,3.0],[1782,5,4.0],[1782,6,9.0],[1782,7,1.0],[1782,17,1.0],[1783,0,5.0],[1784,2,4.0],[1784,13,27.0],[1785,2,4.0],[1785,15,10.0],[1786,6,2.0],[1786,7,2.0],[1786,9,1.0],[1786,12,1.0],[1786,15,2.0],[1786,17,2.0],[1787,2,6.0],[1787,15,37.0],[1788,1,7.0],[1788,16,6.0],[1789,1,171.0],[1789,2,26.0],[1789,3,9.0],[1789,8,29.0],[1789,13,19.0],[1789,15,44.0],[1789,16,100.0],[1790,3,12.0],[1790,9,20.0],[1791,2,2.0],[1791,3,26.0],[1791,5,35.0],[1791,9,1.0],[1792,2,3.0],[1792,3,134.0],[1792,5,26.0],[1792,9,118.0],[1792,11,328.0],[1793,0,1.0],[1793,13,4.0],[1794,1,4.0],[1794,2,1.0],[1794,3,2.0],[1794,16,12.0],[1795,2,7.0],[1796,15,11.0],[1797,8,13.0],[1798,3,18.0],[1798,10,56.0],[1798,15,37.0],[1798,16,104.0],[1799,3,5.0],[1800,10,7.0],[1800,17,37.0],[1801,0,8.0],[1801,1,144.0],[1801,2,24.0],[1801,3,48.0],[1801,4,105.0],[1801,5,38.0],[1801,6,174.0],[1801,8,66.0],[1801,10,434.0],[1801,11,83.0],[1801,12,81.0],[1801,15,112.0],[1801,16,363.0],[1801,17,337.0],[1801,18,23.0],[1801,19,198.0],[1802,6,127.0],[1803,1,6.0],[1803,7,31.0],[1803,10,1.0],[1804,5,32.0],[1804,9,65.0],[1805,7,86.0],[1806,2,11.0],[1806,3,6.0],[1806,9,115.0],[1806,12,137.0],[1806,19,424.0],[1807,1,26.0],[1807,2,33.0],[1807,3,260.0],[1807,5,246.0],[1807,9,11.0],[1807,15,771.0],[1807,16,184.0],[1808,3,11.0],[1808,15,60.0],[1809,10,23.0],[1809,17,32.0],[1810,18,36.0],[1811,2,1.0],[1811,11,85.0],[1812,2,6.0],[1812,5,1.0],[1812,9,1.0],[1812,18,1.0],[1813,15,5.0],[1814,2,10.0],[1815,6,1.0],[1815,7,1.0],[1815,8,2.0],[1815,9,1.0],[1816,0,1.0],[1816,8,2.0],[1816,13,2.0],[1817,8,130.0],[1818,0,6.0],[1818,12,3.0],[1818,13,3.0],[1819,12,10.0],[1820,2,3.0],[1820,13,82.0],[1821,14,77.0],[1822,17,52.0],[1823,2,3.0],[1823,3,6.0],[1823,15,138.0],[1824,2,7.0],[1824,5,17.0],[1825,14,25.0],[1826,4,1.0],[1826,5,1.0],[1826,18,10.0],[1827,0,2.0],[1827,1,100.0],[1827,3,6.0],[1827,4,35.0],[1827,6,97.0],[1827,7,58.0],[1827,8,15.0],[1827,9,34.0],[1827,10,40.0],[1827,11,103.0],[1827,12,146.0],[1827,14,242.0],[1827,15,39.0],[1827,16,28.0],[1827,17,50.0],[1828,2,14.0],[1829,7,8.0],[1830,15,66.0],[1831,4,35.0],[1831,19,126.0],[1832,2,6.0],[1833,13,145.0],[1834,0,15.0],[1834,2,3.0],[1834,3,6.0],[1834,6,118.0],[1834,7,150.0],[1834,10,15.0],[1834,11,41.0],[1834,12,69.0],[1834,13,3.0],[1834,14,283.0],[1834,15,61.0],[1834,16,16.0],[1834,17,50.0],[1834,19,65.0],[1835,0,56.0],[1836,2,5.0],[1837,19,132.0],[1838,0,1.0],[1838,5,1.0],[1838,11,1.0],[1838,13,2.0],[1839,6,4.0],[1839,11,1.0],[1840,13,36.0],[1840,15,8.0],[1840,16,6.0],[1841,0,15.0],[1841,8,4.0],[1841,16,8.0],[1842,14,19.0],[1843,16,14.0],[1844,13,46.0],[1845,2,13.0],[1845,3,34.0],[1845,15,62.0],[1846,1,60.0],[1846,3,33.0],[1846,7,178.0],[1846,9,219.0],[1846,15,93.0],[1846,18,296.0],[1847,4,102.0],[1848,7,13.0],[1848,10,5.0],[1848,16,73.0],[1849,2,17.0],[1849,3,28.0],[1849,5,16.0],[1849,6,1.0],[1849,13,4.0],[1849,15,23.0],[1849,16,35.0],[1849,17,7.0],[1849,18,77.0],[1850,1,5.0],[1850,10,49.0],[1851,2,15.0],[1851,18,52.0],[1852,2,4.0],[1852,3,11.0],[1852,16,42.0],[1853,3,92.0],[1853,15,47.0],[1854,15,117.0],[1855,2,1.0],[1855,3,52.0],[1856,3,2.0],[1856,6,1.0],[1856,11,6.0],[1856,14,8.0],[1856,15,5.0],[1857,15,25.0],[1858,0,14.0],[1859,1,5.0],[1859,2,1.0],[1859,3,22.0],[1859,6,24.0],[1859,8,5.0],[1859,11,28.0],[1859,12,5.0],[1859,14,19.0],[1859,15,24.0],[1860,2,1.0],[1860,6,2.0],[1860,13,2.0],[1860,15,2.0],[1861,3,8.0],[1861,5,28.0],[1862,16,15.0],[1863,1,31.0],[1863,5,1048.0],[1863,7,118.0],[1863,9,8.0],[1863,11,166.0],[1863,16,54.0],[1864,2,41.0],[1864,3,4.0],[1864,4,37.0],[1864,9,34.0],[1864,10,15.0],[1864,11,167.0],[1864,14,138.0],[1864,16,30.0],[1864,18,23.0],[1865,0,9.0],[1865,3,4.0],[1865,6,6.0],[1865,10,1.0],[1865,15,8.0],[1866,3,11.0],[1866,16,20.0],[1867,8,22.0],[1867,13,3.0],[1867,17,16.0],[1868,17,51.0],[1869,0,84.0],[1869,1,2.0],[1869,3,1.0],[1869,4,6.0],[1869,5,59.0],[1869,6,14.0],[1869,8,27.0],[1869,9,13.0],[1869,11,20.0],[1869,12,4.0],[1869,13,347.0],[1869,14,1.0],[1869,15,16.0],[1869,16,4.0],[1869,17,1.0],[1869,18,68.0],[1869,19,19.0],[1870,12,309.0],[1871,2,10.0],[1871,3,34.0],[1872,6,25.0],[1873,8,46.0],[1874,7,69.0],[1875,1,45.0],[1875,2,11.0],[1875,3,29.0],[1875,11,1046.0],[1876,6,25.0],[1877,6,83.0],[1877,8,33.0],[1877,9,57.0],[1877,10,37.0],[1877,13,28.0],[1877,17,82.0],[1878,5,4.0],[1878,14,429.0],[1878,16,5.0],[1879,1,40.0],[1879,4,28.0],[1879,11,40.0],[1879,14,171.0],[1879,16,96.0],[1879,17,6.0],[1879,19,135.0],[1880,3,12.0],[1880,16,70.0],[1881,0,40.0],[1881,1,42.0],[1881,3,24.0],[1882,1,11.0],[1883,3,2.0],[1883,16,36.0],[1884,5,14.0],[1885,0,55.0],[1885,1,54.0],[1885,2,13.0],[1885,4,134.0],[1885,5,53.0],[1885,6,69.0],[1885,8,38.0],[1885,9,46.0],[1885,18,19.0],[1885,19,245.0],[1886,15,47.0],[1887,0,3.0],[1887,8,3.0],[1887,9,2.0],[1887,11,1.0],[1887,13,18.0],[1887,17,1.0],[1887,18,6.0],[1888,19,192.0],[1889,2,3.0],[1889,3,6.0],[1889,8,7.0],[1890,16,19.0],[1891,2,1.0],[1891,9,53.0],[1891,11,29.0],[1891,16,96.0],[1892,1,10.0],[1892,10,10.0],[1892,14,51.0],[1892,17,13.0],[1892,18,20.0],[1893,2,2.0],[1893,6,5.0],[1893,8,7.0],[1893,9,5.0],[1893,15,7.0],[1893,19,2.0],[1894,2,8.0],[1894,3,2.0],[1894,5,4.0],[1894,9,14.0],[1894,15,6.0],[1894,16,13.0],[1894,18,10.0],[1895,2,6.0],[1895,3,1.0],[1896,2,2.0],[1896,3,3.0],[1897,8,6.0],[1898,3,11.0],[1898,10,4.0],[1899,6,66.0],[1900,6,3.0],[1900,14,1.0],[1900,18,1.0],[1900,19,1.0],[1901,5,21.0],[1901,9,1.0],[1902,1,1.0],[1902,4,2.0],[1902,6,1.0],[1902,7,1.0],[1902,15,4.0],[1903,4,2.0],[1903,10,34.0],[1903,11,96.0],[1903,14,27.0],[1903,18,18.0],[1904,0,2.0],[1904,1,114.0],[1904,4,14.0],[1904,6,7.0],[1904,7,526.0],[1904,8,3.0],[1904,9,151.0],[1904,10,54.0],[1904,11,632.0],[1904,12,300.0],[1904,13,2.0],[1904,14,313.0],[1904,15,137.0],[1904,16,454.0],[1904,17,149.0],[1904,18,5.0],[1904,19,157.0],[1905,2,5.0],[1906,0,15.0],[1906,3,1.0],[1906,4,1.0],[1906,10,37.0],[1906,11,66.0],[1906,12,53.0],[1906,15,73.0],[1907,15,23.0],[1908,2,13.0],[1909,10,1.0],[1909,17,98.0],[1910,2,1.0],[1910,9,16.0],[1910,16,4.0],[1911,8,11.0],[1911,18,41.0],[1912,3,9.0],[1912,15,42.0],[1913,2,5.0],[1913,8,18.0],[1914,0,4.0],[1914,9,7.0],[1915,14,43.0],[1916,2,7.0],[1916,4,50.0],[1916,10,27.0],[1916,18,1.0],[1917,18,7.0],[1918,8,14.0],[1919,6,2.0],[1919,9,90.0],[1920,5,27.0],[1920,9,1.0],[1920,19,201.0],[1921,9,14.0],[1922,9,85.0],[1923,0,2235.0],[1924,0,1.0],[1924,1,20.0],[1924,2,34.0],[1924,3,64.0],[1924,5,6.0],[1924,6,240.0],[1924,7,26.0],[1924,9,184.0],[1924,11,41.0],[1924,13,2.0],[1924,14,108.0],[1924,15,204.0],[1924,16,299.0],[1924,17,29.0],[1924,19,176.0],[1925,7,177.0],[1926,2,4.0],[1926,3,22.0],[1926,16,3.0],[1927,9,10.0],[1927,11,36.0],[1927,12,67.0],[1927,16,20.0],[1927,18,27.0],[1928,9,46.0],[1929,7,27.0],[1930,3,6.0],[1931,9,16.0],[1932,0,82.0],[1932,1,1.0],[1932,4,8.0],[1932,5,43.0],[1932,6,5.0],[1932,8,18.0],[1932,9,9.0],[1932,11,23.0],[1932,12,6.0],[1932,13,231.0],[1932,14,4.0],[1932,15,11.0],[1932,16,2.0],[1932,17,2.0],[1932,18,49.0],[1932,19,5.0],[1933,16,14.0],[1934,0,4.0],[1934,5,1.0],[1934,6,1.0],[1934,8,3.0],[1934,12,1.0],[1934,13,22.0],[1934,14,2.0],[1934,15,3.0],[1934,18,2.0],[1934,19,12.0],[1935,15,47.0],[1936,3,1.0],[1936,11,5.0],[1936,17,10.0],[1937,14,10.0],[1938,0,13.0],[1939,11,19.0],[1940,1,2.0],[1940,4,13.0],[1940,9,1.0],[1940,12,1.0],[1940,13,1.0],[1940,17,21.0],[1941,1,72.0],[1941,3,1.0],[1941,6,71.0],[1941,8,6.0],[1941,10,18.0],[1941,11,106.0],[1941,13,12.0],[1941,16,11.0],[1941,17,14.0],[1942,2,15.0],[1943,18,64.0],[1944,0,27.0],[1944,1,35.0],[1944,16,1.0],[1945,1,219.0],[1945,3,4.0],[1945,4,70.0],[1945,6,155.0],[1945,8,50.0],[1945,9,608.0],[1945,12,482.0],[1945,14,103.0],[1945,16,50.0],[1945,17,2.0],[1946,17,31.0],[1947,5,1.0],[1947,16,7.0],[1948,11,231.0],[1949,2,11.0],[1949,3,23.0],[1949,6,69.0],[1950,0,23.0],[1950,2,2.0],[1950,4,1.0],[1950,5,13.0],[1950,6,4.0],[1950,8,3.0],[1950,9,1.0],[1950,11,1.0],[1950,12,6.0],[1950,13,94.0],[1950,15,1.0],[1950,18,10.0],[1950,19,2.0],[1951,6,38.0],[1952,2,10.0],[1952,5,9.0],[1952,6,51.0],[1952,9,46.0],[1953,16,7.0],[1954,4,18.0],[1955,0,5.0],[1955,5,2.0],[1955,6,1.0],[1955,13,6.0],[1955,15,1.0],[1955,18,4.0],[1956,19,52.0],[1957,8,8.0],[1958,2,1.0],[1958,3,12.0],[1959,2,10.0],[1959,10,1.0],[1959,13,1.0],[1959,16,1.0],[1960,18,92.0],[1961,15,23.0],[1962,0,21.0],[1962,6,33.0],[1963,5,1.0],[1963,13,3.0],[1963,18,1.0],[1964,4,34.0],[1964,10,23.0],[1965,0,16.0],[1965,4,1.0],[1965,5,10.0],[1965,6,4.0],[1965,8,5.0],[1965,9,1.0],[1965,11,1.0],[1965,13,48.0],[1965,15,3.0],[1965,18,7.0],[1966,12,580.0],[1967,5,4.0],[1967,14,1.0],[1967,16,3.0],[1968,13,6.0],[1969,17,25.0],[1970,2,5.0],[1971,4,30.0],[1971,17,42.0],[1972,2,9.0],[1973,2,8.0],[1973,5,25.0],[1974,2,6.0],[1975,2,1.0],[1975,3,1.0],[1975,6,1.0],[1975,17,1.0],[1975,18,1.0],[1976,3,4.0],[1976,15,23.0],[1977,1,26.0],[1977,9,101.0],[1978,2,10.0],[1979,1,107.0],[1979,11,52.0],[1979,16,202.0],[1980,16,5.0],[1981,1,55.0],[1981,2,26.0],[1981,3,10.0],[1981,8,13.0],[1981,13,13.0],[1981,16,125.0],[1981,18,119.0],[1982,0,2.0],[1982,1,24.0],[1982,4,3.0],[1982,6,10.0],[1982,7,160.0],[1982,8,1.0],[1982,9,105.0],[1982,10,9.0],[1982,11,76.0],[1982,12,128.0],[1982,14,39.0],[1982,15,9.0],[1982,16,33.0],[1982,17,27.0],[1982,18,142.0],[1982,19,72.0],[1983,9,83.0],[1984,5,6.0],[1985,18,15.0],[1986,11,50.0],[1987,2,1.0],[1987,3,8.0],[1987,5,15.0],[1987,6,2.0],[1987,7,18.0],[1987,8,3.0],[1987,9,2.0],[1987,13,4.0],[1987,15,14.0],[1987,17,5.0],[1987,18,21.0],[1988,8,1.0],[1988,10,29.0],[1988,12,70.0],[1988,18,80.0],[1989,7,56.0],[1989,15,27.0],[1990,2,6.0],[1990,6,2.0],[1991,2,3.0],[1991,3,24.0],[1991,15,59.0],[1991,18,5.0],[1992,0,695.0],[1993,9,73.0],[1994,17,12.0],[1995,2,1.0],[1995,16,14.0],[1996,0,4.0],[1996,1,4.0],[1996,2,20.0],[1996,3,44.0],[1996,4,2.0],[1996,5,9.0],[1996,6,12.0],[1996,7,3.0],[1996,8,1.0],[1996,10,1.0],[1996,11,5.0],[1996,12,7.0],[1996,13,23.0],[1996,14,11.0],[1996,15,18.0],[1996,16,12.0],[1996,18,4.0],[1996,19,4.0],[1997,2,6.0],[1998,6,106.0],[1998,16,7.0],[1999,6,61.0],[2000,14,76.0],[2001,8,1.0],[2001,9,1.0],[2001,13,4.0],[2002,6,9.0],[2002,16,70.0],[2003,1,30.0],[2003,4,2.0],[2003,8,1.0],[2003,10,8.0],[2003,11,97.0],[2003,12,93.0],[2003,15,44.0],[2003,16,28.0],[2003,17,131.0],[2003,18,2.0],[2004,0,11.0],[2004,1,75.0],[2004,2,5.0],[2004,3,29.0],[2004,5,9.0],[2004,14,80.0],[2004,16,81.0],[2005,14,318.0],[2005,15,85.0],[2006,2,8.0],[2006,3,7.0],[2006,4,4.0],[2006,5,3.0],[2006,6,17.0],[2006,8,5.0],[2006,10,13.0],[2006,13,1.0],[2006,14,21.0],[2006,15,15.0],[2006,19,7.0],[2007,3,38.0],[2008,2,2.0],[2008,3,2.0],[2008,5,12.0],[2009,17,52.0],[2010,2,1.0],[2010,8,45.0],[2010,10,50.0],[2010,17,133.0],[2011,4,2.0],[2011,7,1.0],[2011,10,1.0],[2011,11,5.0],[2011,16,1.0],[2012,3,5.0],[2013,10,2.0],[2013,19,3.0],[2014,1,52.0],[2014,2,5.0],[2014,3,5.0],[2014,5,67.0],[2014,9,58.0],[2014,16,48.0],[2015,2,6.0],[2015,3,7.0],[2015,15,30.0],[2015,17,12.0],[2016,5,7.0],[2017,0,6.0],[2017,2,65.0],[2017,3,24.0],[2017,5,40.0],[2017,6,35.0],[2017,8,23.0],[2017,9,20.0],[2017,11,46.0],[2017,13,48.0],[2017,14,16.0],[2017,15,18.0],[2017,16,7.0],[2018,0,12.0],[2018,10,50.0],[2018,11,62.0],[2018,12,25.0],[2018,15,46.0],[2019,8,7.0],[2019,18,99.0],[2020,2,81.0],[2020,3,8.0],[2020,5,4.0],[2020,6,3.0],[2020,8,5.0],[2020,9,2.0],[2020,10,2.0],[2020,11,2.0],[2020,12,1.0],[2020,13,5.0],[2020,16,2.0],[2020,18,1.0],[2021,2,2.0],[2021,3,1.0],[2021,8,13.0],[2021,13,14.0],[2022,0,1.0],[2022,13,5.0],[2023,3,19.0],[2024,7,421.0],[2024,16,1.0],[2024,19,6.0],[2025,0,3.0],[2025,3,8.0],[2025,4,151.0],[2025,5,43.0],[2025,6,282.0],[2025,7,145.0],[2025,8,35.0],[2025,9,47.0],[2025,10,59.0],[2025,11,336.0],[2025,12,168.0],[2025,13,39.0],[2025,15,37.0],[2025,16,85.0],[2025,17,48.0],[2025,19,400.0],[2026,1,1.0],[2026,5,2.0],[2026,6,1.0],[2026,9,4.0],[2026,12,2.0],[2026,14,1.0],[2026,15,1.0],[2026,16,4.0],[2026,17,1.0],[2026,19,3.0],[2027,5,1.0],[2027,10,8.0],[2028,10,55.0],[2029,9,44.0],[2030,2,8.0],[2031,17,262.0],[2032,2,6.0],[2033,0,210.0],[2033,13,40.0],[2033,19,151.0],[2034,1,152.0],[2034,2,29.0],[2034,3,11.0],[2034,8,22.0],[2034,13,14.0],[2034,15,36.0],[2034,16,100.0],[2035,2,2.0],[2035,6,2.0],[2035,18,1.0],[2036,18,15.0],[2037,2,7.0],[2037,8,103.0],[2038,2,4.0],[2038,6,2.0],[2039,2,5.0],[2040,7,1.0],[2040,10,1.0],[2040,14,1.0],[2040,19,6.0],[2041,3,4.0],[2041,7,1.0],[2041,14,100.0],[2041,15,26.0],[2042,15,55.0],[2043,9,4.0],[2043,19,61.0],[2044,10,21.0],[2045,2,2.0],[2045,3,6.0],[2045,10,13.0],[2046,1,1.0],[2046,6,11.0],[2046,12,2.0],[2046,16,41.0],[2047,3,18.0],[2048,2,4.0],[2048,8,4.0],[2049,17,73.0],[2050,17,22.0],[2051,9,5.0],[2052,2,5.0],[2052,3,3.0],[2052,15,69.0],[2053,14,69.0],[2054,0,2.0],[2054,8,1.0],[2054,18,5.0],[2055,0,1.0],[2055,2,3.0],[2055,3,1.0],[2055,5,4.0],[2055,6,1.0],[2055,10,6.0],[2055,14,3.0],[2055,18,1.0],[2055,19,1.0],[2056,15,32.0],[2057,14,32.0],[2058,19,74.0],[2059,2,1.0],[2059,5,22.0],[2060,3,2.0],[2060,11,2.0],[2060,16,1.0],[2061,1,17.0],[2061,6,54.0],[2061,11,266.0],[2061,12,70.0],[2061,16,28.0],[2062,2,9.0],[2062,5,21.0],[2062,15,24.0],[2063,0,7.0],[2063,2,56.0],[2063,3,39.0],[2063,4,2.0],[2063,5,18.0],[2063,6,12.0],[2063,7,7.0],[2063,8,10.0],[2063,9,4.0],[2063,10,2.0],[2063,11,7.0],[2063,12,5.0],[2063,13,47.0],[2063,14,5.0],[2063,15,23.0],[2063,16,14.0],[2063,18,2.0],[2064,0,20.0],[2064,3,1.0],[2065,15,28.0],[2066,15,15.0],[2067,7,71.0],[2067,16,46.0],[2068,3,7.0],[2068,10,75.0],[2068,15,46.0],[2068,16,156.0],[2068,19,1.0],[2069,6,1.0],[2069,8,1.0],[2069,13,11.0],[2070,2,6.0],[2071,2,13.0],[2071,5,25.0],[2072,6,5.0],[2073,5,20.0],[2073,9,3.0],[2073,19,199.0],[2074,2,2.0],[2074,8,29.0],[2075,17,14.0],[2076,2,9.0],[2077,10,14.0],[2078,0,15.0],[2078,2,1.0],[2078,3,12.0],[2078,5,17.0],[2078,13,3.0],[2078,15,14.0],[2078,16,30.0],[2079,1,2.0],[2079,9,26.0],[2079,16,6.0],[2080,1,112.0],[2080,6,6.0],[2080,10,2.0],[2080,15,29.0],[2080,16,6.0],[2080,17,604.0],[2081,17,37.0],[2081,18,78.0],[2082,2,8.0],[2082,5,21.0],[2082,14,462.0],[2083,3,66.0],[2084,0,33.0],[2084,3,6.0],[2085,3,6.0],[2086,8,13.0],[2087,8,1.0],[2087,12,36.0],[2087,14,3.0],[2088,10,22.0],[2089,0,406.0],[2090,3,3.0],[2090,5,2.0],[2090,15,5.0],[2091,3,6.0],[2092,10,11.0],[2092,11,13.0],[2092,17,1.0],[2092,18,12.0],[2093,19,124.0],[2094,17,8.0],[2095,2,7.0],[2095,5,2.0],[2095,6,3.0],[2095,8,2.0],[2095,10,2.0],[2095,15,1.0],[2095,17,1.0],[2096,8,3.0],[2096,15,8.0],[2097,3,10.0],[2098,15,5.0],[2099,1,24.0],[2099,4,16.0],[2099,6,85.0],[2099,9,14.0],[2099,15,18.0],[2099,16,9.0],[2100,6,7.0],[2101,13,6.0],[2101,16,22.0],[2102,2,4.0],[2102,3,6.0],[2102,10,1.0],[2102,12,1.0],[2102,14,2.0],[2102,18,1.0],[2103,3,1.0],[2103,5,5.0],[2104,2,5.0],[2104,3,7.0],[2105,1,224.0],[2105,4,1.0],[2105,10,3191.0],[2105,13,3.0],[2105,16,136.0],[2105,17,150.0],[2105,18,92.0],[2106,17,39.0],[2107,19,171.0],[2108,2,5.0],[2108,3,11.0],[2108,9,115.0],[2108,12,122.0],[2108,19,383.0],[2109,2,1.0],[2109,3,2.0],[2109,8,3.0],[2110,1,84.0],[2110,6,45.0],[2110,8,3.0],[2110,10,12.0],[2110,11,100.0],[2110,13,13.0],[2110,16,22.0],[2110,17,7.0],[2111,2,1.0],[2111,3,18.0],[2111,5,12.0],[2111,6,8.0],[2111,7,16.0],[2111,8,3.0],[2111,9,1.0],[2111,13,2.0],[2111,15,7.0],[2111,16,5.0],[2111,17,5.0],[2111,18,15.0],[2112,4,2.0],[2112,15,4.0],[2113,10,123.0],[2113,16,65.0],[2113,17,67.0],[2114,2,4.0],[2114,8,4.0],[2114,15,7.0],[2114,16,11.0],[2114,17,17.0],[2115,16,116.0],[2116,2,1.0],[2116,3,11.0],[2116,4,41.0],[2116,5,18.0],[2116,6,540.0],[2116,7,136.0],[2116,8,27.0],[2116,9,30.0],[2116,11,315.0],[2116,12,77.0],[2116,14,122.0],[2116,15,28.0],[2116,16,16.0],[2116,17,63.0],[2116,18,50.0],[2116,19,97.0],[2117,0,1.0],[2117,1,1.0],[2117,2,1.0],[2117,4,1.0],[2117,6,1.0],[2117,14,2.0],[2117,15,2.0],[2117,16,2.0],[2118,0,6.0],[2118,2,1.0],[2118,9,2.0],[2118,12,12.0],[2118,13,6.0],[2118,15,7.0],[2119,1,1.0],[2119,3,1.0],[2119,4,2.0],[2119,15,10.0],[2120,3,4.0],[2120,19,64.0],[2121,2,7.0],[2122,3,10.0],[2122,11,21.0],[2122,15,31.0],[2123,2,66.0],[2123,3,105.0],[2123,4,3914.0],[2123,5,18.0],[2123,7,179.0],[2123,12,297.0],[2123,14,273.0],[2123,15,257.0],[2123,17,1.0],[2124,7,1.0],[2124,10,1.0],[2124,11,3.0],[2124,12,1.0],[2124,14,4.0],[2124,15,3.0],[2124,16,1.0],[2125,2,3.0],[2125,13,1.0],[2125,16,6.0],[2125,18,1.0],[2126,0,6.0],[2126,1,70.0],[2126,3,4.0],[2126,4,34.0],[2126,6,115.0],[2126,7,82.0],[2126,8,12.0],[2126,9,32.0],[2126,10,36.0],[2126,11,95.0],[2126,12,132.0],[2126,14,198.0],[2126,15,26.0],[2126,16,20.0],[2126,17,25.0],[2127,1,45.0],[2128,2,4.0],[2128,3,1.0],[2128,4,2.0],[2128,8,2.0],[2128,9,6.0],[2128,15,3.0],[2128,16,3.0],[2128,18,4.0],[2129,8,22.0],[2130,6,83.0],[2130,11,4.0],[2130,14,378.0],[2131,0,1.0],[2131,2,5.0],[2131,3,5.0],[2131,5,5.0],[2131,6,1.0],[2131,7,1.0],[2131,8,1.0],[2131,9,1.0],[2131,10,1.0],[2131,13,6.0],[2131,14,2.0],[2131,15,3.0],[2131,18,2.0],[2132,2,14.0],[2133,3,6.0],[2133,14,99.0],[2133,15,21.0],[2134,9,74.0],[2134,11,56.0],[2134,12,60.0],[2134,16,31.0],[2134,18,163.0],[2135,1,212.0],[2135,3,9.0],[2135,4,78.0],[2135,6,122.0],[2135,8,50.0],[2135,9,628.0],[2135,12,441.0],[2135,14,92.0],[2135,16,49.0],[2135,17,1.0],[2136,8,5.0],[2137,2,1.0],[2137,5,33.0],[2137,9,1.0],[2137,16,1.0],[2138,5,59.0],[2139,12,133.0],[2140,12,85.0],[2141,0,1.0],[2141,1,1.0],[2141,11,2.0],[2141,12,1.0],[2141,13,4.0],[2141,14,1.0],[2141,15,2.0],[2141,18,2.0],[2142,6,221.0],[2142,15,99.0],[2143,2,12.0],[2143,18,1.0],[2144,1,10.0],[2144,5,27.0],[2144,9,75.0],[2144,13,48.0],[2144,18,19.0],[2145,1,44.0],[2145,3,20.0],[2145,8,15.0],[2145,14,11.0],[2145,15,2.0],[2145,16,17.0],[2145,18,57.0],[2146,8,4.0],[2146,10,35.0],[2146,13,11.0],[2146,17,71.0],[2147,13,22.0],[2148,17,63.0],[2149,2,6.0],[2149,15,1.0],[2150,7,12.0],[2150,10,6.0],[2150,16,70.0],[2151,2,8.0],[2151,3,5.0],[2151,6,49.0],[2152,1,3.0],[2152,2,5.0],[2152,3,11.0],[2152,5,15.0],[2152,6,1.0],[2152,7,14.0],[2152,8,1.0],[2152,9,2.0],[2152,10,10.0],[2152,11,2.0],[2152,16,15.0],[2152,17,1.0],[2153,0,121.0],[2153,2,144.0],[2153,3,910.0],[2153,4,85.0],[2153,5,22.0],[2153,10,190.0],[2153,11,141.0],[2153,12,181.0],[2153,13,17.0],[2153,14,461.0],[2153,15,881.0],[2153,16,105.0],[2153,17,514.0],[2153,18,127.0],[2154,0,19.0],[2154,1,80.0],[2154,2,36.0],[2154,3,184.0],[2154,5,99.0],[2154,7,94.0],[2154,8,46.0],[2154,15,250.0],[2154,16,142.0],[2154,18,1236.0],[2155,7,111.0],[2156,7,23.0],[2157,3,2.0],[2157,11,4.0],[2157,17,15.0],[2158,15,7.0],[2159,10,4.0],[2159,11,46.0],[2160,1,27.0],[2161,6,90.0],[2161,8,35.0],[2161,9,68.0],[2161,10,30.0],[2161,13,24.0],[2161,17,81.0],[2162,8,38.0],[2163,16,36.0],[2164,16,126.0],[2165,18,24.0],[2166,3,3.0],[2166,4,34.0],[2166,5,29.0],[2167,3,2.0],[2167,15,15.0],[2168,12,20.0],[2168,14,43.0],[2169,0,2.0],[2169,9,1.0],[2169,18,2.0],[2170,14,111.0],[2171,8,24.0],[2172,2,2.0],[2172,3,6.0],[2172,11,60.0],[2172,15,39.0],[2173,16,8.0],[2174,4,1.0],[2174,5,2.0],[2174,9,1.0],[2174,11,1.0],[2175,7,6.0],[2175,16,2.0],[2176,14,1.0],[2176,16,156.0],[2177,2,1.0],[2177,6,2.0],[2177,8,1.0],[2177,13,4.0],[2178,0,1.0],[2178,1,5.0],[2178,2,12.0],[2178,3,6.0],[2178,4,11.0],[2178,5,13.0],[2178,6,10.0],[2178,7,3.0],[2178,10,5.0],[2178,11,2.0],[2178,14,6.0],[2178,15,4.0],[2178,16,8.0],[2178,17,3.0],[2178,18,5.0],[2178,19,4.0],[2179,1,25.0],[2179,10,162.0],[2179,13,11.0],[2179,16,25.0],[2179,17,2.0]],"rows": [{"id": "denovo1", "metadata": {"taxonomy": ["p__Ascomycota", "c__Dothideomycetes", "o__Pleosporales", "f__Pleosporaceae", "g__unidentified", "s__unculturedPleosporaceae"]}},{"id": "denovo3", "metadata": {"taxonomy": ["p__Ascomycota", "c__Dothideomycetes", "o__unidentified", "f__unidentified", "g__unidentified", "s__Dothideomycetes_sp_11381"]}},{"id": "denovo6", "metadata": {"taxonomy": ["p__Ascomycota", "c__Dothideomycetes", "o__Pleosporales", "f__Incertae_sedis", "g__Mycocentrospora", "s__Mycocentrospora_sp_UFMGCB_2526"]}},{"id": "denovo7", "metadata": {"taxonomy": ["p__Ascomycota", "c__Eurotiomycetes", "o__Eurotiales", "f__Trichocomaceae"]}},{"id": "denovo18", "metadata": {"taxonomy": ["p__Ascomycota", "c__Sordariomycetes", "o__Hypocreales", "f__unidentified", "g__unidentified", "s__Hypocreales_sp_s011"]}},{"id": "denovo26", "metadata": {"taxonomy": ["p__Ascomycota", "c__Leotiomycetes", "o__Erysiphales", "f__Erysiphaceae", "g__Golovinomyces", "s__Golovinomyces_cichoracearum"]}},{"id": "denovo38", "metadata": {"taxonomy": ["Unclassified"]}},{"id": "denovo39", "metadata": {"taxonomy": ["p__Ascomycota", "c__Dothideomycetes", "o__Capnodiales"]}},{"id": "denovo45", "metadata": {"taxonomy": ["p__Ascomycota", "c__Dothideomycetes", "o__Capnodiales", "f__Mycosphaerellaceae", "g__Cladosporium"]}},{"id": "denovo49", "metadata": {"taxonomy": ["Unclassified"]}},{"id": "denovo56", "metadata": {"taxonomy": ["Unclassified"]}},{"id": "denovo59", "metadata": {"taxonomy": ["p__Ascomycota", "c__Dothideomycetes", "o__Pleosporales", "f__Pleosporaceae"]}},{"id": "denovo62", "metadata": {"taxonomy": ["p__Ascomycota", "c__Eurotiomycetes", "o__Eurotiales", "f__Trichocomaceae", "g__Aspergillus"]}},{"id": "denovo68", "metadata": {"taxonomy": ["p__Ascomycota", "c__Dothideomycetes", "o__Capnodiales", "f__Mycosphaerellaceae", "g__Cladosporium", "s__Cladosporium_sphaerospermum"]}},{"id": "denovo70", "metadata": {"taxonomy": ["p__Ascomycota"]}},{"id": "denovo71", "metadata": {"taxonomy": ["p__Ascomycota", "c__Saccharomycetes", "o__Saccharomycetales", "f__Incertae_sedis", "g__Candida", "s__Candida_albicans"]}},{"id": "denovo76", "metadata": {"taxonomy": ["p__Ascomycota", "c__Sordariomycetes"]}},{"id": "denovo80", "metadata": {"taxonomy": ["p__Ascomycota", "c__Incertae_sedis", "o__Incertae_sedis", "f__Incertae_sedis", "g__Hansfordia", "s__Hansfordia_sp_OUCMBI101145"]}},{"id": "denovo92", "metadata": {"taxonomy": ["p__Ascomycota", "c__Incertae_sedis", "o__Incertae_sedis", "f__Incertae_sedis", "g__Hansfordia", "s__Hansfordia_sp_OUCMBI101190"]}},{"id": "denovo93", "metadata": {"taxonomy": ["p__Basidiomycota", "c__Agaricomycetes", "o__Hymenochaetales", "f__unidentified", "g__unidentified", "s__unculturedHymenochaetales"]}},{"id": "denovo94", "metadata": {"taxonomy": ["p__Ascomycota", "c__Sordariomycetes", "o__Microascales", "f__Microascaceae", "g__Microascus", "s__Microascus_sp_4L1"]}},{"id": "denovo97", "metadata": {"taxonomy": ["Unclassified"]}},{"id": "denovo99", "metadata": {"taxonomy": ["p__Ascomycota", "c__Saccharomycetes", "o__Saccharomycetales", "f__Incertae_sedis", "g__Candida", "s__Candida_humilis"]}},{"id": "denovo101", "metadata": {"taxonomy": ["p__Basidiomycota", "c__Agaricomycetes", "o__Agaricales", "f__Lycoperdaceae", "g__Vascellum", "s__Vascellum_pratense"]}},{"id": "denovo118", "metadata": {"taxonomy": ["p__Ascomycota", "c__Dothideomycetes", "o__Pleosporales", "f__Sporormiaceae", "g__Sporormia", "s__Sporormia_subticinensis"]}},{"id": "denovo120", "metadata": {"taxonomy": ["Unclassified"]}},{"id": "denovo121", "metadata": {"taxonomy": ["Unclassified"]}},{"id": "denovo124", "metadata": {"taxonomy": ["p__Basidiomycota", "c__Tremellomycetes", "o__Filobasidiales", "f__Filobasidiaceae", "g__Cryptococcus", "s__Cryptococcus_magnus"]}},{"id": "denovo125", "metadata": {"taxonomy": ["p__Basidiomycota", "c__Tremellomycetes", "o__Filobasidiales", "f__Filobasidiaceae", "g__Cryptococcus", "s__Cryptococcus_magnus"]}},{"id": "denovo127", "metadata": {"taxonomy": ["p__Ascomycota", "c__Dothideomycetes", "o__Capnodiales", "f__Mycosphaerellaceae"]}},{"id": "denovo128", "metadata": {"taxonomy": ["p__Basidiomycota", "c__Incertae_sedis", "o__Malasseziales"]}},{"id": "denovo133", "metadata": {"taxonomy": ["p__Ascomycota"]}},{"id": "denovo138", "metadata": {"taxonomy": ["p__Ascomycota"]}},{"id": "denovo145", "metadata": {"taxonomy": ["Unclassified"]}},{"id": "denovo148", "metadata": {"taxonomy": ["p__Ascomycota", "c__Sordariomycetes", "o__Hypocreales", "f__Incertae_sedis", "g__Myrothecium", "s__Myrothecium_gramineum"]}},{"id": "denovo149", "metadata": {"taxonomy": ["p__Basidiomycota", "c__Incertae_sedis", "o__Malasseziales", "f__unidentified", "g__unidentified", "s__unculturedMalassezia"]}},{"id": "denovo150", "metadata": {"taxonomy": ["p__Ascomycota", "c__Sordariomycetes", "o__unidentified", "f__unidentified", "g__unidentified", "s__Sordariomycetes_sp_genotype_363"]}},{"id": "denovo151", "metadata": {"taxonomy": ["p__Ascomycota", "c__Sordariomycetes", "o__Sordariales"]}},{"id": "denovo153", "metadata": {"taxonomy": ["p__Basidiomycota", "c__Agaricomycetes", "o__Polyporales", "f__Polyporaceae", "g__Polyporus", "s__Polyporus_tenuiculus"]}},{"id": "denovo160", "metadata": {"taxonomy": ["p__Ascomycota", "c__Dothideomycetes", "o__Pleosporales", "f__Pleosporaceae", "g__Alternaria", "s__Alternaria_brassicae"]}},{"id": "denovo162", "metadata": {"taxonomy": ["p__Ascomycota", "c__Dothideomycetes", "o__Pleosporales"]}},{"id": "denovo166", "metadata": {"taxonomy": ["p__Ascomycota", "c__unidentified", "o__unidentified", "f__unidentified", "g__unidentified", "s__ascomycete_sp_MA_4568"]}},{"id": "denovo170", "metadata": {"taxonomy": ["Unclassified"]}},{"id": "denovo173", "metadata": {"taxonomy": ["Unclassified"]}},{"id": "denovo187", "metadata": {"taxonomy": ["Unclassified"]}},{"id": "denovo189", "metadata": {"taxonomy": ["p__Basidiomycota", "c__Tremellomycetes"]}},{"id": "denovo190", "metadata": {"taxonomy": ["Unclassified"]}},{"id": "denovo191", "metadata": {"taxonomy": ["p__Ascomycota", "c__Eurotiomycetes", "o__Eurotiales", "f__Trichocomaceae"]}},{"id": "denovo192", "metadata": {"taxonomy": ["Unclassified"]}},{"id": "denovo194", "metadata": {"taxonomy": ["Unclassified"]}},{"id": "denovo195", "metadata": {"taxonomy": ["p__Basidiomycota", "c__Incertae_sedis", "o__Malasseziales", "f__unidentified", "g__unidentified", "s__unculturedMalassezia"]}},{"id": "denovo196", "metadata": {"taxonomy": ["p__Basidiomycota", "c__Agaricomycetes", "o__Agaricales", "f__Psathyrellaceae", "g__Coprinopsis"]}},{"id": "denovo198", "metadata": {"taxonomy": ["p__Ascomycota", "c__Sordariomycetes", "o__Hypocreales"]}},{"id": "denovo199", "metadata": {"taxonomy": ["Unclassified"]}},{"id": "denovo202", "metadata": {"taxonomy": ["p__Ascomycota", "c__Dothideomycetes", "o__Pleosporales", "f__Pleosporaceae", "g__unidentified", "s__unculturedPleosporaceae"]}},{"id": "denovo204", "metadata": {"taxonomy": ["p__Ascomycota"]}},{"id": "denovo217", "metadata": {"taxonomy": ["p__Basidiomycota", "c__Incertae_sedis", "o__Malasseziales", "f__unidentified", "g__unidentified", "s__unculturedMalassezia"]}},{"id": "denovo218", "metadata": {"taxonomy": ["Unclassified"]}},{"id": "denovo222", "metadata": {"taxonomy": ["Unclassified"]}},{"id": "denovo226", "metadata": {"taxonomy": ["p__Ascomycota", "c__Dothideomycetes", "o__Pleosporales", "f__Pleosporaceae"]}},{"id": "denovo227", "metadata": {"taxonomy": ["p__Ascomycota", "c__Eurotiomycetes", "o__Eurotiales", "f__Trichocomaceae", "g__Penicillium", "s__Penicillium_chrysogenum"]}},{"id": "denovo231", "metadata": {"taxonomy": ["p__Ascomycota", "c__Dothideomycetes", "o__Pleosporales", "f__Pleosporaceae"]}},{"id": "denovo235", "metadata": {"taxonomy": ["p__Ascomycota"]}},{"id": "denovo244", "metadata": {"taxonomy": ["p__Ascomycota", "c__Leotiomycetes"]}},{"id": "denovo252", "metadata": {"taxonomy": ["Unclassified"]}},{"id": "denovo254", "metadata": {"taxonomy": ["p__Ascomycota", "c__Dothideomycetes", "o__Capnodiales", "f__Mycosphaerellaceae", "g__Cladosporium"]}},{"id": "denovo259", "metadata": {"taxonomy": ["p__Ascomycota", "c__unidentified", "o__unidentified", "f__unidentified", "g__unidentified", "s__Ascomycota_sp_ARIZ_CVIle2_5"]}},{"id": "denovo260", "metadata": {"taxonomy": ["p__Ascomycota", "c__Dothideomycetes", "o__Pleosporales"]}},{"id": "denovo263", "metadata": {"taxonomy": ["p__Ascomycota", "c__Sordariomycetes", "o__Hypocreales", "f__Incertae_sedis", "g__Acremonium", "s__Acremonium_polychromum"]}},{"id": "denovo264", "metadata": {"taxonomy": ["p__Basidiomycota", "c__Agaricomycetes", "o__Cantharellales", "f__Ceratobasidiaceae"]}},{"id": "denovo266", "metadata": {"taxonomy": ["Unclassified"]}},{"id": "denovo267", "metadata": {"taxonomy": ["p__Ascomycota"]}},{"id": "denovo268", "metadata": {"taxonomy": ["p__Ascomycota", "c__Pezizomycetes", "o__Pezizales", "f__Pezizaceae", "g__unidentified", "s__Pezizaceae_sp_F13"]}},{"id": "denovo269", "metadata": {"taxonomy": ["Unclassified"]}},{"id": "denovo271", "metadata": {"taxonomy": ["Unclassified"]}},{"id": "denovo279", "metadata": {"taxonomy": ["Unclassified"]}},{"id": "denovo280", "metadata": {"taxonomy": ["Unclassified"]}},{"id": "denovo281", "metadata": {"taxonomy": ["Unclassified"]}},{"id": "denovo286", "metadata": {"taxonomy": ["p__Ascomycota", "c__Eurotiomycetes", "o__Eurotiales", "f__Trichocomaceae", "g__Emericella", "s__Emericella_nidulans"]}},{"id": "denovo287", "metadata": {"taxonomy": ["p__Basidiomycota", "c__Agaricomycetes"]}},{"id": "denovo292", "metadata": {"taxonomy": ["p__Ascomycota", "c__Incertae_sedis", "o__Incertae_sedis", "f__Incertae_sedis", "g__Ochroconis", "s__Ochroconis_tshawytschae"]}},{"id": "denovo297", "metadata": {"taxonomy": ["Unclassified"]}},{"id": "denovo300", "metadata": {"taxonomy": ["p__Basidiomycota", "c__Agaricomycetes", "o__Hymenochaetales", "f__unidentified", "g__unidentified", "s__Hymenochaetales_sp_MO_2010b"]}},{"id": "denovo311", "metadata": {"taxonomy": ["Unclassified"]}},{"id": "denovo313", "metadata": {"taxonomy": ["Unclassified"]}},{"id": "denovo315", "metadata": {"taxonomy": ["Unclassified"]}},{"id": "denovo317", "metadata": {"taxonomy": ["p__Basidiomycota", "c__Tremellomycetes"]}},{"id": "denovo319", "metadata": {"taxonomy": ["p__Ascomycota", "c__Eurotiomycetes", "o__Eurotiales", "f__Trichocomaceae"]}},{"id": "denovo322", "metadata": {"taxonomy": ["p__Ascomycota", "c__Dothideomycetes", "o__Pleosporales", "f__Pleosporaceae"]}},{"id": "denovo325", "metadata": {"taxonomy": ["p__Ascomycota", "c__Eurotiomycetes", "o__Eurotiales", "f__Trichocomaceae", "g__Aspergillus", "s__Aspergillus_penicillioides"]}},{"id": "denovo328", "metadata": {"taxonomy": ["p__Basidiomycota", "c__Agaricomycetes", "o__Corticiales", "f__Corticiaceae", "g__Corticium", "s__Corticium_roseum"]}},{"id": "denovo334", "metadata": {"taxonomy": ["Unclassified"]}},{"id": "denovo335", "metadata": {"taxonomy": ["p__Basidiomycota", "c__Agaricomycetes", "o__Polyporales"]}},{"id": "denovo336", "metadata": {"taxonomy": ["p__Ascomycota", "c__Sordariomycetes", "o__Microascales", "f__Microascaceae", "g__Microascus"]}},{"id": "denovo339", "metadata": {"taxonomy": ["p__Ascomycota", "c__Sordariomycetes", "o__Xylariales", "f__unidentified", "g__unidentified", "s__unculturedMonographella"]}},{"id": "denovo352", "metadata": {"taxonomy": ["p__Ascomycota", "c__Dothideomycetes", "o__Pleosporales"]}},{"id": "denovo354", "metadata": {"taxonomy": ["p__Basidiomycota", "c__Agaricomycetes"]}},{"id": "denovo363", "metadata": {"taxonomy": ["p__Basidiomycota", "c__Tremellomycetes", "o__Filobasidiales", "f__Filobasidiaceae", "g__Cryptococcus"]}},{"id": "denovo364", "metadata": {"taxonomy": ["p__Basidiomycota", "c__Agaricomycetes", "o__Polyporales"]}},{"id": "denovo365", "metadata": {"taxonomy": ["p__Ascomycota", "c__Dothideomycetes", "o__Pleosporales", "f__Pleosporaceae", "g__Cochliobolus", "s__Cochliobolus_sp_FSU9312"]}},{"id": "denovo368", "metadata": {"taxonomy": ["p__Ascomycota", "c__Eurotiomycetes", "o__Eurotiales", "f__Trichocomaceae", "g__Penicillium", "s__Penicillium_spinulosum"]}},{"id": "denovo373", "metadata": {"taxonomy": ["p__Basidiomycota", "c__Wallemiomycetes", "o__Wallemiales", "f__Wallemiaceae", "g__Wallemia"]}},{"id": "denovo374", "metadata": {"taxonomy": ["p__Ascomycota"]}},{"id": "denovo379", "metadata": {"taxonomy": ["p__Ascomycota"]}},{"id": "denovo380", "metadata": {"taxonomy": ["p__Basidiomycota", "c__Tremellomycetes", "o__Cystofilobasidiales", "f__Cystofilobasidiaceae", "g__Udeniomyces"]}},{"id": "denovo383", "metadata": {"taxonomy": ["p__Ascomycota", "c__Leotiomycetes", "o__Erysiphales", "f__Erysiphaceae"]}},{"id": "denovo386", "metadata": {"taxonomy": ["p__Ascomycota", "c__Sordariomycetes", "o__Sordariales", "f__Lasiosphaeriaceae"]}},{"id": "denovo392", "metadata": {"taxonomy": ["p__Basidiomycota", "c__Incertae_sedis", "o__Malasseziales"]}},{"id": "denovo394", "metadata": {"taxonomy": ["p__Basidiomycota", "c__Agaricomycetes", "o__Agaricales", "f__Schizophyllaceae", "g__Schizophyllum"]}},{"id": "denovo395", "metadata": {"taxonomy": ["p__Ascomycota", "c__Saccharomycetes", "o__Saccharomycetales", "f__Saccharomycetaceae", "g__Zygosaccharomyces", "s__Zygosaccharomyces_pseudorouxii"]}},{"id": "denovo398", "metadata": {"taxonomy": ["p__Ascomycota", "c__Dothideomycetes", "o__Pleosporales", "f__Pleosporaceae"]}},{"id": "denovo402", "metadata": {"taxonomy": ["p__Basidiomycota", "c__Agaricomycetes", "o__Agaricales", "f__Agaricaceae", "g__Agaricus"]}},{"id": "denovo403", "metadata": {"taxonomy": ["p__Basidiomycota", "c__Agaricomycetes", "o__Cantharellales", "f__Ceratobasidiaceae", "g__Thanatephorus"]}},{"id": "denovo409", "metadata": {"taxonomy": ["Unclassified"]}},{"id": "denovo411", "metadata": {"taxonomy": ["Unclassified"]}},{"id": "denovo414", "metadata": {"taxonomy": ["p__Basidiomycota"]}},{"id": "denovo416", "metadata": {"taxonomy": ["p__unidentified", "c__unidentified", "o__unidentified", "f__unidentified", "g__unidentified", "s__fungal_endophyte_sp_P1318E"]}},{"id": "denovo417", "metadata": {"taxonomy": ["p__Ascomycota", "c__Dothideomycetes", "o__Pleosporales"]}},{"id": "denovo418", "metadata": {"taxonomy": ["p__Basidiomycota", "c__Agaricomycetes", "o__Agaricales", "f__Marasmiaceae", "g__Gymnopus", "s__Gymnopus_melanopus"]}},{"id": "denovo425", "metadata": {"taxonomy": ["p__Ascomycota", "c__Dothideomycetes", "o__Capnodiales", "f__Mycosphaerellaceae"]}},{"id": "denovo427", "metadata": {"taxonomy": ["p__Basidiomycota", "c__Tremellomycetes", "o__Filobasidiales", "f__Filobasidiaceae", "g__Cryptococcus", "s__Cryptococcus_sp_HB_1222"]}},{"id": "denovo431", "metadata": {"taxonomy": ["p__Ascomycota", "c__Eurotiomycetes", "o__Eurotiales", "f__Trichocomaceae", "g__Aspergillus"]}},{"id": "denovo432", "metadata": {"taxonomy": ["p__Ascomycota", "c__Eurotiomycetes", "o__Eurotiales", "f__Trichocomaceae", "g__Penicillium"]}},{"id": "denovo434", "metadata": {"taxonomy": ["p__Ascomycota", "c__Dothideomycetes", "o__Capnodiales", "f__Mycosphaerellaceae", "g__unidentified", "s__Mycosphaerellaceae_sp_MA12"]}},{"id": "denovo436", "metadata": {"taxonomy": ["p__Basidiomycota", "c__Agaricomycetes"]}},{"id": "denovo437", "metadata": {"taxonomy": ["Unclassified"]}},{"id": "denovo438", "metadata": {"taxonomy": ["p__Ascomycota", "c__Eurotiomycetes", "o__Eurotiales", "f__Trichocomaceae", "g__Aspergillus", "s__Aspergillus_terreus"]}},{"id": "denovo448", "metadata": {"taxonomy": ["p__Ascomycota", "c__Leotiomycetes", "o__Helotiales", "f__Incertae_sedis", "g__Gloeotinia", "s__Gloeotinia_temulenta"]}},{"id": "denovo454", "metadata": {"taxonomy": ["Unclassified"]}},{"id": "denovo468", "metadata": {"taxonomy": ["p__Ascomycota", "c__Sordariomycetes", "o__Xylariales", "f__Amphisphaeriaceae", "g__Bartalinia", "s__Bartalinia_pondoensis"]}},{"id": "denovo481", "metadata": {"taxonomy": ["p__unidentified", "c__unidentified", "o__unidentified", "f__unidentified", "g__unidentified", "s__fungal_sp_2f26"]}},{"id": "denovo484", "metadata": {"taxonomy": ["p__Ascomycota", "c__Leotiomycetes", "o__Erysiphales", "f__Erysiphaceae", "g__Podosphaera", "s__Podosphaera_xanthii"]}},{"id": "denovo485", "metadata": {"taxonomy": ["p__Basidiomycota", "c__Tremellomycetes", "o__Filobasidiales", "f__Filobasidiaceae", "g__Cryptococcus"]}},{"id": "denovo496", "metadata": {"taxonomy": ["p__Ascomycota", "c__Saccharomycetes", "o__Saccharomycetales", "f__Pichiaceae", "g__Pichia", "s__Pichia_burtonii"]}},{"id": "denovo499", "metadata": {"taxonomy": ["p__Ascomycota", "c__Eurotiomycetes", "o__Onygenales", "f__Gymnoascaceae", "g__Gymnoascus"]}},{"id": "denovo501", "metadata": {"taxonomy": ["p__Ascomycota", "c__Saccharomycetes", "o__Saccharomycetales", "f__Pichiaceae", "g__Pichia"]}},{"id": "denovo503", "metadata": {"taxonomy": ["p__Ascomycota", "c__unidentified", "o__unidentified", "f__unidentified", "g__unidentified", "s__Pezizomycotina_sp_BC11"]}},{"id": "denovo507", "metadata": {"taxonomy": ["p__Ascomycota", "c__Dothideomycetes", "o__Pleosporales", "f__Pleosporaceae"]}},{"id": "denovo522", "metadata": {"taxonomy": ["p__Basidiomycota", "c__Agaricomycetes", "o__Agaricales", "f__Schizophyllaceae", "g__Schizophyllum"]}},{"id": "denovo533", "metadata": {"taxonomy": ["Unclassified"]}},{"id": "denovo542", "metadata": {"taxonomy": ["p__Ascomycota", "c__Eurotiomycetes", "o__Chaetothyriales", "f__Herpotrichiellaceae", "g__Phialophora", "s__Phialophora_sp_JM091015"]}},{"id": "denovo543", "metadata": {"taxonomy": ["p__Ascomycota", "c__Saccharomycetes", "o__Saccharomycetales", "f__Incertae_sedis", "g__Candida", "s__Candida_sp_F15"]}},{"id": "denovo545", "metadata": {"taxonomy": ["Unclassified"]}},{"id": "denovo546", "metadata": {"taxonomy": ["p__Basidiomycota", "c__Tremellomycetes", "o__Filobasidiales", "f__Filobasidiaceae", "g__Cryptococcus"]}},{"id": "denovo550", "metadata": {"taxonomy": ["p__Ascomycota", "c__Sordariomycetes", "o__Hypocreales"]}},{"id": "denovo554", "metadata": {"taxonomy": ["p__Ascomycota", "c__Dothideomycetes", "o__Pleosporales", "f__Pleosporaceae"]}},{"id": "denovo563", "metadata": {"taxonomy": ["p__Basidiomycota", "c__Tremellomycetes", "o__Filobasidiales", "f__Filobasidiaceae", "g__Cryptococcus", "s__Cryptococcus_dimennae"]}},{"id": "denovo567", "metadata": {"taxonomy": ["p__Ascomycota", "c__Dothideomycetes", "o__Pleosporales"]}},{"id": "denovo570", "metadata": {"taxonomy": ["p__Basidiomycota", "c__Tremellomycetes", "o__Tremellales", "f__Exidiaceae", "g__Exidia", "s__Myxarium_nucleatum"]}},{"id": "denovo573", "metadata": {"taxonomy": ["p__Ascomycota", "c__Sordariomycetes", "o__Hypocreales"]}},{"id": "denovo574", "metadata": {"taxonomy": ["Unclassified"]}},{"id": "denovo582", "metadata": {"taxonomy": ["p__Ascomycota"]}},{"id": "denovo590", "metadata": {"taxonomy": ["p__Basidiomycota", "c__Wallemiomycetes", "o__Wallemiales", "f__Wallemiaceae", "g__Wallemia"]}},{"id": "denovo591", "metadata": {"taxonomy": ["p__Ascomycota", "c__Dothideomycetes", "o__Pleosporales"]}},{"id": "denovo598", "metadata": {"taxonomy": ["p__Ascomycota", "c__Sordariomycetes"]}},{"id": "denovo609", "metadata": {"taxonomy": ["p__Ascomycota", "c__Dothideomycetes", "o__Capnodiales", "f__Mycosphaerellaceae", "g__Cladosporium"]}},{"id": "denovo610", "metadata": {"taxonomy": ["Unclassified"]}},{"id": "denovo611", "metadata": {"taxonomy": ["p__Ascomycota", "c__Sordariomycetes", "o__Hypocreales"]}},{"id": "denovo620", "metadata": {"taxonomy": ["p__unidentified", "c__unidentified", "o__unidentified", "f__unidentified", "g__unidentified"]}},{"id": "denovo621", "metadata": {"taxonomy": ["Unclassified"]}},{"id": "denovo622", "metadata": {"taxonomy": ["p__Ascomycota", "c__Saccharomycetes", "o__Saccharomycetales", "f__Pichiaceae", "g__Pichia", "s__Pichia_burtonii"]}},{"id": "denovo624", "metadata": {"taxonomy": ["p__Ascomycota", "c__Dothideomycetes", "o__Capnodiales", "f__Mycosphaerellaceae", "g__Cladosporium"]}},{"id": "denovo627", "metadata": {"taxonomy": ["p__Ascomycota", "c__Dothideomycetes", "o__Pleosporales", "f__Pleosporaceae"]}},{"id": "denovo629", "metadata": {"taxonomy": ["p__Ascomycota", "c__Saccharomycetes", "o__Saccharomycetales", "f__Incertae_sedis", "g__Candida", "s__Candida_tropicalis"]}},{"id": "denovo634", "metadata": {"taxonomy": ["Unclassified"]}},{"id": "denovo639", "metadata": {"taxonomy": ["p__Basidiomycota", "c__Tremellomycetes", "o__Filobasidiales", "f__Filobasidiaceae"]}},{"id": "denovo640", "metadata": {"taxonomy": ["p__Ascomycota", "c__Sordariomycetes", "o__Sordariales", "f__Chaetomiaceae", "g__Thielavia", "s__Thielavia_basicola"]}},{"id": "denovo656", "metadata": {"taxonomy": ["p__Ascomycota"]}},{"id": "denovo660", "metadata": {"taxonomy": ["p__Ascomycota", "c__Dothideomycetes", "o__Pleosporales", "f__Pleosporaceae"]}},{"id": "denovo670", "metadata": {"taxonomy": ["Unclassified"]}},{"id": "denovo675", "metadata": {"taxonomy": ["Unclassified"]}},{"id": "denovo676", "metadata": {"taxonomy": ["Unclassified"]}},{"id": "denovo680", "metadata": {"taxonomy": ["p__Neocallimastigomycota", "c__Neocallimastigomycetes", "o__Neocallimastigales", "f__Neocallimastigaceae"]}},{"id": "denovo695", "metadata": {"taxonomy": ["p__Basidiomycota", "c__Agaricomycetes", "o__Hymenochaetales", "f__unidentified", "g__unidentified", "s__Hymenochaetales_sp_MO_2010b"]}},{"id": "denovo696", "metadata": {"taxonomy": ["Unclassified"]}},{"id": "denovo698", "metadata": {"taxonomy": ["p__Ascomycota", "c__Dothideomycetes", "o__Pleosporales", "f__Pleosporaceae", "g__Edenia", "s__Edenia_gomezpompae"]}},{"id": "denovo707", "metadata": {"taxonomy": ["p__Ascomycota", "c__Dothideomycetes", "o__Pleosporales", "f__Pleosporaceae", "g__Lewia", "s__Lewia_infectoria"]}},{"id": "denovo727", "metadata": {"taxonomy": ["Unclassified"]}},{"id": "denovo729", "metadata": {"taxonomy": ["p__Basidiomycota", "c__Tremellomycetes", "o__Tremellales", "f__Tremellaceae", "g__Dioszegia", "s__Dioszegia_sp_TP_Snow_Y51"]}},{"id": "denovo731", "metadata": {"taxonomy": ["p__Basidiomycota", "c__Agaricomycetes", "o__Agaricales", "f__Schizophyllaceae", "g__Schizophyllum"]}},{"id": "denovo735", "metadata": {"taxonomy": ["p__Basidiomycota", "c__Agaricomycetes", "o__Agaricales", "f__Psathyrellaceae", "g__Parasola"]}},{"id": "denovo739", "metadata": {"taxonomy": ["Unclassified"]}},{"id": "denovo740", "metadata": {"taxonomy": ["p__Ascomycota", "c__Sordariomycetes", "o__Sordariales"]}},{"id": "denovo741", "metadata": {"taxonomy": ["p__Ascomycota", "c__Eurotiomycetes", "o__Eurotiales", "f__Trichocomaceae", "g__Aspergillus"]}},{"id": "denovo747", "metadata": {"taxonomy": ["p__Basidiomycota", "c__Agaricomycetes", "o__Agaricales", "f__Agaricaceae", "g__Agaricus", "s__Agaricus_aestivalis"]}},{"id": "denovo751", "metadata": {"taxonomy": ["p__Basidiomycota", "c__Agaricomycetes", "o__Hymenochaetales", "f__Hymenochaetaceae", "g__Phellinus", "s__Phellinus_noxius"]}},{"id": "denovo752", "metadata": {"taxonomy": ["p__Basidiomycota", "c__Agaricomycetes", "o__Polyporales", "f__Steccherinaceae", "g__Antrodiella", "s__Antrodiella_hoehnelii"]}},{"id": "denovo755", "metadata": {"taxonomy": ["p__Basidiomycota", "c__Agaricomycetes"]}},{"id": "denovo767", "metadata": {"taxonomy": ["p__Ascomycota"]}},{"id": "denovo770", "metadata": {"taxonomy": ["Unclassified"]}},{"id": "denovo775", "metadata": {"taxonomy": ["p__Ascomycota", "c__Dothideomycetes", "o__Capnodiales", "f__Mycosphaerellaceae", "g__Cladosporium"]}},{"id": "denovo780", "metadata": {"taxonomy": ["p__Ascomycota", "c__Dothideomycetes", "o__Pleosporales", "f__Pleosporaceae", "g__Cochliobolus", "s__Cochliobolus_lunatus"]}},{"id": "denovo792", "metadata": {"taxonomy": ["p__Basidiomycota", "c__Tremellomycetes", "o__Filobasidiales", "f__Filobasidiaceae", "g__Cryptococcus", "s__Cryptococcus_magnus"]}},{"id": "denovo799", "metadata": {"taxonomy": ["p__Ascomycota", "c__Dothideomycetes", "o__Capnodiales", "f__Mycosphaerellaceae", "g__Cladosporium", "s__Cladosporium_uredinicola"]}},{"id": "denovo807", "metadata": {"taxonomy": ["Unclassified"]}},{"id": "denovo809", "metadata": {"taxonomy": ["Unclassified"]}},{"id": "denovo816", "metadata": {"taxonomy": ["Unclassified"]}},{"id": "denovo817", "metadata": {"taxonomy": ["Unclassified"]}},{"id": "denovo821", "metadata": {"taxonomy": ["p__Ascomycota", "c__Sordariomycetes", "o__Hypocreales", "f__Incertae_sedis"]}},{"id": "denovo827", "metadata": {"taxonomy": ["Unclassified"]}},{"id": "denovo830", "metadata": {"taxonomy": ["p__Ascomycota", "c__Dothideomycetes", "o__Pleosporales", "f__Incertae_sedis"]}},{"id": "denovo833", "metadata": {"taxonomy": ["p__Ascomycota", "c__Dothideomycetes", "o__Pleosporales", "f__Pleosporaceae", "g__Ulocladium"]}},{"id": "denovo835", "metadata": {"taxonomy": ["p__Ascomycota", "c__Eurotiomycetes", "o__Eurotiales", "f__Trichocomaceae", "g__Aspergillus", "s__Aspergillus_candidus"]}},{"id": "denovo839", "metadata": {"taxonomy": ["p__Basidiomycota", "c__Agaricomycetes", "o__Agaricales", "f__Psathyrellaceae", "g__Coprinopsis"]}},{"id": "denovo841", "metadata": {"taxonomy": ["p__Basidiomycota", "c__Microbotryomycetes", "o__Sporidiobolales", "f__Incertae_sedis"]}},{"id": "denovo842", "metadata": {"taxonomy": ["p__Ascomycota", "c__Sordariomycetes", "o__Microascales", "f__Microascaceae", "g__Microascus"]}},{"id": "denovo851", "metadata": {"taxonomy": ["p__Ascomycota", "c__Dothideomycetes", "o__Capnodiales", "f__Mycosphaerellaceae"]}},{"id": "denovo852", "metadata": {"taxonomy": ["p__Ascomycota"]}},{"id": "denovo857", "metadata": {"taxonomy": ["p__Ascomycota", "c__Eurotiomycetes", "o__Eurotiales", "f__Trichocomaceae", "g__Penicillium"]}},{"id": "denovo862", "metadata": {"taxonomy": ["Unclassified"]}},{"id": "denovo863", "metadata": {"taxonomy": ["Unclassified"]}},{"id": "denovo865", "metadata": {"taxonomy": ["p__Basidiomycota", "c__Tremellomycetes", "o__Filobasidiales", "f__Filobasidiaceae", "g__Cryptococcus", "s__Cryptococcus_magnus"]}},{"id": "denovo876", "metadata": {"taxonomy": ["Unclassified"]}},{"id": "denovo878", "metadata": {"taxonomy": ["p__Basidiomycota", "c__Tremellomycetes", "o__Filobasidiales", "f__Filobasidiaceae", "g__Cryptococcus", "s__Cryptococcus_magnus"]}},{"id": "denovo880", "metadata": {"taxonomy": ["p__Ascomycota", "c__Sordariomycetes", "o__Phyllachorales", "f__Phyllachoraceae", "g__Colletotrichum", "s__Colletotrichum_capsici"]}},{"id": "denovo884", "metadata": {"taxonomy": ["Unclassified"]}},{"id": "denovo887", "metadata": {"taxonomy": ["p__Ascomycota", "c__Sordariomycetes", "o__Sordariales"]}},{"id": "denovo888", "metadata": {"taxonomy": ["p__Ascomycota", "c__Sordariomycetes", "o__Xylariales", "f__Xylariaceae", "g__Xylaria", "s__Xylaria_sp_XF5"]}},{"id": "denovo889", "metadata": {"taxonomy": ["p__Ascomycota", "c__Dothideomycetes", "o__Capnodiales", "f__Mycosphaerellaceae", "g__Cladosporium", "s__Cladosporium_sp_ZJ_2008016"]}},{"id": "denovo894", "metadata": {"taxonomy": ["p__Ascomycota", "c__Dothideomycetes", "o__Capnodiales", "f__Mycosphaerellaceae", "g__Cladosporium"]}},{"id": "denovo900", "metadata": {"taxonomy": ["p__Ascomycota", "c__Dothideomycetes", "o__Capnodiales", "f__Mycosphaerellaceae", "g__Cladosporium"]}},{"id": "denovo901", "metadata": {"taxonomy": ["p__Ascomycota", "c__Sordariomycetes", "o__Sordariales", "f__Chaetomiaceae", "g__Thielavia", "s__Thielavia_basicola"]}},{"id": "denovo902", "metadata": {"taxonomy": ["p__Ascomycota", "c__Dothideomycetes", "o__Capnodiales", "f__Mycosphaerellaceae", "g__Cladosporium"]}},{"id": "denovo904", "metadata": {"taxonomy": ["p__Ascomycota", "c__Sordariomycetes", "o__Xylariales", "f__Xylariaceae"]}},{"id": "denovo914", "metadata": {"taxonomy": ["p__Ascomycota", "c__Sordariomycetes", "o__Sordariales", "f__Lasiosphaeriaceae", "g__Podospora"]}},{"id": "denovo917", "metadata": {"taxonomy": ["p__Basidiomycota", "c__Agaricomycetes", "o__Agaricales"]}},{"id": "denovo920", "metadata": {"taxonomy": ["p__Ascomycota", "c__Dothideomycetes", "o__Pleosporales", "f__Pleosporaceae"]}},{"id": "denovo921", "metadata": {"taxonomy": ["p__Ascomycota", "c__Dothideomycetes", "o__Capnodiales", "f__Mycosphaerellaceae", "g__Cladosporium"]}},{"id": "denovo925", "metadata": {"taxonomy": ["p__Ascomycota", "c__Pezizomycetes", "o__Pezizales", "f__unidentified", "g__unidentified", "s__Pezizales_sp_P10"]}},{"id": "denovo932", "metadata": {"taxonomy": ["Unclassified"]}},{"id": "denovo935", "metadata": {"taxonomy": ["p__Ascomycota", "c__Sordariomycetes", "o__Hypocreales", "f__Incertae_sedis", "g__Acremonium", "s__Acremonium_sp_OUCMBI101253"]}},{"id": "denovo937", "metadata": {"taxonomy": ["p__Ascomycota"]}},{"id": "denovo944", "metadata": {"taxonomy": ["Unclassified"]}},{"id": "denovo950", "metadata": {"taxonomy": ["Unclassified"]}},{"id": "denovo955", "metadata": {"taxonomy": ["p__Basidiomycota", "c__Microbotryomycetes", "o__Sporidiobolales", "f__Incertae_sedis", "g__Rhodotorula", "s__Rhodotorula_pallida"]}},{"id": "denovo956", "metadata": {"taxonomy": ["p__Basidiomycota", "c__Exobasidiomycetes", "o__Incertae_sedis", "f__Incertae_sedis", "g__Tilletiopsis", "s__Tilletiopsis_pallescens"]}},{"id": "denovo959", "metadata": {"taxonomy": ["p__Basidiomycota", "c__Microbotryomycetes", "o__Sporidiobolales", "f__Incertae_sedis", "g__Sporobolomyces"]}},{"id": "denovo961", "metadata": {"taxonomy": ["Unclassified"]}},{"id": "denovo965", "metadata": {"taxonomy": ["p__Ascomycota", "c__Saccharomycetes", "o__Saccharomycetales", "f__Saccharomycetaceae", "g__Zygosaccharomyces", "s__Zygosaccharomyces_pseudorouxii"]}},{"id": "denovo969", "metadata": {"taxonomy": ["Unclassified"]}},{"id": "denovo977", "metadata": {"taxonomy": ["p__Ascomycota", "c__Dothideomycetes", "o__Pleosporales", "f__Pleosporaceae", "g__Cochliobolus", "s__Cochliobolus_lunatus"]}},{"id": "denovo981", "metadata": {"taxonomy": ["p__Ascomycota", "c__Eurotiomycetes", "o__Eurotiales", "f__Trichocomaceae", "g__Aspergillus", "s__Aspergillus_japonicus"]}},{"id": "denovo984", "metadata": {"taxonomy": ["Unclassified"]}},{"id": "denovo985", "metadata": {"taxonomy": ["p__Ascomycota", "c__Sordariomycetes", "o__Hypocreales", "f__Incertae_sedis", "g__Acremonium", "s__Acremonium_sp_ATT126"]}},{"id": "denovo988", "metadata": {"taxonomy": ["p__Ascomycota", "c__Dothideomycetes", "o__Capnodiales", "f__Mycosphaerellaceae", "g__Cladosporium", "s__Cladosporium_sp_F32"]}},{"id": "denovo991", "metadata": {"taxonomy": ["p__Chytridiomycota", "c__Chytridiomycetes", "o__Spizellomycetales", "f__Spizellomycetaceae"]}},{"id": "denovo992", "metadata": {"taxonomy": ["Unclassified"]}},{"id": "denovo995", "metadata": {"taxonomy": ["Unclassified"]}},{"id": "denovo1000", "metadata": {"taxonomy": ["p__Basidiomycota", "c__Agaricomycetes", "o__Polyporales", "f__Polyporaceae", "g__Skeletocutis"]}},{"id": "denovo1007", "metadata": {"taxonomy": ["p__Ascomycota", "c__Dothideomycetes", "o__Capnodiales", "f__Mycosphaerellaceae", "g__Cladosporium", "s__Cladosporium_sp_ZJ_2008016"]}},{"id": "denovo1008", "metadata": {"taxonomy": ["p__Ascomycota", "c__Dothideomycetes", "o__Pleosporales", "f__Pleosporaceae", "g__Cochliobolus", "s__Cochliobolus_sp_007(L)1_1"]}},{"id": "denovo1010", "metadata": {"taxonomy": ["Unclassified"]}},{"id": "denovo1012", "metadata": {"taxonomy": ["Unclassified"]}},{"id": "denovo1016", "metadata": {"taxonomy": ["Unclassified"]}},{"id": "denovo1018", "metadata": {"taxonomy": ["p__Basidiomycota", "c__Agaricomycetes", "o__Polyporales"]}},{"id": "denovo1019", "metadata": {"taxonomy": ["p__Ascomycota", "c__Incertae_sedis", "o__Incertae_sedis", "f__Incertae_sedis", "g__Ochroconis", "s__Ochroconis_tshawytschae"]}},{"id": "denovo1022", "metadata": {"taxonomy": ["p__Ascomycota", "c__Dothideomycetes", "o__Pleosporales", "f__Pleosporaceae"]}},{"id": "denovo1025", "metadata": {"taxonomy": ["p__Ascomycota", "c__unidentified", "o__unidentified", "f__unidentified", "g__unidentified"]}},{"id": "denovo1031", "metadata": {"taxonomy": ["p__Ascomycota", "c__Dothideomycetes"]}},{"id": "denovo1036", "metadata": {"taxonomy": ["p__Basidiomycota"]}},{"id": "denovo1041", "metadata": {"taxonomy": ["p__Ascomycota", "c__Incertae_sedis", "o__Incertae_sedis", "f__Incertae_sedis", "g__Calcarisporiella", "s__Calcarisporiella_sp_YP_2010"]}},{"id": "denovo1050", "metadata": {"taxonomy": ["p__Basidiomycota", "c__Agaricomycetes", "o__Russulales", "f__Peniophoraceae", "g__Peniophora"]}},{"id": "denovo1068", "metadata": {"taxonomy": ["p__unidentified", "c__unidentified", "o__unidentified", "f__unidentified", "g__unidentified", "s__fungal_endophyte_sp_ICMP_16021"]}},{"id": "denovo1069", "metadata": {"taxonomy": ["p__Ascomycota"]}},{"id": "denovo1079", "metadata": {"taxonomy": ["p__Ascomycota", "c__Eurotiomycetes", "o__Eurotiales", "f__Trichocomaceae"]}},{"id": "denovo1084", "metadata": {"taxonomy": ["Unclassified"]}},{"id": "denovo1087", "metadata": {"taxonomy": ["p__Ascomycota", "c__Dothideomycetes", "o__Capnodiales", "f__Mycosphaerellaceae", "g__Cladosporium"]}},{"id": "denovo1092", "metadata": {"taxonomy": ["p__Ascomycota"]}},{"id": "denovo1094", "metadata": {"taxonomy": ["Unclassified"]}},{"id": "denovo1095", "metadata": {"taxonomy": ["Unclassified"]}},{"id": "denovo1100", "metadata": {"taxonomy": ["Unclassified"]}},{"id": "denovo1106", "metadata": {"taxonomy": ["Unclassified"]}},{"id": "denovo1112", "metadata": {"taxonomy": ["p__Ascomycota", "c__Eurotiomycetes", "o__Eurotiales", "f__Trichocomaceae", "g__unidentified", "s__unculturedEurotium"]}},{"id": "denovo1114", "metadata": {"taxonomy": ["p__Ascomycota", "c__Sordariomycetes", "o__Microascales", "f__Microascaceae", "g__Pseudallescheria", "s__Pseudallescheria_fimeti"]}},{"id": "denovo1127", "metadata": {"taxonomy": ["p__Ascomycota", "c__Dothideomycetes", "o__Capnodiales", "f__Mycosphaerellaceae", "g__Cladosporium", "s__Cladosporium_uredinicola"]}},{"id": "denovo1132", "metadata": {"taxonomy": ["p__Ascomycota", "c__Eurotiomycetes", "o__Eurotiales", "f__Trichocomaceae", "g__Aspergillus", "s__Aspergillus_penicillioides"]}},{"id": "denovo1144", "metadata": {"taxonomy": ["p__Ascomycota", "c__Dothideomycetes", "o__Pleosporales", "f__Pleosporaceae"]}},{"id": "denovo1150", "metadata": {"taxonomy": ["p__Ascomycota", "c__Sordariomycetes", "o__Hypocreales", "f__Incertae_sedis", "g__Stachybotrys", "s__Stachybotrys_chlorohalonata"]}},{"id": "denovo1155", "metadata": {"taxonomy": ["Unclassified"]}},{"id": "denovo1156", "metadata": {"taxonomy": ["p__Ascomycota", "c__Sordariomycetes", "o__Sordariales", "f__unidentified", "g__unidentified", "s__Sordariales_sp_AP_2012"]}},{"id": "denovo1158", "metadata": {"taxonomy": ["p__Ascomycota"]}},{"id": "denovo1168", "metadata": {"taxonomy": ["p__Basidiomycota", "c__Agaricomycetes", "o__Polyporales", "f__Polyporaceae", "g__Daedaleopsis", "s__Daedaleopsis_flavida"]}},{"id": "denovo1171", "metadata": {"taxonomy": ["Unclassified"]}},{"id": "denovo1173", "metadata": {"taxonomy": ["Unclassified"]}},{"id": "denovo1177", "metadata": {"taxonomy": ["p__Basidiomycota", "c__Agaricomycetes", "o__Polyporales", "f__Polyporaceae", "g__Skeletocutis", "s__Skeletocutis_diluta"]}},{"id": "denovo1178", "metadata": {"taxonomy": ["p__Ascomycota", "c__Eurotiomycetes", "o__Eurotiales", "f__Trichocomaceae", "g__Penicillium"]}},{"id": "denovo1181", "metadata": {"taxonomy": ["p__Basidiomycota", "c__Ustilaginomycetes", "o__Ustilaginales", "f__Ustilaginaceae", "g__Ustilago"]}},{"id": "denovo1183", "metadata": {"taxonomy": ["p__Ascomycota", "c__Incertae_sedis", "o__Incertae_sedis", "f__Incertae_sedis"]}},{"id": "denovo1184", "metadata": {"taxonomy": ["Unclassified"]}},{"id": "denovo1187", "metadata": {"taxonomy": ["p__Basidiomycota", "c__Agaricomycetes", "o__Agaricales", "f__Psathyrellaceae", "g__Coprinellus", "s__Coprinellus_xanthothrix"]}},{"id": "denovo1188", "metadata": {"taxonomy": ["p__unidentified", "c__unidentified", "o__unidentified", "f__unidentified", "g__unidentified", "s__fungal_sp_BOER_OM_2C"]}},{"id": "denovo1193", "metadata": {"taxonomy": ["Unclassified"]}},{"id": "denovo1196", "metadata": {"taxonomy": ["p__Ascomycota", "c__Dothideomycetes", "o__Pleosporales", "f__Pleosporaceae", "g__Pyrenophora", "s__Drechslera_erythrospila"]}},{"id": "denovo1199", "metadata": {"taxonomy": ["p__Ascomycota", "c__Eurotiomycetes", "o__Eurotiales", "f__Trichocomaceae", "g__Eupenicillium", "s__Eupenicillium_cinnamopurpureum"]}},{"id": "denovo1202", "metadata": {"taxonomy": ["p__Ascomycota", "c__Pezizomycetes", "o__Pezizales", "f__Incertae_sedis", "g__Picoa", "s__Picoa_juniperi"]}},{"id": "denovo1204", "metadata": {"taxonomy": ["p__Ascomycota", "c__Eurotiomycetes", "o__Eurotiales", "f__Trichocomaceae", "g__Aspergillus", "s__Aspergillus_penicillioides"]}},{"id": "denovo1209", "metadata": {"taxonomy": ["p__Ascomycota", "c__Sordariomycetes", "o__Hypocreales"]}},{"id": "denovo1210", "metadata": {"taxonomy": ["p__Zygomycota", "c__Incertae_sedis", "o__Mucorales", "f__Mucoraceae", "g__Rhizomucor", "s__Rhizomucor_pusillus"]}},{"id": "denovo1215", "metadata": {"taxonomy": ["p__Ascomycota", "c__Eurotiomycetes", "o__Eurotiales", "f__Trichocomaceae", "g__Penicillium"]}},{"id": "denovo1216", "metadata": {"taxonomy": ["Unclassified"]}},{"id": "denovo1220", "metadata": {"taxonomy": ["Unclassified"]}},{"id": "denovo1227", "metadata": {"taxonomy": ["p__Ascomycota", "c__Sordariomycetes", "o__Sordariales", "f__Chaetomiaceae", "g__unidentified", "s__unculturedThielavia"]}},{"id": "denovo1229", "metadata": {"taxonomy": ["p__Ascomycota", "c__Eurotiomycetes", "o__Chaetothyriales", "f__Herpotrichiellaceae", "g__Fonsecaea", "s__Fonsecaea_pedrosoi"]}},{"id": "denovo1236", "metadata": {"taxonomy": ["p__Ascomycota", "c__Pezizomycetes", "o__Pezizales", "f__Pyronemataceae"]}},{"id": "denovo1238", "metadata": {"taxonomy": ["p__Ascomycota", "c__Dothideomycetes", "o__Pleosporales", "f__Pleosporaceae", "g__Lewia", "s__Lewia_infectoria"]}},{"id": "denovo1239", "metadata": {"taxonomy": ["p__Ascomycota", "c__Sordariomycetes"]}},{"id": "denovo1252", "metadata": {"taxonomy": ["p__Basidiomycota", "c__Ustilaginomycetes", "o__Ustilaginales", "f__Ustilaginaceae", "g__Pseudozyma", "s__Pseudozyma_parantarctica"]}},{"id": "denovo1261", "metadata": {"taxonomy": ["p__Basidiomycota"]}},{"id": "denovo1263", "metadata": {"taxonomy": ["p__Ascomycota", "c__Dothideomycetes", "o__Pleosporales", "f__unidentified", "g__unidentified", "s__Pleosporales_sp_r305"]}},{"id": "denovo1265", "metadata": {"taxonomy": ["Unclassified"]}},{"id": "denovo1269", "metadata": {"taxonomy": ["p__Basidiomycota", "c__Tremellomycetes", "o__Filobasidiales", "f__Filobasidiaceae", "g__Cryptococcus", "s__Cryptococcus_oeirensis"]}},{"id": "denovo1270", "metadata": {"taxonomy": ["p__Ascomycota", "c__Dothideomycetes", "o__Pleosporales", "f__Pleosporaceae", "g__Pleospora"]}},{"id": "denovo1272", "metadata": {"taxonomy": ["p__Ascomycota", "c__Saccharomycetes", "o__Saccharomycetales", "f__Pichiaceae", "g__Pichia"]}},{"id": "denovo1274", "metadata": {"taxonomy": ["Unclassified"]}},{"id": "denovo1275", "metadata": {"taxonomy": ["Unclassified"]}},{"id": "denovo1280", "metadata": {"taxonomy": ["p__Basidiomycota", "c__Tremellomycetes"]}},{"id": "denovo1284", "metadata": {"taxonomy": ["Unclassified"]}},{"id": "denovo1289", "metadata": {"taxonomy": ["p__Ascomycota", "c__Dothideomycetes", "o__Capnodiales", "f__Mycosphaerellaceae", "g__Cladosporium"]}},{"id": "denovo1290", "metadata": {"taxonomy": ["p__Ascomycota", "c__Sordariomycetes", "o__Microascales", "f__Microascaceae", "g__Microascus"]}},{"id": "denovo1297", "metadata": {"taxonomy": ["p__Ascomycota", "c__Dothideomycetes", "o__Pleosporales", "f__Pleosporaceae"]}},{"id": "denovo1300", "metadata": {"taxonomy": ["Unclassified"]}},{"id": "denovo1306", "metadata": {"taxonomy": ["p__Ascomycota", "c__Leotiomycetes", "o__Erysiphales", "f__Erysiphaceae", "g__Leveillula", "s__Leveillula_taurica"]}},{"id": "denovo1309", "metadata": {"taxonomy": ["p__Ascomycota"]}},{"id": "denovo1311", "metadata": {"taxonomy": ["Unclassified"]}},{"id": "denovo1314", "metadata": {"taxonomy": ["Unclassified"]}},{"id": "denovo1328", "metadata": {"taxonomy": ["p__Basidiomycota", "c__Incertae_sedis", "o__Malasseziales", "f__unidentified", "g__unidentified", "s__unculturedMalassezia"]}},{"id": "denovo1337", "metadata": {"taxonomy": ["Unclassified"]}},{"id": "denovo1340", "metadata": {"taxonomy": ["p__Basidiomycota", "c__Agaricomycetes", "o__Agaricales", "f__Pleurotaceae", "g__Nematoctonus", "s__Nematoctonus_robustus"]}},{"id": "denovo1342", "metadata": {"taxonomy": ["p__Ascomycota", "c__Dothideomycetes", "o__Pleosporales", "f__Sporormiaceae", "g__Preussia"]}},{"id": "denovo1343", "metadata": {"taxonomy": ["p__Ascomycota", "c__Saccharomycetes", "o__Saccharomycetales", "f__Incertae_sedis", "g__Candida", "s__Candida_parapsilosis"]}},{"id": "denovo1344", "metadata": {"taxonomy": ["p__Basidiomycota", "c__Microbotryomycetes", "o__Sporidiobolales", "f__Incertae_sedis", "g__Rhodotorula", "s__Rhodotorula_glutinis"]}},{"id": "denovo1347", "metadata": {"taxonomy": ["Unclassified"]}},{"id": "denovo1348", "metadata": {"taxonomy": ["p__Ascomycota", "c__Eurotiomycetes", "o__Verrucariales", "f__Verrucariaceae"]}},{"id": "denovo1349", "metadata": {"taxonomy": ["p__Basidiomycota", "c__Agaricomycetes", "o__Russulales", "f__Stereaceae", "g__Stereum", "s__Stereum_hirsutum"]}},{"id": "denovo1353", "metadata": {"taxonomy": ["Unclassified"]}},{"id": "denovo1357", "metadata": {"taxonomy": ["Unclassified"]}},{"id": "denovo1362", "metadata": {"taxonomy": ["p__Ascomycota", "c__Dothideomycetes", "o__Capnodiales"]}},{"id": "denovo1364", "metadata": {"taxonomy": ["Unclassified"]}},{"id": "denovo1367", "metadata": {"taxonomy": ["Unclassified"]}},{"id": "denovo1369", "metadata": {"taxonomy": ["p__Ascomycota", "c__Eurotiomycetes", "o__Eurotiales", "f__Trichocomaceae", "g__Penicillium", "s__Penicillium_spinulosum"]}},{"id": "denovo1375", "metadata": {"taxonomy": ["p__Ascomycota", "c__Dothideomycetes", "o__Capnodiales", "f__Mycosphaerellaceae", "g__Cladosporium"]}},{"id": "denovo1379", "metadata": {"taxonomy": ["p__Ascomycota", "c__Dothideomycetes", "o__Capnodiales", "f__Mycosphaerellaceae", "g__Cladosporium"]}},{"id": "denovo1380", "metadata": {"taxonomy": ["p__Ascomycota", "c__Sordariomycetes", "o__Incertae_sedis", "f__Incertae_sedis", "g__Myrmecridium", "s__Myrmecridium_schulzeri"]}},{"id": "denovo1383", "metadata": {"taxonomy": ["p__Basidiomycota", "c__Microbotryomycetes", "o__Sporidiobolales", "f__Incertae_sedis"]}},{"id": "denovo1385", "metadata": {"taxonomy": ["p__Basidiomycota", "c__Microbotryomycetes", "o__Sporidiobolales", "f__Incertae_sedis", "g__Rhodotorula", "s__Rhodotorula_glutinis"]}},{"id": "denovo1387", "metadata": {"taxonomy": ["p__Ascomycota", "c__Dothideomycetes", "o__Pleosporales"]}},{"id": "denovo1388", "metadata": {"taxonomy": ["Unclassified"]}},{"id": "denovo1392", "metadata": {"taxonomy": ["p__Ascomycota", "c__Sordariomycetes", "o__Incertae_sedis", "f__Magnaporthaceae"]}},{"id": "denovo1395", "metadata": {"taxonomy": ["p__Ascomycota"]}},{"id": "denovo1400", "metadata": {"taxonomy": ["Unclassified"]}},{"id": "denovo1408", "metadata": {"taxonomy": ["Unclassified"]}},{"id": "denovo1416", "metadata": {"taxonomy": ["p__Basidiomycota", "c__Agaricomycetes", "o__Polyporales", "f__Polyporaceae", "g__Daedaleopsis", "s__Daedaleopsis_flavida"]}},{"id": "denovo1417", "metadata": {"taxonomy": ["p__Ascomycota", "c__Eurotiomycetes", "o__Eurotiales", "f__Trichocomaceae", "g__Aspergillus", "s__Aspergillus_penicillioides"]}},{"id": "denovo1429", "metadata": {"taxonomy": ["Unclassified"]}},{"id": "denovo1436", "metadata": {"taxonomy": ["p__Ascomycota", "c__Sordariomycetes", "o__Xylariales", "f__Diatrypaceae", "g__Eutypa", "s__Eutypa_sp_7_CCG_2012"]}},{"id": "denovo1439", "metadata": {"taxonomy": ["p__Ascomycota", "c__Dothideomycetes", "o__Pleosporales", "f__Pleosporaceae"]}},{"id": "denovo1442", "metadata": {"taxonomy": ["Unclassified"]}},{"id": "denovo1448", "metadata": {"taxonomy": ["p__Basidiomycota", "c__Agaricomycetes", "o__Polyporales", "f__Polyporaceae", "g__Daedaleopsis", "s__Daedaleopsis_flavida"]}},{"id": "denovo1450", "metadata": {"taxonomy": ["Unclassified"]}},{"id": "denovo1455", "metadata": {"taxonomy": ["Unclassified"]}},{"id": "denovo1456", "metadata": {"taxonomy": ["p__Ascomycota", "c__Saccharomycetes", "o__Saccharomycetales", "f__Incertae_sedis", "g__Kodamaea", "s__Kodamaea_ohmeri"]}},{"id": "denovo1471", "metadata": {"taxonomy": ["p__Basidiomycota", "c__Agaricomycetes", "o__Agaricales", "f__Schizophyllaceae", "g__Schizophyllum"]}},{"id": "denovo1475", "metadata": {"taxonomy": ["Unclassified"]}},{"id": "denovo1476", "metadata": {"taxonomy": ["p__Ascomycota"]}},{"id": "denovo1479", "metadata": {"taxonomy": ["p__Basidiomycota", "c__Agaricomycetes", "o__Polyporales"]}},{"id": "denovo1484", "metadata": {"taxonomy": ["Unclassified"]}},{"id": "denovo1491", "metadata": {"taxonomy": ["Unclassified"]}},{"id": "denovo1494", "metadata": {"taxonomy": ["p__Ascomycota", "c__Eurotiomycetes", "o__Chaetothyriales", "f__Herpotrichiellaceae", "g__Phialophora", "s__Phialophora_sp_JM091015"]}},{"id": "denovo1498", "metadata": {"taxonomy": ["p__Ascomycota", "c__Eurotiomycetes", "o__Eurotiales", "f__Trichocomaceae", "g__Aspergillus", "s__Aspergillus_versicolor"]}},{"id": "denovo1500", "metadata": {"taxonomy": ["p__Basidiomycota", "c__Agaricomycetes", "o__Polyporales", "f__Polyporaceae", "g__Daedaleopsis", "s__Daedaleopsis_flavida"]}},{"id": "denovo1502", "metadata": {"taxonomy": ["p__Ascomycota", "c__Sordariomycetes", "o__Hypocreales", "f__Cordycipitaceae", "g__Lecanicillium", "s__Lecanicillium_fusisporum"]}},{"id": "denovo1508", "metadata": {"taxonomy": ["Unclassified"]}},{"id": "denovo1510", "metadata": {"taxonomy": ["p__Ascomycota"]}},{"id": "denovo1511", "metadata": {"taxonomy": ["p__Ascomycota", "c__Dothideomycetes", "o__Pleosporales", "f__Phaeosphaeriaceae", "g__Phaeosphaeria"]}},{"id": "denovo1512", "metadata": {"taxonomy": ["p__Basidiomycota", "c__Incertae_sedis", "o__Malasseziales"]}},{"id": "denovo1515", "metadata": {"taxonomy": ["p__Ascomycota", "c__Incertae_sedis", "o__Incertae_sedis", "f__Incertae_sedis"]}},{"id": "denovo1517", "metadata": {"taxonomy": ["p__Basidiomycota", "c__Wallemiomycetes", "o__Wallemiales", "f__Wallemiaceae", "g__Wallemia"]}},{"id": "denovo1519", "metadata": {"taxonomy": ["p__Ascomycota", "c__Eurotiomycetes", "o__Eurotiales", "f__Trichocomaceae", "g__Penicillium", "s__Penicillium_capsulatum"]}},{"id": "denovo1521", "metadata": {"taxonomy": ["p__Basidiomycota", "c__Agaricomycetes", "o__Polyporales", "f__unidentified", "g__unidentified", "s__unculturedfungus"]}},{"id": "denovo1527", "metadata": {"taxonomy": ["p__Ascomycota", "c__Dothideomycetes", "o__Pleosporales", "f__Pleosporaceae", "g__Leptosphaerulina", "s__Leptosphaerulina_sp_zzz511"]}},{"id": "denovo1528", "metadata": {"taxonomy": ["p__Ascomycota", "c__Eurotiomycetes", "o__Eurotiales", "f__Trichocomaceae", "g__Aspergillus", "s__Aspergillus_terreus"]}},{"id": "denovo1533", "metadata": {"taxonomy": ["p__Ascomycota", "c__Dothideomycetes", "o__Pleosporales", "f__Sporormiaceae", "g__Preussia", "s__Preussia_sp_WF146"]}},{"id": "denovo1534", "metadata": {"taxonomy": ["p__Ascomycota", "c__Sordariomycetes", "o__Hypocreales", "f__Nectriaceae", "g__Gibberella"]}},{"id": "denovo1543", "metadata": {"taxonomy": ["Unclassified"]}},{"id": "denovo1551", "metadata": {"taxonomy": ["p__Ascomycota", "c__Eurotiomycetes", "o__Eurotiales", "f__Trichocomaceae", "g__Aspergillus", "s__Aspergillus_caespitosus"]}},{"id": "denovo1556", "metadata": {"taxonomy": ["p__Basidiomycota", "c__Exobasidiomycetes", "o__unidentified", "f__unidentified", "g__unidentified", "s__Exobasidiomycetidae_sp_IBL_03150"]}},{"id": "denovo1561", "metadata": {"taxonomy": ["p__Ascomycota", "c__Dothideomycetes", "o__Pleosporales", "f__Pleosporaceae", "g__Edenia", "s__Edenia_gomezpompae"]}},{"id": "denovo1566", "metadata": {"taxonomy": ["p__Ascomycota", "c__Sordariomycetes", "o__Hypocreales", "f__Incertae_sedis", "g__Myrothecium", "s__Myrothecium_gramineum"]}},{"id": "denovo1571", "metadata": {"taxonomy": ["p__Basidiomycota", "c__Tremellomycetes", "o__Incertae_sedis", "f__Incertae_sedis", "g__Trichosporonoides", "s__Trichosporonoides_sp_SZ8Y2"]}},{"id": "denovo1573", "metadata": {"taxonomy": ["p__Ascomycota", "c__Dothideomycetes", "o__Pleosporales", "f__Pleosporaceae", "g__Lewia", "s__Lewia_infectoria"]}},{"id": "denovo1576", "metadata": {"taxonomy": ["p__Ascomycota", "c__Saccharomycetes", "o__Saccharomycetales", "f__Incertae_sedis", "g__Candida", "s__Candida_orthopsilosis"]}},{"id": "denovo1578", "metadata": {"taxonomy": ["p__Ascomycota", "c__Dothideomycetes", "o__Pleosporales", "f__unidentified", "g__unidentified"]}},{"id": "denovo1602", "metadata": {"taxonomy": ["p__Basidiomycota", "c__Incertae_sedis", "o__Malasseziales", "f__Incertae_sedis", "g__Malassezia", "s__Malassezia_globosa"]}},{"id": "denovo1612", "metadata": {"taxonomy": ["p__Basidiomycota", "c__Tremellomycetes", "o__Tremellales", "f__Tremellaceae", "g__Dioszegia", "s__Dioszegia_hungarica"]}},{"id": "denovo1614", "metadata": {"taxonomy": ["Unclassified"]}},{"id": "denovo1618", "metadata": {"taxonomy": ["Unclassified"]}},{"id": "denovo1622", "metadata": {"taxonomy": ["p__Ascomycota", "c__Dothideomycetes", "o__Pleosporales", "f__Pleosporaceae", "g__Pleospora"]}},{"id": "denovo1624", "metadata": {"taxonomy": ["p__Basidiomycota", "c__Tremellomycetes", "o__Filobasidiales", "f__Filobasidiaceae", "g__Cryptococcus", "s__Cryptococcus_magnus"]}},{"id": "denovo1634", "metadata": {"taxonomy": ["p__Ascomycota"]}},{"id": "denovo1637", "metadata": {"taxonomy": ["p__Ascomycota", "c__Lecanoromycetes", "o__Lecanorales", "f__Psoraceae", "g__Psora", "s__Psora_decipiens"]}},{"id": "denovo1638", "metadata": {"taxonomy": ["p__Ascomycota", "c__Dothideomycetes", "o__unidentified", "f__unidentified", "g__unidentified", "s__Dothideomycetes_sp_WF111"]}},{"id": "denovo1639", "metadata": {"taxonomy": ["p__Ascomycota", "c__Eurotiomycetes", "o__Eurotiales", "f__Trichocomaceae", "g__Aspergillus", "s__Aspergillus_caesiellus"]}},{"id": "denovo1650", "metadata": {"taxonomy": ["p__Basidiomycota", "c__Agaricomycetes"]}},{"id": "denovo1653", "metadata": {"taxonomy": ["Unclassified"]}},{"id": "denovo1655", "metadata": {"taxonomy": ["p__Ascomycota", "c__Sordariomycetes", "o__Microascales", "f__Microascaceae", "g__Microascus"]}},{"id": "denovo1659", "metadata": {"taxonomy": ["p__Ascomycota", "c__Dothideomycetes", "o__Capnodiales", "f__Mycosphaerellaceae", "g__Cladosporium", "s__Cladosporium_sp_ZJ_2008016"]}},{"id": "denovo1661", "metadata": {"taxonomy": ["p__Basidiomycota", "c__Microbotryomycetes", "o__Sporidiobolales", "f__Incertae_sedis", "g__Rhodotorula", "s__Rhodotorula_mucilaginosa"]}},{"id": "denovo1663", "metadata": {"taxonomy": ["p__Ascomycota", "c__Dothideomycetes", "o__Capnodiales", "f__Mycosphaerellaceae", "g__Cladosporium", "s__Cladosporium_sp_B09"]}},{"id": "denovo1668", "metadata": {"taxonomy": ["p__Ascomycota", "c__Eurotiomycetes", "o__Eurotiales", "f__Trichocomaceae", "g__Aspergillus", "s__Aspergillus_penicillioides"]}},{"id": "denovo1675", "metadata": {"taxonomy": ["p__Basidiomycota", "c__Tremellomycetes"]}},{"id": "denovo1680", "metadata": {"taxonomy": ["p__Ascomycota", "c__Sordariomycetes", "o__Sordariales", "f__Chaetomiaceae", "g__unidentified", "s__unculturedThielavia"]}},{"id": "denovo1683", "metadata": {"taxonomy": ["p__Ascomycota", "c__Dothideomycetes", "o__Capnodiales", "f__Mycosphaerellaceae", "g__Cladosporium"]}},{"id": "denovo1685", "metadata": {"taxonomy": ["p__Glomeromycota"]}},{"id": "denovo1686", "metadata": {"taxonomy": ["p__Ascomycota"]}},{"id": "denovo1688", "metadata": {"taxonomy": ["Unclassified"]}},{"id": "denovo1689", "metadata": {"taxonomy": ["p__Ascomycota", "c__Sordariomycetes", "o__Hypocreales", "f__Clavicipitaceae", "g__Metarhizium", "s__Metarhizium_anisopliae"]}},{"id": "denovo1690", "metadata": {"taxonomy": ["Unclassified"]}},{"id": "denovo1694", "metadata": {"taxonomy": ["p__Ascomycota", "c__Eurotiomycetes"]}},{"id": "denovo1695", "metadata": {"taxonomy": ["p__Ascomycota", "c__Eurotiomycetes", "o__Eurotiales", "f__Trichocomaceae", "g__Emericella", "s__Emericella_nidulans"]}},{"id": "denovo1696", "metadata": {"taxonomy": ["p__Chytridiomycota"]}},{"id": "denovo1703", "metadata": {"taxonomy": ["p__Ascomycota", "c__Eurotiomycetes", "o__Onygenales", "f__Incertae_sedis", "g__Myceliophthora", "s__Myceliophthora_sp_MTCC_3921"]}},{"id": "denovo1704", "metadata": {"taxonomy": ["p__Ascomycota", "c__Saccharomycetes", "o__Saccharomycetales", "f__Incertae_sedis", "g__Candida", "s__Candida_versatilis"]}},{"id": "denovo1706", "metadata": {"taxonomy": ["p__Basidiomycota", "c__Microbotryomycetes", "o__Sporidiobolales", "f__Incertae_sedis", "g__Rhodotorula", "s__Rhodotorula_sp_CBS_10104"]}},{"id": "denovo1719", "metadata": {"taxonomy": ["p__Ascomycota", "c__Dothideomycetes", "o__Pleosporales", "f__Pleosporaceae"]}},{"id": "denovo1721", "metadata": {"taxonomy": ["p__Ascomycota", "c__Saccharomycetes", "o__Saccharomycetales", "f__Pichiaceae", "g__Pichia", "s__Pichia_farinosa"]}},{"id": "denovo1734", "metadata": {"taxonomy": ["p__Ascomycota"]}},{"id": "denovo1735", "metadata": {"taxonomy": ["p__Ascomycota", "c__Eurotiomycetes", "o__Eurotiales", "f__Trichocomaceae", "g__Emericella", "s__Emericella_nidulans"]}},{"id": "denovo1737", "metadata": {"taxonomy": ["p__Basidiomycota", "c__Agaricomycetes", "o__Hymenochaetales", "f__Hymenochaetaceae", "g__Hymenochaete"]}},{"id": "denovo1744", "metadata": {"taxonomy": ["p__Ascomycota", "c__Eurotiomycetes", "o__Onygenales", "f__Onygenaceae"]}},{"id": "denovo1745", "metadata": {"taxonomy": ["p__Ascomycota", "c__Eurotiomycetes", "o__Onygenales", "f__Onygenaceae"]}},{"id": "denovo1746", "metadata": {"taxonomy": ["p__Ascomycota", "c__Sordariomycetes", "o__Xylariales"]}},{"id": "denovo1748", "metadata": {"taxonomy": ["p__Ascomycota", "c__Eurotiomycetes", "o__Eurotiales", "f__Trichocomaceae", "g__Aspergillus", "s__Aspergillus_arenarius"]}},{"id": "denovo1753", "metadata": {"taxonomy": ["p__Basidiomycota", "c__Tremellomycetes", "o__Filobasidiales", "f__Filobasidiaceae", "g__Cryptococcus", "s__Cryptococcus_magnus"]}},{"id": "denovo1755", "metadata": {"taxonomy": ["Unclassified"]}},{"id": "denovo1756", "metadata": {"taxonomy": ["Unclassified"]}},{"id": "denovo1765", "metadata": {"taxonomy": ["p__Basidiomycota", "c__Tremellomycetes", "o__Filobasidiales", "f__Filobasidiaceae", "g__Cryptococcus"]}},{"id": "denovo1769", "metadata": {"taxonomy": ["p__Basidiomycota", "c__Agaricomycetes", "o__Polyporales", "f__Polyporaceae", "g__Lentinus", "s__Lentinus_sp_S5"]}},{"id": "denovo1770", "metadata": {"taxonomy": ["p__Ascomycota", "c__Eurotiomycetes", "o__Onygenales", "f__Onygenaceae"]}},{"id": "denovo1771", "metadata": {"taxonomy": ["Unclassified"]}},{"id": "denovo1773", "metadata": {"taxonomy": ["p__Ascomycota", "c__Eurotiomycetes", "o__Eurotiales", "f__Trichocomaceae", "g__Penicillium", "s__Penicillium_implicatum"]}},{"id": "denovo1778", "metadata": {"taxonomy": ["p__Ascomycota", "c__Eurotiomycetes", "o__Eurotiales", "f__Trichocomaceae", "g__Aspergillus", "s__Aspergillus_fumigatus"]}},{"id": "denovo1782", "metadata": {"taxonomy": ["p__Ascomycota", "c__Taphrinomycetes", "o__Taphrinales", "f__Protomycetaceae", "g__Protomyces", "s__Protomyces_inouyei"]}},{"id": "denovo1783", "metadata": {"taxonomy": ["Unclassified"]}},{"id": "denovo1789", "metadata": {"taxonomy": ["p__unidentified", "c__unidentified", "o__unidentified", "f__unidentified", "g__unidentified", "s__fungal_endophyte_sp_P1318E"]}},{"id": "denovo1792", "metadata": {"taxonomy": ["Unclassified"]}},{"id": "denovo1796", "metadata": {"taxonomy": ["Unclassified"]}},{"id": "denovo1804", "metadata": {"taxonomy": ["p__Basidiomycota", "c__Tremellomycetes", "o__Filobasidiales", "f__Filobasidiaceae", "g__Cryptococcus"]}},{"id": "denovo1807", "metadata": {"taxonomy": ["p__Ascomycota", "c__Lecanoromycetes", "o__Teloschistales", "f__Teloschistaceae", "g__Caloplaca", "s__Caloplaca_ferrarii"]}},{"id": "denovo1808", "metadata": {"taxonomy": ["p__Ascomycota", "c__Dothideomycetes", "o__Capnodiales", "f__Mycosphaerellaceae", "g__Cladosporium"]}},{"id": "denovo1809", "metadata": {"taxonomy": ["Unclassified"]}},{"id": "denovo1814", "metadata": {"taxonomy": ["p__Ascomycota", "c__Sordariomycetes", "o__Sordariales", "f__Lasiosphaeriaceae", "g__Podospora"]}},{"id": "denovo1825", "metadata": {"taxonomy": ["p__Ascomycota", "c__unidentified", "o__unidentified", "f__unidentified", "g__unidentified", "s__Ascomycota_sp_MA5353"]}},{"id": "denovo1830", "metadata": {"taxonomy": ["p__Ascomycota", "c__Sordariomycetes", "o__Xylariales"]}},{"id": "denovo1831", "metadata": {"taxonomy": ["Unclassified"]}},{"id": "denovo1839", "metadata": {"taxonomy": ["p__Basidiomycota", "c__Wallemiomycetes", "o__Wallemiales", "f__Wallemiaceae", "g__Wallemia", "s__Wallemia_sebi"]}},{"id": "denovo1841", "metadata": {"taxonomy": ["p__Ascomycota", "c__Eurotiomycetes", "o__Eurotiales", "f__Trichocomaceae"]}},{"id": "denovo1843", "metadata": {"taxonomy": ["p__Zygomycota", "c__Incertae_sedis", "o__Mortierellales", "f__Mortierellaceae", "g__Mortierella"]}},{"id": "denovo1844", "metadata": {"taxonomy": ["p__Ascomycota"]}},{"id": "denovo1846", "metadata": {"taxonomy": ["p__Ascomycota", "c__Dothideomycetes", "o__Capnodiales", "f__Mycosphaerellaceae"]}},{"id": "denovo1847", "metadata": {"taxonomy": ["p__Ascomycota", "c__Dothideomycetes", "o__Pleosporales", "f__Pleosporaceae"]}},{"id": "denovo1854", "metadata": {"taxonomy": ["p__Ascomycota", "c__Sordariomycetes", "o__Hypocreales", "f__Nectriaceae", "g__Haematonectria", "s__Fusarium_solani"]}},{"id": "denovo1857", "metadata": {"taxonomy": ["p__Basidiomycota", "c__Tremellomycetes"]}},{"id": "denovo1862", "metadata": {"taxonomy": ["Unclassified"]}},{"id": "denovo1863", "metadata": {"taxonomy": ["p__Ascomycota", "c__Sordariomycetes", "o__Sordariales", "f__Chaetomiaceae"]}},{"id": "denovo1868", "metadata": {"taxonomy": ["Unclassified"]}},{"id": "denovo1877", "metadata": {"taxonomy": ["p__Ascomycota"]}},{"id": "denovo1883", "metadata": {"taxonomy": ["p__Ascomycota"]}},{"id": "denovo1885", "metadata": {"taxonomy": ["p__Ascomycota", "c__Eurotiomycetes", "o__Onygenales", "f__Incertae_sedis", "g__Myceliophthora", "s__Myceliophthora_sp_MTCC_3921"]}},{"id": "denovo1886", "metadata": {"taxonomy": ["p__Ascomycota", "c__Eurotiomycetes", "o__Onygenales", "f__Gymnoascaceae", "g__Gymnascella", "s__Gymnascella_aurantiaca"]}},{"id": "denovo1887", "metadata": {"taxonomy": ["Unclassified"]}},{"id": "denovo1888", "metadata": {"taxonomy": ["p__Ascomycota", "c__Eurotiomycetes", "o__Eurotiales", "f__Trichocomaceae", "g__Aspergillus", "s__Aspergillus_penicillioides"]}},{"id": "denovo1894", "metadata": {"taxonomy": ["p__Basidiomycota", "c__Agaricomycetes", "o__Agaricales", "f__Psathyrellaceae"]}},{"id": "denovo1901", "metadata": {"taxonomy": ["p__Ascomycota", "c__Sordariomycetes", "o__Xylariales", "f__Amphisphaeriaceae", "g__Pestalotiopsis", "s__Pestalotiopsis_clavispora"]}},{"id": "denovo1911", "metadata": {"taxonomy": ["Unclassified"]}},{"id": "denovo1916", "metadata": {"taxonomy": ["p__Ascomycota", "c__Eurotiomycetes", "o__Chaetothyriales", "f__Herpotrichiellaceae"]}},{"id": "denovo1920", "metadata": {"taxonomy": ["p__Ascomycota", "c__Eurotiomycetes", "o__Eurotiales", "f__Trichocomaceae", "g__Penicillium", "s__Penicillium_sp_SF58"]}},{"id": "denovo1927", "metadata": {"taxonomy": ["p__Basidiomycota", "c__Tremellomycetes", "o__Filobasidiales", "f__Filobasidiaceae", "g__Cryptococcus", "s__Cryptococcus_sp_CBS_8355"]}},{"id": "denovo1930", "metadata": {"taxonomy": ["p__Ascomycota", "c__Pezizomycetes", "o__Pezizales", "f__unidentified", "g__unidentified", "s__Pezizales_sp_P10"]}},{"id": "denovo1934", "metadata": {"taxonomy": ["Unclassified"]}},{"id": "denovo1942", "metadata": {"taxonomy": ["p__Basidiomycota"]}},{"id": "denovo1943", "metadata": {"taxonomy": ["p__Ascomycota"]}},{"id": "denovo1950", "metadata": {"taxonomy": ["p__Ascomycota", "c__Sordariomycetes", "o__Hypocreales", "f__Incertae_sedis", "g__Myrothecium"]}},{"id": "denovo1956", "metadata": {"taxonomy": ["p__Basidiomycota", "c__Agaricomycetes", "o__Polyporales", "f__Fomitopsidaceae", "g__Fomitopsis", "s__Fomitopsis_sp_CLF_T"]}},{"id": "denovo1957", "metadata": {"taxonomy": ["p__Basidiomycota", "c__Tremellomycetes", "o__Tremellales", "f__Exidiaceae", "g__Exidia", "s__Myxarium_nucleatum"]}},{"id": "denovo1974", "metadata": {"taxonomy": ["p__Basidiomycota", "c__Tremellomycetes", "o__Filobasidiales", "f__Filobasidiaceae", "g__Cryptococcus", "s__Cryptococcus_magnus"]}},{"id": "denovo1977", "metadata": {"taxonomy": ["p__Ascomycota", "c__Saccharomycetes", "o__Saccharomycetales", "f__Incertae_sedis", "g__Candida", "s__Candida_rugosa"]}},{"id": "denovo1982", "metadata": {"taxonomy": ["p__Ascomycota", "c__Saccharomycetes", "o__Saccharomycetales", "f__Pichiaceae", "g__Pichia"]}},{"id": "denovo1984", "metadata": {"taxonomy": ["Unclassified"]}},{"id": "denovo1987", "metadata": {"taxonomy": ["Unclassified"]}},{"id": "denovo1990", "metadata": {"taxonomy": ["p__Ascomycota", "c__Eurotiomycetes", "o__Eurotiales", "f__Trichocomaceae", "g__Aspergillus"]}},{"id": "denovo1991", "metadata": {"taxonomy": ["p__Ascomycota", "c__Eurotiomycetes", "o__Eurotiales", "f__unidentified", "g__unidentified", "s__Eurotiales_sp_MKK3"]}},{"id": "denovo1992", "metadata": {"taxonomy": ["p__Ascomycota", "c__Saccharomycetes", "o__Saccharomycetales", "f__Saccharomycetaceae", "g__Saccharomyces", "s__Saccharomyces_cerevisiae"]}},{"id": "denovo2001", "metadata": {"taxonomy": ["p__Basidiomycota", "c__Agaricomycetes", "o__Agaricales"]}},{"id": "denovo2005", "metadata": {"taxonomy": ["p__Ascomycota", "c__Eurotiomycetes", "o__Eurotiales", "f__Trichocomaceae", "g__Aspergillus", "s__Aspergillus_penicillioides"]}},{"id": "denovo2007", "metadata": {"taxonomy": ["Unclassified"]}},{"id": "denovo2013", "metadata": {"taxonomy": ["Unclassified"]}},{"id": "denovo2017", "metadata": {"taxonomy": ["p__Ascomycota", "c__Sordariomycetes", "o__Hypocreales", "f__Nectriaceae"]}},{"id": "denovo2018", "metadata": {"taxonomy": ["p__Basidiomycota", "c__Agaricomycetes"]}},{"id": "denovo2021", "metadata": {"taxonomy": ["p__Basidiomycota", "c__Agaricomycetes", "o__Agaricales", "f__Schizophyllaceae", "g__Schizophyllum"]}},{"id": "denovo2024", "metadata": {"taxonomy": ["p__Ascomycota"]}},{"id": "denovo2026", "metadata": {"taxonomy": ["p__Ascomycota", "c__Dothideomycetes", "o__Capnodiales", "f__Mycosphaerellaceae", "g__Cladosporium"]}},{"id": "denovo2034", "metadata": {"taxonomy": ["p__Ascomycota", "c__Eurotiomycetes", "o__Eurotiales", "f__Trichocomaceae", "g__Emericella", "s__Emericella_nidulans"]}},{"id": "denovo2038", "metadata": {"taxonomy": ["Unclassified"]}},{"id": "denovo2043", "metadata": {"taxonomy": ["Unclassified"]}},{"id": "denovo2044", "metadata": {"taxonomy": ["p__Ascomycota", "c__Pezizomycetes", "o__Pezizales", "f__Incertae_sedis", "g__Picoa", "s__Picoa_juniperi"]}},{"id": "denovo2045", "metadata": {"taxonomy": ["p__Basidiomycota", "c__Wallemiomycetes", "o__Wallemiales", "f__Wallemiaceae", "g__Wallemia", "s__Wallemia_sp_F53"]}},{"id": "denovo2056", "metadata": {"taxonomy": ["Unclassified"]}},{"id": "denovo2058", "metadata": {"taxonomy": ["p__Ascomycota", "c__Sordariomycetes", "o__Sordariales", "f__Lasiosphaeriaceae", "g__Podospora", "s__Podospora_pyriformis"]}},{"id": "denovo2060", "metadata": {"taxonomy": ["p__Ascomycota", "c__Leotiomycetes", "o__Incertae_sedis", "f__Incertae_sedis", "g__Geomyces"]}},{"id": "denovo2063", "metadata": {"taxonomy": ["Unclassified"]}},{"id": "denovo2076", "metadata": {"taxonomy": ["Unclassified"]}},{"id": "denovo2080", "metadata": {"taxonomy": ["p__Basidiomycota", "c__Agaricomycetes", "o__Agaricales", "f__Marasmiaceae", "g__Marasmius"]}},{"id": "denovo2083", "metadata": {"taxonomy": ["Unclassified"]}},{"id": "denovo2088", "metadata": {"taxonomy": ["p__Ascomycota", "c__Dothideomycetes", "o__Capnodiales", "f__Mycosphaerellaceae", "g__Cladosporium"]}},{"id": "denovo2091", "metadata": {"taxonomy": ["Unclassified"]}},{"id": "denovo2092", "metadata": {"taxonomy": ["p__Ascomycota"]}},{"id": "denovo2094", "metadata": {"taxonomy": ["p__Ascomycota", "c__Dothideomycetes", "o__Pleosporales", "f__Sporormiaceae"]}},{"id": "denovo2096", "metadata": {"taxonomy": ["p__Ascomycota", "c__Dothideomycetes", "o__Capnodiales", "f__unidentified", "g__unidentified", "s__Capnodiales_sp_TR006"]}},{"id": "denovo2098", "metadata": {"taxonomy": ["p__Ascomycota", "c__Eurotiomycetes", "o__Eurotiales", "f__Trichocomaceae", "g__Aspergillus"]}},{"id": "denovo2099", "metadata": {"taxonomy": ["p__Ascomycota", "c__Dothideomycetes", "o__Pleosporales", "f__Pleosporaceae", "g__Setosphaeria", "s__Setosphaeria_rostrata"]}},{"id": "denovo2100", "metadata": {"taxonomy": ["p__Ascomycota", "c__Dothideomycetes", "o__Pleosporales", "f__Pleosporaceae"]}},{"id": "denovo2101", "metadata": {"taxonomy": ["p__Ascomycota", "c__Dothideomycetes", "o__Capnodiales"]}},{"id": "denovo2105", "metadata": {"taxonomy": ["p__Ascomycota", "c__Dothideomycetes", "o__Capnodiales", "f__Mycosphaerellaceae", "g__Cladosporium"]}},{"id": "denovo2106", "metadata": {"taxonomy": ["p__Ascomycota", "c__Sordariomycetes", "o__Hypocreales", "f__Incertae_sedis", "g__Acremonium", "s__Acremonium_fusidioides"]}},{"id": "denovo2115", "metadata": {"taxonomy": ["p__Ascomycota"]}},{"id": "denovo2118", "metadata": {"taxonomy": ["p__Ascomycota", "c__Sordariomycetes", "o__Hypocreales"]}},{"id": "denovo2120", "metadata": {"taxonomy": ["p__Ascomycota", "c__Sordariomycetes", "o__Microascales", "f__Microascaceae"]}},{"id": "denovo2126", "metadata": {"taxonomy": ["p__Basidiomycota", "c__Agaricomycetes", "o__Agaricales", "f__Psathyrellaceae", "g__Coprinopsis", "s__Coprinopsis_lagopus"]}},{"id": "denovo2133", "metadata": {"taxonomy": ["Unclassified"]}},{"id": "denovo2134", "metadata": {"taxonomy": ["p__Ascomycota", "c__Eurotiomycetes", "o__Eurotiales", "f__Trichocomaceae", "g__Aspergillus", "s__Aspergillus_versicolor"]}},{"id": "denovo2135", "metadata": {"taxonomy": ["p__Ascomycota", "c__Sordariomycetes", "o__Hypocreales"]}},{"id": "denovo2145", "metadata": {"taxonomy": ["p__Basidiomycota", "c__Ustilaginomycetes", "o__Ustilaginales", "f__Ustilaginaceae", "g__Pseudozyma"]}},{"id": "denovo2153", "metadata": {"taxonomy": ["p__Ascomycota", "c__Leotiomycetes", "o__Erysiphales", "f__Erysiphaceae", "g__Erysiphe", "s__Erysiphe_heraclei"]}},{"id": "denovo2156", "metadata": {"taxonomy": ["p__Basidiomycota", "c__Agaricomycetes", "o__Agaricales", "f__Agaricaceae", "g__Podaxis", "s__Podaxis_pistillaris"]}},{"id": "denovo2157", "metadata": {"taxonomy": ["Unclassified"]}},{"id": "denovo2163", "metadata": {"taxonomy": ["p__Ascomycota"]}},{"id": "denovo2166", "metadata": {"taxonomy": ["Unclassified"]}},{"id": "denovo2170", "metadata": {"taxonomy": ["Unclassified"]}},{"id": "denovo2172", "metadata": {"taxonomy": ["Unclassified"]}},{"id": "denovo2173", "metadata": {"taxonomy": ["Unclassified"]}},{"id": "denovo2175", "metadata": {"taxonomy": ["p__Ascomycota", "c__Dothideomycetes"]}},{"id": "denovo2179", "metadata": {"taxonomy": ["p__Ascomycota", "c__Dothideomycetes", "o__Capnodiales", "f__Mycosphaerellaceae", "g__Cladosporium"]}},{"id": "denovo2180", "metadata": {"taxonomy": ["p__Chytridiomycota", "c__Chytridiomycetes", "o__Spizellomycetales", "f__Spizellomycetaceae"]}},{"id": "denovo2184", "metadata": {"taxonomy": ["p__Ascomycota", "c__Dothideomycetes", "o__Pleosporales", "f__Pleosporaceae", "g__Ulocladium"]}},{"id": "denovo2185", "metadata": {"taxonomy": ["p__Glomeromycota", "c__Glomeromycetes", "o__Glomerales", "f__Glomeraceae", "g__Glomus", "s__Glomus_indicum"]}},{"id": "denovo2195", "metadata": {"taxonomy": ["p__Ascomycota", "c__Dothideomycetes", "o__Botryosphaeriales", "f__Botryosphaeriaceae", "g__Neoscytalidium", "s__Neoscytalidium_dimidiatum"]}},{"id": "denovo2199", "metadata": {"taxonomy": ["p__Ascomycota", "c__Sordariomycetes", "o__Hypocreales", "f__unidentified", "g__unidentified"]}},{"id": "denovo2220", "metadata": {"taxonomy": ["p__Ascomycota", "c__Sordariomycetes", "o__Microascales", "f__Microascaceae", "g__Pseudallescheria", "s__Pseudallescheria_boydii"]}},{"id": "denovo2235", "metadata": {"taxonomy": ["p__Ascomycota", "c__Sordariomycetes", "o__Trichosphaeriales", "f__Incertae_sedis", "g__Khuskia", "s__Nigrospora_oryzae"]}},{"id": "denovo2241", "metadata": {"taxonomy": ["Unclassified"]}},{"id": "denovo2242", "metadata": {"taxonomy": ["Unclassified"]}},{"id": "denovo2244", "metadata": {"taxonomy": ["p__Ascomycota", "c__Sordariomycetes", "o__Incertae_sedis", "f__Glomerellaceae", "g__Glomerella", "s__Colletotrichum_gloeosporioides"]}},{"id": "denovo2247", "metadata": {"taxonomy": ["p__Basidiomycota", "c__Tremellomycetes", "o__Filobasidiales", "f__Filobasidiaceae", "g__Cryptococcus", "s__Cryptococcus_magnus"]}},{"id": "denovo2249", "metadata": {"taxonomy": ["Unclassified"]}},{"id": "denovo2255", "metadata": {"taxonomy": ["p__Basidiomycota", "c__Tremellomycetes", "o__Filobasidiales", "f__Filobasidiaceae", "g__Cryptococcus", "s__Cryptococcus_magnus"]}},{"id": "denovo2259", "metadata": {"taxonomy": ["Unclassified"]}},{"id": "denovo2261", "metadata": {"taxonomy": ["p__Basidiomycota", "c__Incertae_sedis", "o__Malasseziales", "f__unidentified", "g__unidentified", "s__unculturedMalassezia"]}},{"id": "denovo2265", "metadata": {"taxonomy": ["Unclassified"]}},{"id": "denovo2267", "metadata": {"taxonomy": ["p__Ascomycota", "c__Saccharomycetes", "o__Saccharomycetales", "f__Incertae_sedis", "g__Candida", "s__Candida_orthopsilosis"]}},{"id": "denovo2270", "metadata": {"taxonomy": ["p__Basidiomycota", "c__Agaricomycetes", "o__Polyporales"]}},{"id": "denovo2271", "metadata": {"taxonomy": ["Unclassified"]}},{"id": "denovo2276", "metadata": {"taxonomy": ["Unclassified"]}},{"id": "denovo2278", "metadata": {"taxonomy": ["p__Basidiomycota", "c__Agaricomycetes", "o__Polyporales", "f__unidentified", "g__unidentified", "s__salal_root_associated_fungus_UBCtra1092C"]}},{"id": "denovo2292", "metadata": {"taxonomy": ["p__Basidiomycota", "c__Exobasidiomycetes", "o__Incertae_sedis", "f__Incertae_sedis", "g__Tilletiopsis", "s__Tilletiopsis_pallescens"]}},{"id": "denovo2301", "metadata": {"taxonomy": ["Unclassified"]}},{"id": "denovo2303", "metadata": {"taxonomy": ["p__Ascomycota", "c__Dothideomycetes", "o__Pleosporales", "f__Pleosporaceae"]}},{"id": "denovo2306", "metadata": {"taxonomy": ["p__unidentified", "c__unidentified", "o__unidentified", "f__unidentified", "g__unidentified", "s__fungal_sp_S15_ZLY_2010"]}},{"id": "denovo2308", "metadata": {"taxonomy": ["p__Basidiomycota", "c__Agaricomycetes", "o__Agaricales", "f__Marasmiaceae", "g__Marasmius", "s__Marasmius_leveilleanus"]}},{"id": "denovo2310", "metadata": {"taxonomy": ["p__Basidiomycota", "c__Incertae_sedis", "o__Malasseziales", "f__Incertae_sedis", "g__Malassezia", "s__Malassezia_globosa"]}},{"id": "denovo2314", "metadata": {"taxonomy": ["p__Ascomycota", "c__Eurotiomycetes", "o__Eurotiales", "f__Trichocomaceae", "g__Eurotium", "s__Eurotium_niveoglaucum"]}},{"id": "denovo2318", "metadata": {"taxonomy": ["p__Ascomycota", "c__Sordariomycetes", "o__Hypocreales", "f__Incertae_sedis", "g__Myrothecium"]}},{"id": "denovo2320", "metadata": {"taxonomy": ["Unclassified"]}},{"id": "denovo2324", "metadata": {"taxonomy": ["p__Ascomycota"]}},{"id": "denovo2325", "metadata": {"taxonomy": ["Unclassified"]}},{"id": "denovo2326", "metadata": {"taxonomy": ["p__Ascomycota", "c__Sordariomycetes", "o__Hypocreales", "f__Nectriaceae", "g__Fusarium", "s__Fusarium_oxysporum"]}},{"id": "denovo2330", "metadata": {"taxonomy": ["p__Ascomycota", "c__Eurotiomycetes"]}},{"id": "denovo2333", "metadata": {"taxonomy": ["p__Ascomycota", "c__Eurotiomycetes", "o__Eurotiales", "f__Trichocomaceae", "g__Penicillium"]}},{"id": "denovo2335", "metadata": {"taxonomy": ["p__Ascomycota", "c__Sordariomycetes", "o__Sordariales", "f__Chaetomiaceae", "g__unidentified", "s__unculturedThielavia"]}},{"id": "denovo2337", "metadata": {"taxonomy": ["p__Ascomycota", "c__Dothideomycetes", "o__Pleosporales", "f__Pleosporaceae", "g__Lewia"]}},{"id": "denovo2338", "metadata": {"taxonomy": ["p__Basidiomycota", "c__Agaricomycetes", "o__Agaricales", "f__Lyophyllaceae", "g__Termitomyces", "s__Termitomyces_cartilagineus"]}},{"id": "denovo2343", "metadata": {"taxonomy": ["p__Basidiomycota", "c__Agaricomycetes", "o__Polyporales", "f__Meruliaceae", "g__Phlebia", "s__Phlebia_subserialis"]}},{"id": "denovo2344", "metadata": {"taxonomy": ["p__Ascomycota", "c__Pezizomycetes", "o__unidentified", "f__unidentified", "g__unidentified", "s__Pezizomycetes_sp_11217B"]}},{"id": "denovo2351", "metadata": {"taxonomy": ["Unclassified"]}},{"id": "denovo2355", "metadata": {"taxonomy": ["p__Ascomycota"]}},{"id": "denovo2367", "metadata": {"taxonomy": ["p__Ascomycota", "c__Saccharomycetes", "o__Saccharomycetales", "f__Incertae_sedis", "g__Candida", "s__Candida_rugosa"]}},{"id": "denovo2368", "metadata": {"taxonomy": ["Unclassified"]}},{"id": "denovo2369", "metadata": {"taxonomy": ["p__Ascomycota", "c__Dothideomycetes", "o__Pleosporales", "f__Leptosphaeriaceae", "g__Leptosphaeria"]}},{"id": "denovo2370", "metadata": {"taxonomy": ["p__Ascomycota"]}},{"id": "denovo2372", "metadata": {"taxonomy": ["p__Ascomycota", "c__Sordariomycetes", "o__Hypocreales", "f__Clavicipitaceae", "g__Cordyceps", "s__Cordyceps_chlamydosporia"]}},{"id": "denovo2373", "metadata": {"taxonomy": ["p__Basidiomycota", "c__Agaricomycetes", "o__Corticiales", "f__Corticiaceae", "g__unidentified", "s__Corticiaceae_sp_386"]}},{"id": "denovo2382", "metadata": {"taxonomy": ["p__Ascomycota", "c__Dothideomycetes", "o__Capnodiales", "f__Mycosphaerellaceae", "g__Cladosporium", "s__Cladosporium_sp_B09"]}},{"id": "denovo2383", "metadata": {"taxonomy": ["p__Ascomycota"]}},{"id": "denovo2388", "metadata": {"taxonomy": ["p__Ascomycota", "c__Sordariomycetes", "o__Phyllachorales", "f__Phyllachoraceae", "g__Colletotrichum", "s__Colletotrichum_pisi"]}},{"id": "denovo2396", "metadata": {"taxonomy": ["p__Basidiomycota", "c__Agaricomycetes", "o__Agaricales"]}},{"id": "denovo2398", "metadata": {"taxonomy": ["p__Ascomycota", "c__Dothideomycetes", "o__Pleosporales", "f__Phaeosphaeriaceae", "g__Ampelomyces"]}},{"id": "denovo2400", "metadata": {"taxonomy": ["p__Basidiomycota", "c__Tremellomycetes"]}},{"id": "denovo2402", "metadata": {"taxonomy": ["Unclassified"]}},{"id": "denovo2403", "metadata": {"taxonomy": ["Unclassified"]}},{"id": "denovo2404", "metadata": {"taxonomy": ["p__Ascomycota", "c__Saccharomycetes", "o__Saccharomycetales", "f__Saccharomycetaceae", "g__Torulaspora", "s__Torulaspora_sp_IFO_1145"]}},{"id": "denovo2414", "metadata": {"taxonomy": ["p__Ascomycota", "c__Dothideomycetes", "o__Pleosporales", "f__Pleosporaceae"]}},{"id": "denovo2415", "metadata": {"taxonomy": ["p__Ascomycota", "c__Dothideomycetes", "o__Capnodiales", "f__Mycosphaerellaceae", "g__Cladosporium"]}},{"id": "denovo2417", "metadata": {"taxonomy": ["p__Zygomycota", "c__Incertae_sedis", "o__Mucorales", "f__Mucoraceae", "g__Mucor", "s__Mucor_racemosus"]}},{"id": "denovo2438", "metadata": {"taxonomy": ["Unclassified"]}},{"id": "denovo2454", "metadata": {"taxonomy": ["p__Ascomycota", "c__Sordariomycetes", "o__Hypocreales", "f__Incertae_sedis", "g__Acremonium", "s__Acremonium_fusidioides"]}},{"id": "denovo2455", "metadata": {"taxonomy": ["p__Ascomycota"]}},{"id": "denovo2456", "metadata": {"taxonomy": ["p__Ascomycota", "c__Saccharomycetes", "o__Saccharomycetales", "f__Debaryomycetaceae", "g__Meyerozyma"]}},{"id": "denovo2457", "metadata": {"taxonomy": ["p__Ascomycota", "c__Dothideomycetes", "o__Capnodiales", "f__Mycosphaerellaceae", "g__Mycosphaerella"]}},{"id": "denovo2462", "metadata": {"taxonomy": ["p__Ascomycota", "c__Leotiomycetes", "o__Erysiphales", "f__Erysiphaceae", "g__Blumeria", "s__Blumeria_graminis"]}},{"id": "denovo2463", "metadata": {"taxonomy": ["p__Basidiomycota", "c__Agaricomycetes", "o__Agaricales", "f__Marasmiaceae"]}},{"id": "denovo2464", "metadata": {"taxonomy": ["p__Basidiomycota", "c__Agaricomycetes", "o__Polyporales", "f__Meruliaceae", "g__Phlebia", "s__Phlebia_acerina"]}},{"id": "denovo2470", "metadata": {"taxonomy": ["p__Ascomycota", "c__Dothideomycetes", "o__Pleosporales"]}},{"id": "denovo2472", "metadata": {"taxonomy": ["Unclassified"]}},{"id": "denovo2479", "metadata": {"taxonomy": ["p__Ascomycota", "c__Sordariomycetes", "o__Hypocreales"]}},{"id": "denovo2480", "metadata": {"taxonomy": ["p__Ascomycota", "c__Incertae_sedis", "o__Incertae_sedis", "f__Incertae_sedis"]}},{"id": "denovo2489", "metadata": {"taxonomy": ["p__Chytridiomycota"]}},{"id": "denovo2492", "metadata": {"taxonomy": ["Unclassified"]}},{"id": "denovo2494", "metadata": {"taxonomy": ["p__Ascomycota"]}},{"id": "denovo2495", "metadata": {"taxonomy": ["Unclassified"]}},{"id": "denovo2502", "metadata": {"taxonomy": ["Unclassified"]}},{"id": "denovo2506", "metadata": {"taxonomy": ["p__Basidiomycota", "c__Tremellomycetes", "o__Filobasidiales", "f__Filobasidiaceae", "g__Cryptococcus", "s__Cryptococcus_laurentii"]}},{"id": "denovo2511", "metadata": {"taxonomy": ["Unclassified"]}},{"id": "denovo2513", "metadata": {"taxonomy": ["p__Basidiomycota", "c__Tremellomycetes"]}},{"id": "denovo2516", "metadata": {"taxonomy": ["Unclassified"]}},{"id": "denovo2520", "metadata": {"taxonomy": ["p__Ascomycota", "c__Dothideomycetes"]}},{"id": "denovo2521", "metadata": {"taxonomy": ["p__Basidiomycota", "c__Agaricomycetes", "o__Agaricales", "f__Psathyrellaceae", "g__Coprinopsis"]}},{"id": "denovo2529", "metadata": {"taxonomy": ["p__Ascomycota", "c__Dothideomycetes", "o__Capnodiales", "f__Mycosphaerellaceae", "g__Cladosporium", "s__Cladosporium_sp_F128"]}},{"id": "denovo2535", "metadata": {"taxonomy": ["p__Basidiomycota", "c__Agaricomycetes", "o__Polyporales"]}},{"id": "denovo2536", "metadata": {"taxonomy": ["p__Ascomycota", "c__Dothideomycetes", "o__Pleosporales", "f__Pleosporaceae", "g__Alternaria", "s__Alternaria_brassicae"]}},{"id": "denovo2540", "metadata": {"taxonomy": ["p__Basidiomycota", "c__Microbotryomycetes", "o__Sporidiobolales", "f__Incertae_sedis", "g__Rhodotorula", "s__Rhodotorula_marina"]}},{"id": "denovo2546", "metadata": {"taxonomy": ["p__Ascomycota", "c__Dothideomycetes", "o__Capnodiales", "f__Mycosphaerellaceae", "g__Cladosporium"]}},{"id": "denovo2555", "metadata": {"taxonomy": ["p__Basidiomycota", "c__Agaricomycetes", "o__Polyporales"]}},{"id": "denovo2557", "metadata": {"taxonomy": ["p__unidentified", "c__unidentified", "o__unidentified", "f__unidentified", "g__unidentified", "s__fungal_sp_TRN449"]}},{"id": "denovo2561", "metadata": {"taxonomy": ["Unclassified"]}},{"id": "denovo2566", "metadata": {"taxonomy": ["p__Ascomycota", "c__Sordariomycetes"]}},{"id": "denovo2567", "metadata": {"taxonomy": ["p__Ascomycota", "c__Sordariomycetes", "o__Sordariales"]}},{"id": "denovo2569", "metadata": {"taxonomy": ["p__Basidiomycota", "c__Agaricomycetes", "o__Polyporales"]}},{"id": "denovo2572", "metadata": {"taxonomy": ["Unclassified"]}},{"id": "denovo2573", "metadata": {"taxonomy": ["p__Basidiomycota", "c__Tremellomycetes", "o__Filobasidiales", "f__Filobasidiaceae", "g__Cryptococcus", "s__Cryptococcus_oeirensis"]}},{"id": "denovo2576", "metadata": {"taxonomy": ["Unclassified"]}},{"id": "denovo2578", "metadata": {"taxonomy": ["p__Basidiomycota", "c__Agaricomycetes", "o__Hymenochaetales", "f__Hymenochaetaceae", "g__Fuscoporia", "s__Phellinus_senex"]}},{"id": "denovo2580", "metadata": {"taxonomy": ["p__Ascomycota", "c__Eurotiomycetes", "o__Eurotiales", "f__Trichocomaceae"]}},{"id": "denovo2584", "metadata": {"taxonomy": ["p__Ascomycota", "c__Saccharomycetes", "o__Saccharomycetales", "f__Incertae_sedis", "g__Candida", "s__Candida_orthopsilosis"]}},{"id": "denovo2589", "metadata": {"taxonomy": ["p__Ascomycota", "c__Sordariomycetes", "o__unidentified", "f__unidentified", "g__unidentified", "s__Sordariomycetes_sp_SAB_2009a"]}},{"id": "denovo2591", "metadata": {"taxonomy": ["p__Ascomycota", "c__Dothideomycetes", "o__Capnodiales", "f__Mycosphaerellaceae", "g__Cladosporium"]}},{"id": "denovo2593", "metadata": {"taxonomy": ["p__Basidiomycota"]}},{"id": "denovo2600", "metadata": {"taxonomy": ["p__Ascomycota", "c__Dothideomycetes", "o__Pleosporales", "f__Sporormiaceae", "g__Preussia"]}},{"id": "denovo2616", "metadata": {"taxonomy": ["p__Basidiomycota", "c__Tremellomycetes", "o__Filobasidiales", "f__Filobasidiaceae", "g__Cryptococcus", "s__Cryptococcus_magnus"]}},{"id": "denovo2619", "metadata": {"taxonomy": ["p__Basidiomycota", "c__Tremellomycetes", "o__Filobasidiales", "f__Filobasidiaceae", "g__Cryptococcus"]}},{"id": "denovo2624", "metadata": {"taxonomy": ["p__Basidiomycota", "c__Incertae_sedis", "o__Malasseziales", "f__unidentified", "g__unidentified", "s__unculturedMalassezia"]}},{"id": "denovo2627", "metadata": {"taxonomy": ["p__Zygomycota", "c__Incertae_sedis", "o__Mucorales", "f__Mucoraceae", "g__Rhizopus", "s__Rhizopus_homothallicus"]}},{"id": "denovo2634", "metadata": {"taxonomy": ["p__Ascomycota", "c__Incertae_sedis", "o__Incertae_sedis", "f__Incertae_sedis", "g__Hansfordia", "s__Hansfordia_sp_OUCMBI101145"]}},{"id": "denovo2636", "metadata": {"taxonomy": ["p__Basidiomycota", "c__Tremellomycetes", "o__Filobasidiales", "f__Filobasidiaceae", "g__Cryptococcus", "s__Cryptococcus_magnus"]}},{"id": "denovo2640", "metadata": {"taxonomy": ["p__Ascomycota", "c__Dothideomycetes", "o__Pleosporales", "f__Pleosporaceae", "g__Bipolaris"]}},{"id": "denovo2641", "metadata": {"taxonomy": ["Unclassified"]}},{"id": "denovo2657", "metadata": {"taxonomy": ["p__Ascomycota", "c__Eurotiomycetes", "o__Eurotiales", "f__Trichocomaceae", "g__Aspergillus"]}},{"id": "denovo2659", "metadata": {"taxonomy": ["p__Ascomycota", "c__Eurotiomycetes", "o__Eurotiales", "f__Trichocomaceae", "g__Sagenomella", "s__Sagenomella_sp_HMH_2007a"]}},{"id": "denovo2667", "metadata": {"taxonomy": ["p__Zygomycota", "c__Incertae_sedis", "o__Mortierellales", "f__Mortierellaceae", "g__Mortierella"]}},{"id": "denovo2670", "metadata": {"taxonomy": ["p__Ascomycota", "c__Saccharomycetes", "o__Saccharomycetales", "f__Incertae_sedis", "g__Candida"]}},{"id": "denovo2674", "metadata": {"taxonomy": ["Unclassified"]}},{"id": "denovo2675", "metadata": {"taxonomy": ["p__Ascomycota", "c__Sordariomycetes", "o__Hypocreales", "f__Clavicipitaceae", "g__Beauveria", "s__Beauveria_bassiana"]}},{"id": "denovo2678", "metadata": {"taxonomy": ["Unclassified"]}},{"id": "denovo2679", "metadata": {"taxonomy": ["p__Ascomycota"]}},{"id": "denovo2681", "metadata": {"taxonomy": ["p__Basidiomycota", "c__Agaricomycetes", "o__Polyporales", "f__Polyporaceae", "g__Skeletocutis", "s__Skeletocutis_diluta"]}},{"id": "denovo2688", "metadata": {"taxonomy": ["Unclassified"]}},{"id": "denovo2690", "metadata": {"taxonomy": ["p__Basidiomycota", "c__Agaricomycetes", "o__Agaricales", "f__Psathyrellaceae", "g__Coprinellus"]}},{"id": "denovo2696", "metadata": {"taxonomy": ["p__Basidiomycota", "c__Tremellomycetes", "o__Tremellales", "f__Cuniculitremaceae", "g__Fellomyces", "s__Fellomyces_sp_MAL_2012"]}},{"id": "denovo2697", "metadata": {"taxonomy": ["p__Ascomycota", "c__Saccharomycetes", "o__Saccharomycetales", "f__Incertae_sedis", "g__Candida", "s__Candida_rugosa"]}},{"id": "denovo2698", "metadata": {"taxonomy": ["p__Ascomycota"]}},{"id": "denovo2701", "metadata": {"taxonomy": ["Unclassified"]}},{"id": "denovo2705", "metadata": {"taxonomy": ["p__Ascomycota", "c__Sordariomycetes", "o__Hypocreales", "f__Incertae_sedis", "g__Stachybotrys", "s__Stachybotrys_chlorohalonata"]}},{"id": "denovo2706", "metadata": {"taxonomy": ["p__Basidiomycota", "c__Tremellomycetes", "o__Cystofilobasidiales", "f__Cystofilobasidiaceae", "g__Udeniomyces"]}},{"id": "denovo2709", "metadata": {"taxonomy": ["Unclassified"]}},{"id": "denovo2713", "metadata": {"taxonomy": ["p__Ascomycota", "c__Saccharomycetes", "o__Saccharomycetales", "f__Pichiaceae", "g__Yamadazyma", "s__Yamadazyma_triangularis"]}},{"id": "denovo2723", "metadata": {"taxonomy": ["p__Ascomycota", "c__Sordariomycetes", "o__Hypocreales", "f__Nectriaceae"]}},{"id": "denovo2729", "metadata": {"taxonomy": ["p__Ascomycota", "c__Sordariomycetes", "o__Sordariales"]}},{"id": "denovo2731", "metadata": {"taxonomy": ["Unclassified"]}},{"id": "denovo2732", "metadata": {"taxonomy": ["p__Ascomycota", "c__Sordariomycetes"]}},{"id": "denovo2735", "metadata": {"taxonomy": ["p__Basidiomycota", "c__Tremellomycetes", "o__Filobasidiales", "f__Filobasidiaceae", "g__Cryptococcus", "s__Cryptococcus_magnus"]}},{"id": "denovo2736", "metadata": {"taxonomy": ["p__Basidiomycota", "c__Agaricomycetes", "o__Agaricales", "f__Marasmiaceae", "g__Crinipellis", "s__Crinipellis_sp_CMON49"]}},{"id": "denovo2738", "metadata": {"taxonomy": ["p__Basidiomycota", "c__Wallemiomycetes", "o__Wallemiales", "f__Wallemiaceae", "g__Wallemia", "s__Wallemia_sp_F53"]}},{"id": "denovo2749", "metadata": {"taxonomy": ["p__Ascomycota", "c__Sordariomycetes", "o__Sordariales", "f__Lasiosphaeriaceae"]}},{"id": "denovo2752", "metadata": {"taxonomy": ["p__Ascomycota", "c__unidentified", "o__unidentified", "f__unidentified", "g__unidentified", "s__endophytic_ascomycete_sp_2680"]}},{"id": "denovo2756", "metadata": {"taxonomy": ["p__Basidiomycota", "c__Agaricomycetes", "o__Polyporales", "f__Polyporaceae", "g__Grammothele", "s__Grammothele_fuligo"]}},{"id": "denovo2757", "metadata": {"taxonomy": ["p__Basidiomycota", "c__Agaricomycetes", "o__Polyporales", "f__Polyporaceae", "g__Panus", "s__Panus_sp_GE"]}},{"id": "denovo2760", "metadata": {"taxonomy": ["Unclassified"]}},{"id": "denovo2761", "metadata": {"taxonomy": ["p__Basidiomycota", "c__Agaricomycetes", "o__Corticiales", "f__Corticiaceae", "g__unidentified", "s__unculturedRadulomyces"]}},{"id": "denovo2765", "metadata": {"taxonomy": ["p__Basidiomycota"]}},{"id": "denovo2776", "metadata": {"taxonomy": ["p__Ascomycota", "c__Eurotiomycetes", "o__Eurotiales", "f__Trichocomaceae", "g__Penicillium"]}},{"id": "denovo2780", "metadata": {"taxonomy": ["p__Ascomycota"]}},{"id": "denovo2786", "metadata": {"taxonomy": ["p__Ascomycota", "c__Dothideomycetes", "o__Capnodiales", "f__Mycosphaerellaceae", "g__Cercospora", "s__Cercospora_viticola"]}},{"id": "denovo2791", "metadata": {"taxonomy": ["p__Ascomycota", "c__Eurotiomycetes", "o__Eurotiales", "f__Trichocomaceae", "g__Aspergillus", "s__Aspergillus_fumigatus"]}},{"id": "denovo2794", "metadata": {"taxonomy": ["p__Ascomycota", "c__Sordariomycetes", "o__Microascales", "f__Microascaceae", "g__Scedosporium", "s__Scedosporium_prolificans"]}},{"id": "denovo2795", "metadata": {"taxonomy": ["p__Ascomycota"]}},{"id": "denovo2797", "metadata": {"taxonomy": ["p__Ascomycota", "c__Saccharomycetes", "o__Saccharomycetales", "f__Incertae_sedis", "g__Candida", "s__Candida_jiufengensis"]}},{"id": "denovo2799", "metadata": {"taxonomy": ["Unclassified"]}},{"id": "denovo2800", "metadata": {"taxonomy": ["p__Ascomycota"]}},{"id": "denovo2810", "metadata": {"taxonomy": ["Unclassified"]}},{"id": "denovo2813", "metadata": {"taxonomy": ["Unclassified"]}},{"id": "denovo2819", "metadata": {"taxonomy": ["p__Ascomycota", "c__Sordariomycetes", "o__Microascales", "f__Microascaceae", "g__Scedosporium", "s__Scedosporium_prolificans"]}},{"id": "denovo2820", "metadata": {"taxonomy": ["p__Basidiomycota"]}},{"id": "denovo2821", "metadata": {"taxonomy": ["Unclassified"]}},{"id": "denovo2827", "metadata": {"taxonomy": ["p__Ascomycota", "c__Sordariomycetes", "o__Hypocreales", "f__Incertae_sedis", "g__Acremonium", "s__Acremonium_sp_OUCMBI101253"]}},{"id": "denovo2828", "metadata": {"taxonomy": ["Unclassified"]}},{"id": "denovo2829", "metadata": {"taxonomy": ["p__Basidiomycota", "c__Agaricomycetes"]}},{"id": "denovo2834", "metadata": {"taxonomy": ["p__Ascomycota", "c__Eurotiomycetes", "o__Eurotiales", "f__Trichocomaceae", "g__Eurotium"]}},{"id": "denovo2835", "metadata": {"taxonomy": ["p__Basidiomycota", "c__Exobasidiomycetes", "o__Incertae_sedis", "f__Incertae_sedis", "g__Tilletiopsis", "s__Tilletiopsis_derxii"]}},{"id": "denovo2837", "metadata": {"taxonomy": ["p__Ascomycota", "c__Eurotiomycetes", "o__Onygenales", "f__Onygenaceae", "g__Chrysosporium", "s__Chrysosporium_vallenarense"]}},{"id": "denovo2845", "metadata": {"taxonomy": ["p__Ascomycota", "c__Dothideomycetes"]}},{"id": "denovo2849", "metadata": {"taxonomy": ["p__Basidiomycota", "c__Exobasidiomycetes", "o__Incertae_sedis", "f__Incertae_sedis", "g__Tilletiopsis", "s__Tilletiopsis_sp_GX3_1C"]}},{"id": "denovo2857", "metadata": {"taxonomy": ["p__Ascomycota", "c__Dothideomycetes", "o__Pleosporales", "f__Pleosporaceae"]}},{"id": "denovo2861", "metadata": {"taxonomy": ["p__Ascomycota", "c__Dothideomycetes", "o__Pleosporales", "f__Incertae_sedis", "g__Periconia", "s__Periconia_sp_CY198"]}},{"id": "denovo2862", "metadata": {"taxonomy": ["p__Ascomycota", "c__Dothideomycetes"]}},{"id": "denovo2865", "metadata": {"taxonomy": ["Unclassified"]}},{"id": "denovo2870", "metadata": {"taxonomy": ["p__Basidiomycota", "c__Tremellomycetes"]}},{"id": "denovo2871", "metadata": {"taxonomy": ["p__Ascomycota", "c__Dothideomycetes", "o__Pleosporales", "f__Pleosporaceae", "g__Bipolaris"]}},{"id": "denovo2874", "metadata": {"taxonomy": ["p__Basidiomycota", "c__Tremellomycetes", "o__Filobasidiales", "f__Filobasidiaceae", "g__Cryptococcus"]}},{"id": "denovo2878", "metadata": {"taxonomy": ["Unclassified"]}},{"id": "denovo2884", "metadata": {"taxonomy": ["p__Zygomycota", "c__Incertae_sedis", "o__Mucorales", "f__Mucoraceae"]}},{"id": "denovo2886", "metadata": {"taxonomy": ["p__Ascomycota", "c__Dothideomycetes", "o__Capnodiales", "f__Mycosphaerellaceae", "g__Cladosporium", "s__Cladosporium_sphaerospermum"]}},{"id": "denovo2887", "metadata": {"taxonomy": ["Unclassified"]}},{"id": "denovo2894", "metadata": {"taxonomy": ["p__Ascomycota", "c__Dothideomycetes", "o__Pleosporales", "f__Sporormiaceae", "g__Preussia"]}},{"id": "denovo2896", "metadata": {"taxonomy": ["Unclassified"]}},{"id": "denovo2898", "metadata": {"taxonomy": ["p__Ascomycota", "c__Leotiomycetes"]}},{"id": "denovo2899", "metadata": {"taxonomy": ["p__Ascomycota", "c__Sordariomycetes", "o__Hypocreales", "f__Incertae_sedis", "g__Geosmithia", "s__Geosmithia_pallida"]}},{"id": "denovo2915", "metadata": {"taxonomy": ["p__Basidiomycota", "c__Exobasidiomycetes", "o__Microstromatales", "f__Quambalariaceae", "g__Quambalaria", "s__Quambalaria_cyanescens"]}},{"id": "denovo2922", "metadata": {"taxonomy": ["p__Basidiomycota", "c__Microbotryomycetes", "o__Sporidiobolales", "f__Incertae_sedis", "g__Sporobolomyces"]}},{"id": "denovo2926", "metadata": {"taxonomy": ["p__Chytridiomycota", "c__Chytridiomycetes", "o__Rhizophlyctidales", "f__Rhizophlyctidaceae", "g__Rhizophlyctis", "s__Rhizophlyctis_rosea"]}},{"id": "denovo2927", "metadata": {"taxonomy": ["p__Basidiomycota", "c__Microbotryomycetes", "o__Sporidiobolales", "f__Incertae_sedis", "g__Sporobolomyces"]}},{"id": "denovo2930", "metadata": {"taxonomy": ["p__Basidiomycota", "c__Agaricomycetes", "o__Polyporales"]}},{"id": "denovo2938", "metadata": {"taxonomy": ["p__Ascomycota", "c__Eurotiomycetes", "o__Eurotiales", "f__Trichocomaceae", "g__Aspergillus"]}},{"id": "denovo2947", "metadata": {"taxonomy": ["p__unidentified", "c__unidentified", "o__unidentified", "f__unidentified", "g__unidentified"]}},{"id": "denovo2950", "metadata": {"taxonomy": ["p__Ascomycota", "c__Dothideomycetes", "o__Capnodiales", "f__Mycosphaerellaceae", "g__Cladosporium"]}},{"id": "denovo2957", "metadata": {"taxonomy": ["p__Basidiomycota", "c__Agaricomycetes", "o__Hymenochaetales", "f__unidentified", "g__unidentified", "s__unculturedHymenochaetales"]}},{"id": "denovo2958", "metadata": {"taxonomy": ["Unclassified"]}},{"id": "denovo2960", "metadata": {"taxonomy": ["p__Basidiomycota", "c__Tremellomycetes", "o__Filobasidiales", "f__Filobasidiaceae", "g__Cryptococcus", "s__Cryptococcus_magnus"]}},{"id": "denovo2971", "metadata": {"taxonomy": ["p__Ascomycota", "c__Dothideomycetes", "o__Pleosporales", "f__Sporormiaceae", "g__Preussia", "s__Preussia_sp_WF146"]}},{"id": "denovo2977", "metadata": {"taxonomy": ["Unclassified"]}},{"id": "denovo2981", "metadata": {"taxonomy": ["p__Basidiomycota", "c__Tremellomycetes", "o__Cystofilobasidiales", "f__Cystofilobasidiaceae", "g__Udeniomyces", "s__Udeniomyces_pseudopyricola"]}},{"id": "denovo2995", "metadata": {"taxonomy": ["p__Basidiomycota"]}},{"id": "denovo3006", "metadata": {"taxonomy": ["p__Basidiomycota", "c__Ustilaginomycetes", "o__Ustilaginales", "f__Ustilaginaceae", "g__Pseudozyma", "s__Pseudozyma_parantarctica"]}},{"id": "denovo3010", "metadata": {"taxonomy": ["p__Ascomycota"]}},{"id": "denovo3012", "metadata": {"taxonomy": ["p__Ascomycota", "c__Dothideomycetes", "o__Capnodiales"]}},{"id": "denovo3016", "metadata": {"taxonomy": ["p__Basidiomycota", "c__Incertae_sedis", "o__Malasseziales", "f__Incertae_sedis", "g__Malassezia", "s__Malassezia_globosa"]}},{"id": "denovo3017", "metadata": {"taxonomy": ["p__Basidiomycota", "c__Agaricomycetes", "o__Polyporales", "f__Polyporaceae", "g__Nigroporus", "s__Nigroporus_vinosus"]}},{"id": "denovo3018", "metadata": {"taxonomy": ["p__Ascomycota", "c__Dothideomycetes", "o__Pleosporales", "f__Pleosporaceae", "g__Lewia", "s__Lewia_infectoria"]}},{"id": "denovo3019", "metadata": {"taxonomy": ["p__Ascomycota", "c__Dothideomycetes", "o__Pleosporales"]}},{"id": "denovo3020", "metadata": {"taxonomy": ["Unclassified"]}},{"id": "denovo3024", "metadata": {"taxonomy": ["p__Ascomycota", "c__Dothideomycetes", "o__Botryosphaeriales", "f__Botryosphaeriaceae", "g__Lasiodiplodia"]}},{"id": "denovo3036", "metadata": {"taxonomy": ["p__Ascomycota", "c__Dothideomycetes", "o__Pleosporales", "f__Pleosporaceae"]}},{"id": "denovo3037", "metadata": {"taxonomy": ["p__Neocallimastigomycota", "c__Neocallimastigomycetes", "o__Neocallimastigales", "f__Neocallimastigaceae", "g__Piromyces", "s__Piromyces_sp_A_BRL_3"]}},{"id": "denovo3042", "metadata": {"taxonomy": ["p__Ascomycota", "c__Sordariomycetes", "o__Hypocreales", "f__Incertae_sedis", "g__Myrothecium"]}},{"id": "denovo3046", "metadata": {"taxonomy": ["p__Ascomycota", "c__Dothideomycetes", "o__Pleosporales", "f__Lophiostomataceae", "g__Lophiostoma", "s__Lophiostoma_arundinis"]}},{"id": "denovo3048", "metadata": {"taxonomy": ["p__Ascomycota", "c__Sordariomycetes", "o__Hypocreales", "f__Clavicipitaceae"]}},{"id": "denovo3049", "metadata": {"taxonomy": ["p__Basidiomycota", "c__Agaricomycetes", "o__Polyporales", "f__Polyporaceae", "g__Panus", "s__Panus_sp_GE"]}},{"id": "denovo3050", "metadata": {"taxonomy": ["p__Ascomycota", "c__Sordariomycetes", "o__Hypocreales"]}},{"id": "denovo3055", "metadata": {"taxonomy": ["p__Ascomycota", "c__Sordariomycetes", "o__Hypocreales", "f__Nectriaceae", "g__Fusarium", "s__Fusarium_oxysporum"]}},{"id": "denovo3061", "metadata": {"taxonomy": ["p__Basidiomycota", "c__Tremellomycetes", "o__Filobasidiales", "f__Filobasidiaceae", "g__Cryptococcus"]}},{"id": "denovo3062", "metadata": {"taxonomy": ["p__Ascomycota"]}},{"id": "denovo3072", "metadata": {"taxonomy": ["p__Ascomycota", "c__Dothideomycetes", "o__Pleosporales", "f__Pleosporaceae", "g__Curvularia"]}},{"id": "denovo3079", "metadata": {"taxonomy": ["p__Ascomycota", "c__Dothideomycetes", "o__Capnodiales", "f__Mycosphaerellaceae"]}},{"id": "denovo3081", "metadata": {"taxonomy": ["p__Basidiomycota", "c__Incertae_sedis", "o__Malasseziales", "f__Incertae_sedis", "g__Malassezia", "s__Malassezia_sympodialis"]}},{"id": "denovo3083", "metadata": {"taxonomy": ["p__Ascomycota", "c__Dothideomycetes", "o__Pleosporales", "f__Pleosporaceae"]}},{"id": "denovo3088", "metadata": {"taxonomy": ["p__Ascomycota", "c__Dothideomycetes", "o__Capnodiales", "f__Mycosphaerellaceae", "g__Cladosporium"]}},{"id": "denovo3091", "metadata": {"taxonomy": ["p__Ascomycota", "c__Dothideomycetes", "o__Pleosporales", "f__Pleosporaceae"]}},{"id": "denovo3096", "metadata": {"taxonomy": ["p__Ascomycota"]}},{"id": "denovo3098", "metadata": {"taxonomy": ["p__Ascomycota", "c__Eurotiomycetes", "o__Eurotiales", "f__Trichocomaceae", "g__Aspergillus", "s__Aspergillus_penicillioides"]}},{"id": "denovo3105", "metadata": {"taxonomy": ["Unclassified"]}},{"id": "denovo3106", "metadata": {"taxonomy": ["p__Basidiomycota", "c__Tremellomycetes", "o__Tremellales", "f__Trichosporonaceae", "g__Trichosporon", "s__Trichosporon_asahii"]}},{"id": "denovo3109", "metadata": {"taxonomy": ["Unclassified"]}},{"id": "denovo3110", "metadata": {"taxonomy": ["p__Ascomycota", "c__Dothideomycetes", "o__Capnodiales", "f__Mycosphaerellaceae", "g__Cladosporium"]}},{"id": "denovo3112", "metadata": {"taxonomy": ["Unclassified"]}},{"id": "denovo3113", "metadata": {"taxonomy": ["p__Ascomycota"]}},{"id": "denovo3118", "metadata": {"taxonomy": ["p__Ascomycota", "c__Dothideomycetes", "o__Capnodiales", "f__Mycosphaerellaceae", "g__Cladosporium"]}},{"id": "denovo3119", "metadata": {"taxonomy": ["p__Ascomycota", "c__Dothideomycetes", "o__Capnodiales"]}},{"id": "denovo3121", "metadata": {"taxonomy": ["Unclassified"]}},{"id": "denovo3139", "metadata": {"taxonomy": ["p__Basidiomycota", "c__Tremellomycetes", "o__Tremellales", "f__Cuniculitremaceae", "g__Fellomyces", "s__Fellomyces_sp_MAL_2012"]}},{"id": "denovo3141", "metadata": {"taxonomy": ["p__Ascomycota", "c__Leotiomycetes", "o__Erysiphales", "f__Erysiphaceae", "g__Blumeria", "s__Blumeria_graminis"]}},{"id": "denovo3142", "metadata": {"taxonomy": ["Unclassified"]}},{"id": "denovo3143", "metadata": {"taxonomy": ["p__Ascomycota", "c__Incertae_sedis", "o__Incertae_sedis", "f__Incertae_sedis", "g__Retroconis", "s__Retroconis_sp_XAE_090"]}},{"id": "denovo3144", "metadata": {"taxonomy": ["p__Basidiomycota", "c__Tremellomycetes", "o__Tremellales", "f__Trichosporonaceae", "g__Trichosporon", "s__Trichosporon_jirovecii"]}},{"id": "denovo3146", "metadata": {"taxonomy": ["Unclassified"]}},{"id": "denovo3148", "metadata": {"taxonomy": ["p__Ascomycota", "c__Dothideomycetes", "o__Capnodiales"]}},{"id": "denovo3156", "metadata": {"taxonomy": ["p__Basidiomycota", "c__Incertae_sedis", "o__Malasseziales"]}},{"id": "denovo3168", "metadata": {"taxonomy": ["Unclassified"]}},{"id": "denovo3172", "metadata": {"taxonomy": ["p__Ascomycota", "c__Sordariomycetes", "o__Microascales", "f__Microascaceae", "g__Doratomyces", "s__Doratomyces_sp_HZ_10"]}},{"id": "denovo3173", "metadata": {"taxonomy": ["Unclassified"]}},{"id": "denovo3178", "metadata": {"taxonomy": ["p__Ascomycota", "c__Eurotiomycetes", "o__Eurotiales", "f__Trichocomaceae", "g__Aspergillus", "s__Aspergillus_penicillioides"]}},{"id": "denovo3181", "metadata": {"taxonomy": ["p__Ascomycota", "c__Sordariomycetes", "o__Sordariales", "f__Lasiosphaeriaceae"]}},{"id": "denovo3184", "metadata": {"taxonomy": ["p__Basidiomycota", "c__Tremellomycetes", "o__Filobasidiales", "f__Filobasidiaceae", "g__Cryptococcus", "s__Cryptococcus_albidus"]}},{"id": "denovo3190", "metadata": {"taxonomy": ["p__Ascomycota", "c__Sordariomycetes"]}},{"id": "denovo3195", "metadata": {"taxonomy": ["p__Basidiomycota", "c__Incertae_sedis", "o__Malasseziales", "f__unidentified", "g__unidentified", "s__unculturedMalassezia"]}},{"id": "denovo3199", "metadata": {"taxonomy": ["p__Ascomycota", "c__Sordariomycetes", "o__Hypocreales", "f__Clavicipitaceae", "g__Metarhizium", "s__Metarhizium_anisopliae"]}},{"id": "denovo3201", "metadata": {"taxonomy": ["p__Ascomycota", "c__Leotiomycetes", "o__Erysiphales", "f__Erysiphaceae", "g__Oidium", "s__Oidium_sp_MUMH_2003"]}},{"id": "denovo3202", "metadata": {"taxonomy": ["Unclassified"]}},{"id": "denovo3213", "metadata": {"taxonomy": ["p__Ascomycota", "c__Dothideomycetes", "o__Pleosporales", "f__Pleosporaceae", "g__Alternaria"]}},{"id": "denovo3214", "metadata": {"taxonomy": ["p__Basidiomycota", "c__Tremellomycetes", "o__Filobasidiales", "f__Filobasidiaceae", "g__Cryptococcus", "s__Cryptococcus_magnus"]}},{"id": "denovo3217", "metadata": {"taxonomy": ["Unclassified"]}},{"id": "denovo3218", "metadata": {"taxonomy": ["p__Ascomycota", "c__Sordariomycetes", "o__Sordariales", "f__Lasiosphaeriaceae"]}},{"id": "denovo3219", "metadata": {"taxonomy": ["Unclassified"]}},{"id": "denovo3222", "metadata": {"taxonomy": ["p__Ascomycota"]}},{"id": "denovo3230", "metadata": {"taxonomy": ["p__Ascomycota", "c__Dothideomycetes", "o__Pleosporales", "f__Incertae_sedis", "g__Periconia", "s__Periconia_sp_CY198"]}},{"id": "denovo3231", "metadata": {"taxonomy": ["p__Ascomycota", "c__Saccharomycetes", "o__Saccharomycetales", "f__Pichiaceae", "g__Yamadazyma", "s__Yamadazyma_triangularis"]}},{"id": "denovo3232", "metadata": {"taxonomy": ["p__Ascomycota"]}},{"id": "denovo3255", "metadata": {"taxonomy": ["p__Ascomycota", "c__Saccharomycetes", "o__Saccharomycetales", "f__Incertae_sedis", "g__Candida", "s__Candida_sp_F15"]}},{"id": "denovo3256", "metadata": {"taxonomy": ["p__Ascomycota", "c__Dothideomycetes", "o__Pleosporales", "f__Pleosporaceae"]}},{"id": "denovo3257", "metadata": {"taxonomy": ["p__Basidiomycota", "c__Tremellomycetes", "o__Filobasidiales", "f__Filobasidiaceae", "g__Cryptococcus", "s__Cryptococcus_oeirensis"]}},{"id": "denovo3258", "metadata": {"taxonomy": ["p__Basidiomycota", "c__Agaricomycetes", "o__Agaricales"]}},{"id": "denovo3261", "metadata": {"taxonomy": ["p__Ascomycota", "c__Dothideomycetes", "o__Pleosporales", "f__Pleosporaceae", "g__Alternaria", "s__Alternaria_brassicae"]}},{"id": "denovo3262", "metadata": {"taxonomy": ["p__Ascomycota", "c__Saccharomycetes", "o__Saccharomycetales", "f__Incertae_sedis", "g__Starmerella"]}},{"id": "denovo3269", "metadata": {"taxonomy": ["p__Ascomycota", "c__Dothideomycetes", "o__Pleosporales", "f__Pleosporaceae", "g__Curvularia", "s__Curvularia_affinis"]}},{"id": "denovo3270", "metadata": {"taxonomy": ["p__Ascomycota", "c__Eurotiomycetes", "o__Eurotiales", "f__Trichocomaceae", "g__Eurotium", "s__Eurotium_niveoglaucum"]}},{"id": "denovo3275", "metadata": {"taxonomy": ["p__Ascomycota"]}},{"id": "denovo3293", "metadata": {"taxonomy": ["p__Ascomycota", "c__Sordariomycetes", "o__Sordariales", "f__Lasiosphaeriaceae"]}},{"id": "denovo3296", "metadata": {"taxonomy": ["p__Ascomycota", "c__Eurotiomycetes", "o__Eurotiales", "f__Trichocomaceae", "g__Aspergillus", "s__Aspergillus_penicillioides"]}},{"id": "denovo3298", "metadata": {"taxonomy": ["p__Basidiomycota", "c__Tremellomycetes"]}},{"id": "denovo3302", "metadata": {"taxonomy": ["p__Ascomycota", "c__unidentified", "o__unidentified", "f__unidentified", "g__unidentified", "s__ascomycete_sp_MA_4568"]}},{"id": "denovo3303", "metadata": {"taxonomy": ["p__Basidiomycota", "c__Tremellomycetes", "o__Filobasidiales", "f__Filobasidiaceae", "g__Cryptococcus", "s__Cryptococcus_magnus"]}},{"id": "denovo3305", "metadata": {"taxonomy": ["p__Zygomycota", "c__Incertae_sedis", "o__Mucorales", "f__Mucoraceae", "g__Mucor"]}},{"id": "denovo3308", "metadata": {"taxonomy": ["p__Ascomycota", "c__Eurotiomycetes", "o__Eurotiales", "f__Trichocomaceae", "g__Penicillium", "s__Penicillium_brocae"]}},{"id": "denovo3311", "metadata": {"taxonomy": ["Unclassified"]}},{"id": "denovo3317", "metadata": {"taxonomy": ["Unclassified"]}},{"id": "denovo3323", "metadata": {"taxonomy": ["p__Chytridiomycota", "c__Chytridiomycetes", "o__Spizellomycetales", "f__Spizellomycetaceae"]}},{"id": "denovo3328", "metadata": {"taxonomy": ["p__Basidiomycota", "c__Agaricomycetes", "o__Agaricales", "f__Psathyrellaceae", "g__Coprinopsis", "s__Coprinopsis_nivea"]}},{"id": "denovo3329", "metadata": {"taxonomy": ["p__Basidiomycota", "c__Incertae_sedis", "o__Malasseziales", "f__Incertae_sedis", "g__Malassezia", "s__Malassezia_globosa"]}},{"id": "denovo3336", "metadata": {"taxonomy": ["p__Ascomycota", "c__Dothideomycetes", "o__Pleosporales", "f__Montagnulaceae"]}},{"id": "denovo3340", "metadata": {"taxonomy": ["p__Ascomycota"]}},{"id": "denovo3342", "metadata": {"taxonomy": ["p__Basidiomycota", "c__Agaricomycetes", "o__Polyporales"]}},{"id": "denovo3343", "metadata": {"taxonomy": ["p__Ascomycota", "c__Dothideomycetes", "o__Pleosporales", "f__Pleosporaceae", "g__Pyrenophora", "s__Pyrenophora_graminea"]}},{"id": "denovo3344", "metadata": {"taxonomy": ["Unclassified"]}},{"id": "denovo3348", "metadata": {"taxonomy": ["p__Ascomycota", "c__Sordariomycetes", "o__Incertae_sedis", "f__Apiosporaceae", "g__Arthrinium", "s__Arthrinium_sp_UFMGCB_513"]}},{"id": "denovo3352", "metadata": {"taxonomy": ["Unclassified"]}},{"id": "denovo3355", "metadata": {"taxonomy": ["p__Basidiomycota", "c__Tremellomycetes", "o__Incertae_sedis", "f__Incertae_sedis", "g__Holtermanniella", "s__Holtermanniella_festucosa"]}},{"id": "denovo3356", "metadata": {"taxonomy": ["p__Ascomycota", "c__Sordariomycetes", "o__Incertae_sedis", "f__Magnaporthaceae"]}},{"id": "denovo3358", "metadata": {"taxonomy": ["Unclassified"]}},{"id": "denovo3362", "metadata": {"taxonomy": ["p__Basidiomycota", "c__Tremellomycetes", "o__Tremellales", "f__Trichosporonaceae", "g__Trichosporon", "s__Trichosporon_jirovecii"]}},{"id": "denovo3365", "metadata": {"taxonomy": ["p__Ascomycota", "c__Eurotiomycetes", "o__Eurotiales", "f__Trichocomaceae", "g__Aspergillus", "s__Aspergillus_peyronelii"]}},{"id": "denovo3368", "metadata": {"taxonomy": ["p__Ascomycota", "c__Dothideomycetes", "o__Pleosporales", "f__Pleosporaceae"]}},{"id": "denovo3370", "metadata": {"taxonomy": ["p__Ascomycota", "c__Sordariomycetes", "o__Hypocreales", "f__Nectriaceae", "g__Fusarium"]}},{"id": "denovo3374", "metadata": {"taxonomy": ["p__Zygomycota", "c__Incertae_sedis", "o__Mucorales", "f__Mucoraceae", "g__Rhizopus", "s__Rhizopus_oryzae"]}},{"id": "denovo3382", "metadata": {"taxonomy": ["Unclassified"]}},{"id": "denovo3393", "metadata": {"taxonomy": ["p__Ascomycota", "c__Sordariomycetes", "o__Microascales", "f__Microascaceae", "g__Pseudallescheria", "s__Pseudallescheria_fimeti"]}},{"id": "denovo3398", "metadata": {"taxonomy": ["p__Basidiomycota", "c__Agaricomycetes"]}},{"id": "denovo3414", "metadata": {"taxonomy": ["p__Basidiomycota", "c__Ustilaginomycetes", "o__Ustilaginales", "f__Ustilaginaceae", "g__Ustilago"]}},{"id": "denovo3424", "metadata": {"taxonomy": ["p__Ascomycota", "c__Dothideomycetes", "o__Pleosporales", "f__Sporormiaceae", "g__Sporormia", "s__Sporormia_subticinensis"]}},{"id": "denovo3427", "metadata": {"taxonomy": ["p__Ascomycota", "c__Leotiomycetes", "o__Erysiphales", "f__Erysiphaceae", "g__Erysiphe", "s__Erysiphe_heraclei"]}},{"id": "denovo3429", "metadata": {"taxonomy": ["p__Ascomycota", "c__Leotiomycetes", "o__Erysiphales", "f__Erysiphaceae", "g__Golovinomyces", "s__Golovinomyces_cichoracearum"]}},{"id": "denovo3432", "metadata": {"taxonomy": ["p__Ascomycota", "c__Eurotiomycetes", "o__Eurotiales", "f__Trichocomaceae", "g__Aspergillus", "s__Aspergillus_ochraceus"]}},{"id": "denovo3434", "metadata": {"taxonomy": ["p__Zygomycota", "c__Incertae_sedis", "o__Mucorales", "f__Mucoraceae", "g__Rhizopus", "s__Rhizopus_microsporus"]}},{"id": "denovo3436", "metadata": {"taxonomy": ["p__Ascomycota"]}},{"id": "denovo3441", "metadata": {"taxonomy": ["p__Ascomycota", "c__unidentified", "o__unidentified", "f__unidentified", "g__unidentified", "s__ascomycete_sp_MA_4687"]}},{"id": "denovo3449", "metadata": {"taxonomy": ["p__Ascomycota"]}},{"id": "denovo3457", "metadata": {"taxonomy": ["p__Basidiomycota", "c__Agaricomycetes"]}},{"id": "denovo3460", "metadata": {"taxonomy": ["p__Basidiomycota", "c__Tremellomycetes"]}},{"id": "denovo3463", "metadata": {"taxonomy": ["p__Ascomycota", "c__Sordariomycetes", "o__Xylariales", "f__Xylariaceae", "g__unidentified", "s__Xylariaceae_sp_BCC_18861"]}},{"id": "denovo3465", "metadata": {"taxonomy": ["Unclassified"]}},{"id": "denovo3466", "metadata": {"taxonomy": ["p__Basidiomycota", "c__Tremellomycetes", "o__Filobasidiales", "f__Filobasidiaceae", "g__Cryptococcus", "s__Cryptococcus_magnus"]}},{"id": "denovo3468", "metadata": {"taxonomy": ["p__Ascomycota"]}},{"id": "denovo3471", "metadata": {"taxonomy": ["p__Ascomycota", "c__Dothideomycetes", "o__Pleosporales", "f__Pleosporaceae", "g__Embellisia"]}},{"id": "denovo3479", "metadata": {"taxonomy": ["p__Ascomycota"]}},{"id": "denovo3483", "metadata": {"taxonomy": ["p__unidentified", "c__unidentified", "o__unidentified", "f__unidentified", "g__unidentified", "s__fungal_sp_2f26"]}},{"id": "denovo3488", "metadata": {"taxonomy": ["Unclassified"]}},{"id": "denovo3491", "metadata": {"taxonomy": ["p__Ascomycota", "c__Dothideomycetes", "o__Pleosporales", "f__Pleosporaceae"]}},{"id": "denovo3499", "metadata": {"taxonomy": ["p__Ascomycota", "c__Dothideomycetes", "o__unidentified", "f__unidentified", "g__unidentified", "s__Dothideomycetes_sp_11381"]}},{"id": "denovo3511", "metadata": {"taxonomy": ["p__Basidiomycota", "c__Tremellomycetes", "o__Filobasidiales", "f__Filobasidiaceae", "g__Cryptococcus"]}},{"id": "denovo3529", "metadata": {"taxonomy": ["p__Ascomycota", "c__Incertae_sedis", "o__Incertae_sedis", "f__Incertae_sedis", "g__Tritirachium", "s__Tritirachium_sp_IAM_14522"]}},{"id": "denovo3532", "metadata": {"taxonomy": ["Unclassified"]}},{"id": "denovo3544", "metadata": {"taxonomy": ["p__Basidiomycota", "c__Agaricomycetes", "o__Polyporales", "f__Meruliaceae", "g__Phlebia", "s__Phlebia_acerina"]}},{"id": "denovo3545", "metadata": {"taxonomy": ["p__Ascomycota", "c__Sordariomycetes", "o__Sordariales", "f__unidentified", "g__unidentified", "s__Sordariales_sp_AP_2012"]}},{"id": "denovo3548", "metadata": {"taxonomy": ["p__Ascomycota", "c__Eurotiomycetes", "o__Eurotiales", "f__Trichocomaceae"]}},{"id": "denovo3550", "metadata": {"taxonomy": ["p__Ascomycota", "c__Eurotiomycetes", "o__Eurotiales", "f__Trichocomaceae", "g__Penicillium", "s__Penicillium_sp_SF58"]}},{"id": "denovo3552", "metadata": {"taxonomy": ["p__Basidiomycota", "c__Agaricomycetes", "o__Polyporales", "f__Meruliaceae", "g__Phlebia", "s__Phlebia_subserialis"]}},{"id": "denovo3558", "metadata": {"taxonomy": ["p__Ascomycota", "c__Sordariomycetes", "o__Sordariales", "f__unidentified", "g__unidentified", "s__Sordariales_sp_r017"]}},{"id": "denovo3560", "metadata": {"taxonomy": ["p__Ascomycota"]}},{"id": "denovo3562", "metadata": {"taxonomy": ["p__Basidiomycota", "c__Agaricostilbomycetes", "o__Agaricostilbales", "f__Agaricostilbaceae"]}},{"id": "denovo3570", "metadata": {"taxonomy": ["p__Ascomycota", "c__Dothideomycetes", "o__Capnodiales", "f__Mycosphaerellaceae", "g__Cladosporium"]}},{"id": "denovo3573", "metadata": {"taxonomy": ["p__Chytridiomycota"]}},{"id": "denovo3575", "metadata": {"taxonomy": ["p__Ascomycota", "c__Sordariomycetes", "o__Xylariales", "f__Diatrypaceae", "g__Eutypa", "s__Eutypa_sp_1_CCG_2012"]}},{"id": "denovo3579", "metadata": {"taxonomy": ["p__Ascomycota", "c__Sordariomycetes"]}},{"id": "denovo3591", "metadata": {"taxonomy": ["p__Ascomycota", "c__Dothideomycetes", "o__Pleosporales", "f__Pleosporaceae"]}},{"id": "denovo3596", "metadata": {"taxonomy": ["p__Basidiomycota", "c__Tremellomycetes", "o__Filobasidiales", "f__Filobasidiaceae", "g__Cryptococcus", "s__Cryptococcus_magnus"]}},{"id": "denovo3597", "metadata": {"taxonomy": ["p__Ascomycota", "c__Dothideomycetes", "o__Capnodiales", "f__Mycosphaerellaceae", "g__Cladosporium", "s__Cladosporium_sp_ZJ_2008016"]}},{"id": "denovo3599", "metadata": {"taxonomy": ["p__Ascomycota", "c__Eurotiomycetes", "o__Incertae_sedis", "f__Monascaceae", "g__Xeromyces", "s__Xeromyces_bisporus"]}},{"id": "denovo3602", "metadata": {"taxonomy": ["p__Ascomycota"]}},{"id": "denovo3603", "metadata": {"taxonomy": ["p__Basidiomycota", "c__Agaricomycetes", "o__Agaricales", "f__Marasmiaceae"]}},{"id": "denovo3610", "metadata": {"taxonomy": ["p__Ascomycota", "c__Dothideomycetes", "o__Capnodiales", "f__Mycosphaerellaceae", "g__Cladosporium"]}},{"id": "denovo3614", "metadata": {"taxonomy": ["p__Basidiomycota", "c__Tremellomycetes", "o__Filobasidiales", "f__Filobasidiaceae", "g__Cryptococcus", "s__Cryptococcus_sp_AL_V"]}},{"id": "denovo3615", "metadata": {"taxonomy": ["p__Ascomycota", "c__Dothideomycetes", "o__Capnodiales", "f__Mycosphaerellaceae", "g__Cladosporium"]}},{"id": "denovo3617", "metadata": {"taxonomy": ["p__Basidiomycota", "c__Agaricomycetes", "o__Polyporales"]}},{"id": "denovo3618", "metadata": {"taxonomy": ["p__Ascomycota", "c__Dothideomycetes", "o__Pleosporales", "f__Pleosporaceae"]}},{"id": "denovo3624", "metadata": {"taxonomy": ["p__Basidiomycota", "c__Tremellomycetes", "o__Filobasidiales", "f__Filobasidiaceae", "g__Cryptococcus", "s__Cryptococcus_magnus"]}},{"id": "denovo3628", "metadata": {"taxonomy": ["p__Basidiomycota", "c__Tremellomycetes", "o__Incertae_sedis", "f__Incertae_sedis", "g__Holtermanniella", "s__Holtermanniella_festucosa"]}},{"id": "denovo3630", "metadata": {"taxonomy": ["p__Basidiomycota"]}},{"id": "denovo3636", "metadata": {"taxonomy": ["p__Ascomycota", "c__Dothideomycetes", "o__Capnodiales", "f__Mycosphaerellaceae", "g__Cladosporium", "s__Cladosporium_sp_B09"]}},{"id": "denovo3648", "metadata": {"taxonomy": ["Unclassified"]}},{"id": "denovo3650", "metadata": {"taxonomy": ["p__Basidiomycota", "c__Agaricomycetes", "o__Agaricales", "f__Psathyrellaceae", "g__Parasola"]}},{"id": "denovo3651", "metadata": {"taxonomy": ["p__Ascomycota", "c__Eurotiomycetes", "o__Eurotiales", "f__Trichocomaceae", "g__Aspergillus", "s__Aspergillus_candidus"]}},{"id": "denovo3655", "metadata": {"taxonomy": ["p__Ascomycota", "c__Eurotiomycetes", "o__Eurotiales", "f__Trichocomaceae"]}},{"id": "denovo3660", "metadata": {"taxonomy": ["p__Ascomycota", "c__Dothideomycetes"]}},{"id": "denovo3666", "metadata": {"taxonomy": ["p__Ascomycota", "c__Orbiliomycetes", "o__Orbiliales", "f__Orbiliaceae", "g__Dactylella", "s__Dactylella_oviparasitica"]}},{"id": "denovo3667", "metadata": {"taxonomy": ["p__Ascomycota", "c__Sordariomycetes", "o__Hypocreales", "f__unidentified", "g__unidentified", "s__Hypocreales_sp_s011"]}},{"id": "denovo3668", "metadata": {"taxonomy": ["p__Ascomycota"]}},{"id": "denovo3678", "metadata": {"taxonomy": ["p__Basidiomycota", "c__Wallemiomycetes", "o__Wallemiales", "f__Wallemiaceae", "g__Wallemia"]}},{"id": "denovo3691", "metadata": {"taxonomy": ["p__Ascomycota", "c__Eurotiomycetes", "o__Eurotiales", "f__Trichocomaceae", "g__Penicillium", "s__Penicillium_brocae"]}},{"id": "denovo3692", "metadata": {"taxonomy": ["p__Ascomycota", "c__Sordariomycetes", "o__Sordariales"]}},{"id": "denovo3694", "metadata": {"taxonomy": ["p__Ascomycota", "c__Sordariomycetes", "o__Sordariales", "f__Chaetomiaceae"]}},{"id": "denovo3695", "metadata": {"taxonomy": ["p__Basidiomycota", "c__Tremellomycetes", "o__Filobasidiales", "f__Filobasidiaceae", "g__Cryptococcus", "s__Cryptococcus_magnus"]}},{"id": "denovo3699", "metadata": {"taxonomy": ["p__Ascomycota", "c__Dothideomycetes"]}},{"id": "denovo3707", "metadata": {"taxonomy": ["p__Ascomycota", "c__Dothideomycetes"]}},{"id": "denovo3717", "metadata": {"taxonomy": ["p__Ascomycota", "c__Dothideomycetes", "o__Capnodiales"]}},{"id": "denovo3722", "metadata": {"taxonomy": ["p__Basidiomycota", "c__Microbotryomycetes", "o__Sporidiobolales", "f__Incertae_sedis", "g__Rhodotorula", "s__Rhodotorula_marina"]}},{"id": "denovo3733", "metadata": {"taxonomy": ["Unclassified"]}},{"id": "denovo3738", "metadata": {"taxonomy": ["p__Ascomycota", "c__Dothideomycetes", "o__Pleosporales", "f__Pleosporaceae", "g__Cochliobolus", "s__Cochliobolus_sativus"]}},{"id": "denovo3742", "metadata": {"taxonomy": ["p__Ascomycota", "c__Eurotiomycetes", "o__Eurotiales", "f__Trichocomaceae", "g__Penicillium", "s__Penicillium_brevicompactum"]}},{"id": "denovo3755", "metadata": {"taxonomy": ["Unclassified"]}},{"id": "denovo3757", "metadata": {"taxonomy": ["p__Ascomycota", "c__Leotiomycetes", "o__Helotiales", "f__Incertae_sedis", "g__Gloeotinia", "s__Gloeotinia_temulenta"]}},{"id": "denovo3759", "metadata": {"taxonomy": ["p__Ascomycota", "c__Dothideomycetes", "o__Capnodiales", "f__Mycosphaerellaceae", "g__Cladosporium"]}},{"id": "denovo3760", "metadata": {"taxonomy": ["p__Ascomycota", "c__Dothideomycetes", "o__Pleosporales", "f__Sporormiaceae", "g__Preussia", "s__Preussia_sp_JZ_114"]}},{"id": "denovo3767", "metadata": {"taxonomy": ["p__Basidiomycota", "c__Agaricomycetes", "o__Polyporales", "f__Polyporaceae", "g__Grammothele", "s__Grammothele_fuligo"]}},{"id": "denovo3769", "metadata": {"taxonomy": ["p__Ascomycota", "c__Eurotiomycetes", "o__Eurotiales", "f__Trichocomaceae", "g__Aspergillus"]}},{"id": "denovo3770", "metadata": {"taxonomy": ["p__Ascomycota"]}},{"id": "denovo3771", "metadata": {"taxonomy": ["Unclassified"]}},{"id": "denovo3773", "metadata": {"taxonomy": ["Unclassified"]}},{"id": "denovo3774", "metadata": {"taxonomy": ["p__Ascomycota", "c__Dothideomycetes", "o__Pleosporales", "f__Leptosphaeriaceae", "g__Leptosphaeria", "s__Leptosphaeria_biglobosa"]}},{"id": "denovo3775", "metadata": {"taxonomy": ["p__Ascomycota", "c__Sordariomycetes", "o__Hypocreales", "f__Incertae_sedis", "g__Myrothecium"]}},{"id": "denovo3789", "metadata": {"taxonomy": ["p__Ascomycota", "c__Saccharomycetes", "o__Saccharomycetales", "f__Incertae_sedis", "g__Candida", "s__Candida_parapsilosis"]}},{"id": "denovo3796", "metadata": {"taxonomy": ["p__Basidiomycota", "c__Tremellomycetes", "o__Filobasidiales", "f__Filobasidiaceae", "g__Cryptococcus", "s__Cryptococcus_stepposus"]}},{"id": "denovo3799", "metadata": {"taxonomy": ["p__Ascomycota", "c__Dothideomycetes", "o__Pleosporales"]}},{"id": "denovo3804", "metadata": {"taxonomy": ["p__Ascomycota", "c__Dothideomycetes", "o__Capnodiales", "f__Mycosphaerellaceae", "g__Cladosporium"]}},{"id": "denovo3809", "metadata": {"taxonomy": ["p__Ascomycota", "c__Dothideomycetes", "o__Capnodiales", "f__Mycosphaerellaceae", "g__Cladosporium"]}},{"id": "denovo3811", "metadata": {"taxonomy": ["p__Ascomycota"]}},{"id": "denovo3816", "metadata": {"taxonomy": ["p__unidentified", "c__unidentified", "o__unidentified", "f__unidentified", "g__unidentified", "s__fungal_sp_ARIZ_L365"]}},{"id": "denovo3817", "metadata": {"taxonomy": ["p__Basidiomycota", "c__Agaricomycetes"]}},{"id": "denovo3818", "metadata": {"taxonomy": ["Unclassified"]}},{"id": "denovo3819", "metadata": {"taxonomy": ["Unclassified"]}},{"id": "denovo3823", "metadata": {"taxonomy": ["p__Ascomycota", "c__Dothideomycetes", "o__Pleosporales"]}},{"id": "denovo3824", "metadata": {"taxonomy": ["Unclassified"]}},{"id": "denovo3825", "metadata": {"taxonomy": ["p__Ascomycota", "c__Leotiomycetes", "o__Incertae_sedis", "f__Incertae_sedis", "g__Geomyces"]}},{"id": "denovo3827", "metadata": {"taxonomy": ["p__Ascomycota", "c__Saccharomycetes", "o__Saccharomycetales", "f__Saccharomycetaceae", "g__Debaryomyces", "s__Debaryomyces_hansenii"]}},{"id": "denovo3834", "metadata": {"taxonomy": ["p__Basidiomycota", "c__Tremellomycetes", "o__Filobasidiales", "f__Filobasidiaceae", "g__Cryptococcus", "s__Cryptococcus_magnus"]}},{"id": "denovo3838", "metadata": {"taxonomy": ["Unclassified"]}},{"id": "denovo3849", "metadata": {"taxonomy": ["Unclassified"]}},{"id": "denovo3853", "metadata": {"taxonomy": ["p__Ascomycota", "c__Eurotiomycetes", "o__Eurotiales", "f__Trichocomaceae", "g__Aspergillus", "s__Aspergillus_ochraceopetaliformis"]}},{"id": "denovo3859", "metadata": {"taxonomy": ["Unclassified"]}},{"id": "denovo3865", "metadata": {"taxonomy": ["p__Ascomycota", "c__Sordariomycetes", "o__Xylariales", "f__Diatrypaceae", "g__Eutypella", "s__Eutypella_scoparia"]}},{"id": "denovo3872", "metadata": {"taxonomy": ["p__Basidiomycota", "c__Tremellomycetes", "o__Filobasidiales", "f__Filobasidiaceae", "g__Cryptococcus", "s__Cryptococcus_dimennae"]}},{"id": "denovo3876", "metadata": {"taxonomy": ["p__Basidiomycota", "c__Tremellomycetes", "o__Filobasidiales", "f__Filobasidiaceae", "g__Cryptococcus"]}},{"id": "denovo3877", "metadata": {"taxonomy": ["Unclassified"]}},{"id": "denovo3878", "metadata": {"taxonomy": ["Unclassified"]}},{"id": "denovo3880", "metadata": {"taxonomy": ["p__Ascomycota", "c__Sordariomycetes", "o__Hypocreales", "f__Incertae_sedis", "g__Stachybotrys", "s__Stachybotrys_microspora"]}},{"id": "denovo3881", "metadata": {"taxonomy": ["p__Ascomycota", "c__Eurotiomycetes", "o__Eurotiales", "f__Trichocomaceae"]}},{"id": "denovo3882", "metadata": {"taxonomy": ["p__Basidiomycota", "c__Exobasidiomycetes", "o__Incertae_sedis", "f__Incertae_sedis", "g__Tilletiopsis", "s__Tilletiopsis_fulvescens"]}},{"id": "denovo3883", "metadata": {"taxonomy": ["Unclassified"]}},{"id": "denovo3891", "metadata": {"taxonomy": ["p__Neocallimastigomycota", "c__Neocallimastigomycetes", "o__Neocallimastigales", "f__Neocallimastigaceae"]}},{"id": "denovo3902", "metadata": {"taxonomy": ["p__Ascomycota", "c__Dothideomycetes", "o__Pleosporales", "f__Pleosporaceae"]}},{"id": "denovo3905", "metadata": {"taxonomy": ["Unclassified"]}},{"id": "denovo3911", "metadata": {"taxonomy": ["Unclassified"]}},{"id": "denovo3913", "metadata": {"taxonomy": ["p__Ascomycota", "c__Dothideomycetes", "o__Pleosporales", "f__Pleosporaceae"]}},{"id": "denovo3918", "metadata": {"taxonomy": ["p__Ascomycota", "c__Dothideomycetes", "o__Pleosporales"]}},{"id": "denovo3920", "metadata": {"taxonomy": ["Unclassified"]}},{"id": "denovo3923", "metadata": {"taxonomy": ["Unclassified"]}},{"id": "denovo3929", "metadata": {"taxonomy": ["p__Ascomycota", "c__Dothideomycetes", "o__Pleosporales", "f__Sporormiaceae", "g__Preussia", "s__Preussia_sp_OY2307"]}},{"id": "denovo3932", "metadata": {"taxonomy": ["Unclassified"]}},{"id": "denovo3934", "metadata": {"taxonomy": ["p__Basidiomycota", "c__Agaricomycetes", "o__Agaricales", "f__Lyophyllaceae", "g__Termitomyces", "s__Termitomyces_cartilagineus"]}},{"id": "denovo3936", "metadata": {"taxonomy": ["p__Ascomycota", "c__Dothideomycetes", "o__Pleosporales", "f__Sporormiaceae", "g__Preussia"]}},{"id": "denovo3941", "metadata": {"taxonomy": ["p__Ascomycota", "c__Dothideomycetes", "o__Pleosporales"]}},{"id": "denovo3945", "metadata": {"taxonomy": ["p__Ascomycota", "c__Eurotiomycetes", "o__Eurotiales", "f__Trichocomaceae", "g__Aspergillus", "s__Aspergillus_penicillioides"]}},{"id": "denovo3947", "metadata": {"taxonomy": ["Unclassified"]}},{"id": "denovo3948", "metadata": {"taxonomy": ["p__Ascomycota", "c__Eurotiomycetes", "o__Eurotiales", "f__Trichocomaceae", "g__Aspergillus", "s__Aspergillus_penicillioides"]}},{"id": "denovo3950", "metadata": {"taxonomy": ["p__Ascomycota", "c__Sordariomycetes", "o__Hypocreales", "f__Nectriaceae", "g__Fusarium"]}},{"id": "denovo3951", "metadata": {"taxonomy": ["Unclassified"]}},{"id": "denovo3955", "metadata": {"taxonomy": ["p__Ascomycota", "c__Sordariomycetes", "o__Hypocreales", "f__Incertae_sedis", "g__Myrothecium", "s__Myrothecium_roridum"]}},{"id": "denovo3957", "metadata": {"taxonomy": ["p__Ascomycota", "c__Dothideomycetes", "o__Capnodiales", "f__Mycosphaerellaceae", "g__Cladosporium", "s__Cladosporium_sp_ZJ_2008016"]}},{"id": "denovo3960", "metadata": {"taxonomy": ["p__Ascomycota"]}},{"id": "denovo3967", "metadata": {"taxonomy": ["p__Basidiomycota", "c__Agaricomycetes", "o__Polyporales", "f__Polyporaceae", "g__Daedaleopsis", "s__Daedaleopsis_flavida"]}},{"id": "denovo3988", "metadata": {"taxonomy": ["p__Ascomycota", "c__Taphrinomycetes", "o__Taphrinales", "f__Protomycetaceae", "g__Protomyces", "s__Protomyces_inouyei"]}},{"id": "denovo3989", "metadata": {"taxonomy": ["p__Ascomycota", "c__Eurotiomycetes", "o__Eurotiales", "f__Trichocomaceae", "g__Aspergillus", "s__Aspergillus_unguis"]}},{"id": "denovo4010", "metadata": {"taxonomy": ["p__Ascomycota", "c__Dothideomycetes", "o__Pleosporales", "f__Pleosporaceae"]}},{"id": "denovo4014", "metadata": {"taxonomy": ["p__Basidiomycota", "c__Incertae_sedis", "o__Malasseziales", "f__unidentified", "g__unidentified", "s__unculturedMalassezia"]}},{"id": "denovo4021", "metadata": {"taxonomy": ["p__Basidiomycota", "c__Tremellomycetes", "o__Tremellales", "f__unidentified", "g__unidentified", "s__unculturedBullera"]}},{"id": "denovo4023", "metadata": {"taxonomy": ["p__Basidiomycota", "c__Tremellomycetes", "o__Filobasidiales", "f__Filobasidiaceae", "g__Cryptococcus", "s__Cryptococcus_magnus"]}},{"id": "denovo4024", "metadata": {"taxonomy": ["Unclassified"]}},{"id": "denovo4028", "metadata": {"taxonomy": ["p__Basidiomycota", "c__Agaricomycetes", "o__Agaricales", "f__Marasmiaceae", "g__Tetrapyrgos"]}},{"id": "denovo4030", "metadata": {"taxonomy": ["Unclassified"]}},{"id": "denovo4036", "metadata": {"taxonomy": ["p__Zygomycota", "c__Incertae_sedis", "o__Mucorales", "f__Lichtheimiaceae", "g__Lichtheimia", "s__Lichtheimia_hyalospora"]}},{"id": "denovo4037", "metadata": {"taxonomy": ["p__Ascomycota", "c__Dothideomycetes", "o__Pleosporales", "f__Pleosporaceae"]}},{"id": "denovo4040", "metadata": {"taxonomy": ["p__Basidiomycota", "c__Agaricomycetes", "o__Polyporales", "f__Polyporaceae", "g__Cerrena", "s__Cerrena_unicolor"]}},{"id": "denovo4044", "metadata": {"taxonomy": ["Unclassified"]}},{"id": "denovo4047", "metadata": {"taxonomy": ["p__Basidiomycota", "c__Tremellomycetes", "o__Filobasidiales", "f__Filobasidiaceae", "g__Cryptococcus", "s__Cryptococcus_magnus"]}},{"id": "denovo4050", "metadata": {"taxonomy": ["p__Ascomycota", "c__Leotiomycetes", "o__Erysiphales", "f__Erysiphaceae", "g__Golovinomyces", "s__Golovinomyces_cichoracearum"]}},{"id": "denovo4052", "metadata": {"taxonomy": ["p__Ascomycota", "c__Dothideomycetes"]}},{"id": "denovo4061", "metadata": {"taxonomy": ["p__Ascomycota", "c__Sordariomycetes", "o__Microascales", "f__Microascaceae", "g__Doratomyces"]}},{"id": "denovo4065", "metadata": {"taxonomy": ["p__Basidiomycota", "c__Agaricomycetes", "o__Polyporales"]}},{"id": "denovo4066", "metadata": {"taxonomy": ["p__Ascomycota", "c__Sordariomycetes", "o__Sordariales", "f__unidentified", "g__unidentified", "s__Sordariales_sp_AP_2012"]}},{"id": "denovo4078", "metadata": {"taxonomy": ["p__Ascomycota", "c__Lecanoromycetes", "o__unidentified", "f__unidentified", "g__unidentified", "s__unculturedLecanoromycetidae"]}},{"id": "denovo4081", "metadata": {"taxonomy": ["p__Basidiomycota", "c__Tremellomycetes", "o__Tremellales", "f__Tremellaceae", "g__Dioszegia", "s__Dioszegia_sp_TP_Snow_Y120"]}},{"id": "denovo4084", "metadata": {"taxonomy": ["Unclassified"]}},{"id": "denovo4092", "metadata": {"taxonomy": ["p__Ascomycota", "c__Dothideomycetes", "o__Pleosporales", "f__Pleosporaceae", "g__Pleospora", "s__Phoma_betae"]}},{"id": "denovo4094", "metadata": {"taxonomy": ["p__Ascomycota", "c__Dothideomycetes", "o__Capnodiales", "f__Mycosphaerellaceae", "g__Cladosporium"]}},{"id": "denovo4097", "metadata": {"taxonomy": ["Unclassified"]}},{"id": "denovo4103", "metadata": {"taxonomy": ["p__Ascomycota", "c__Eurotiomycetes", "o__Eurotiales", "f__Trichocomaceae", "g__Paecilomyces"]}},{"id": "denovo4104", "metadata": {"taxonomy": ["p__Ascomycota", "c__Eurotiomycetes", "o__Eurotiales", "f__Trichocomaceae", "g__Penicillium", "s__Penicillium_capsulatum"]}},{"id": "denovo4109", "metadata": {"taxonomy": ["p__Ascomycota", "c__Dothideomycetes", "o__Capnodiales", "f__Mycosphaerellaceae"]}},{"id": "denovo4110", "metadata": {"taxonomy": ["p__Ascomycota", "c__Dothideomycetes", "o__Pleosporales", "f__Pleosporaceae", "g__Setosphaeria", "s__Setosphaeria_rostrata"]}},{"id": "denovo4113", "metadata": {"taxonomy": ["p__Ascomycota", "c__Dothideomycetes", "o__Pleosporales", "f__Pleosporaceae"]}},{"id": "denovo4119", "metadata": {"taxonomy": ["p__Ascomycota", "c__Dothideomycetes", "o__Pleosporales"]}},{"id": "denovo4141", "metadata": {"taxonomy": ["p__Ascomycota", "c__Sordariomycetes", "o__Hypocreales", "f__Nectriaceae"]}},{"id": "denovo4145", "metadata": {"taxonomy": ["p__Ascomycota", "c__Sordariomycetes", "o__Hypocreales", "f__Nectriaceae", "g__Fusarium"]}},{"id": "denovo4155", "metadata": {"taxonomy": ["p__Ascomycota", "c__Sordariomycetes", "o__Hypocreales", "f__unidentified", "g__unidentified", "s__Hypocreales_sp_SCSGAF0072"]}},{"id": "denovo4157", "metadata": {"taxonomy": ["p__Ascomycota", "c__Dothideomycetes", "o__Capnodiales", "f__Mycosphaerellaceae", "g__Dissoconium", "s__Dissoconium_proteae"]}},{"id": "denovo4160", "metadata": {"taxonomy": ["p__Ascomycota", "c__Dothideomycetes"]}},{"id": "denovo4174", "metadata": {"taxonomy": ["Unclassified"]}},{"id": "denovo4178", "metadata": {"taxonomy": ["p__Ascomycota", "c__Eurotiomycetes", "o__Eurotiales", "f__Trichocomaceae", "g__Penicillium", "s__Penicillium_brevicompactum"]}},{"id": "denovo4182", "metadata": {"taxonomy": ["Unclassified"]}},{"id": "denovo4183", "metadata": {"taxonomy": ["p__Ascomycota", "c__Dothideomycetes", "o__Capnodiales"]}},{"id": "denovo4190", "metadata": {"taxonomy": ["p__Ascomycota", "c__Dothideomycetes"]}},{"id": "denovo4194", "metadata": {"taxonomy": ["p__Basidiomycota", "c__Agaricomycetes", "o__Agaricales", "f__Entolomataceae", "g__Entoloma", "s__Entoloma_sericeoides"]}},{"id": "denovo4197", "metadata": {"taxonomy": ["p__Basidiomycota", "c__Tremellomycetes", "o__Filobasidiales", "f__Filobasidiaceae", "g__Cryptococcus"]}},{"id": "denovo4203", "metadata": {"taxonomy": ["Unclassified"]}},{"id": "denovo4205", "metadata": {"taxonomy": ["p__Basidiomycota", "c__Wallemiomycetes", "o__Wallemiales", "f__Wallemiaceae", "g__Wallemia"]}},{"id": "denovo4207", "metadata": {"taxonomy": ["Unclassified"]}},{"id": "denovo4222", "metadata": {"taxonomy": ["p__Ascomycota", "c__Sordariomycetes", "o__Hypocreales"]}},{"id": "denovo4225", "metadata": {"taxonomy": ["p__Ascomycota", "c__Sordariomycetes"]}},{"id": "denovo4226", "metadata": {"taxonomy": ["Unclassified"]}},{"id": "denovo4230", "metadata": {"taxonomy": ["p__Ascomycota", "c__Eurotiomycetes", "o__Eurotiales", "f__Trichocomaceae", "g__Aspergillus", "s__Aspergillus_penicillioides"]}},{"id": "denovo4231", "metadata": {"taxonomy": ["p__Ascomycota", "c__Sordariomycetes", "o__Hypocreales", "f__Incertae_sedis", "g__Geosmithia", "s__Geosmithia_pallida"]}},{"id": "denovo4236", "metadata": {"taxonomy": ["p__Ascomycota", "c__Dothideomycetes"]}},{"id": "denovo4238", "metadata": {"taxonomy": ["p__Basidiomycota", "c__Agaricomycetes", "o__Agaricales", "f__Cortinariaceae", "g__Cortinarius"]}},{"id": "denovo4239", "metadata": {"taxonomy": ["p__Basidiomycota", "c__Agaricomycetes", "o__Polyporales", "f__Polyporaceae", "g__Daedaleopsis", "s__Daedaleopsis_flavida"]}},{"id": "denovo4249", "metadata": {"taxonomy": ["p__Basidiomycota", "c__Agaricomycetes", "o__Agaricales", "f__Agaricaceae", "g__Agaricus"]}},{"id": "denovo4253", "metadata": {"taxonomy": ["p__Ascomycota", "c__Dothideomycetes", "o__Pleosporales", "f__Pleosporaceae"]}},{"id": "denovo4255", "metadata": {"taxonomy": ["p__Ascomycota", "c__Sordariomycetes", "o__Diaporthales"]}},{"id": "denovo4258", "metadata": {"taxonomy": ["Unclassified"]}},{"id": "denovo4267", "metadata": {"taxonomy": ["p__Ascomycota", "c__Leotiomycetes", "o__Helotiales", "f__Incertae_sedis", "g__Gloeotinia", "s__Gloeotinia_temulenta"]}},{"id": "denovo4269", "metadata": {"taxonomy": ["p__unidentified", "c__unidentified", "o__unidentified", "f__unidentified", "g__unidentified", "s__fungal_endophyte_sp_P1318E"]}},{"id": "denovo4274", "metadata": {"taxonomy": ["p__Basidiomycota", "c__Agaricomycetes", "o__Polyporales", "f__Polyporaceae", "g__Daedaleopsis", "s__Daedaleopsis_flavida"]}},{"id": "denovo4276", "metadata": {"taxonomy": ["Unclassified"]}},{"id": "denovo4277", "metadata": {"taxonomy": ["p__Ascomycota", "c__Pezizomycetes", "o__Pezizales", "f__unidentified", "g__unidentified", "s__Pezizales_sp_P10"]}},{"id": "denovo4283", "metadata": {"taxonomy": ["p__Ascomycota", "c__Dothideomycetes", "o__Pleosporales", "f__Pleosporaceae", "g__Pleospora", "s__Phoma_betae"]}},{"id": "denovo4286", "metadata": {"taxonomy": ["p__Ascomycota"]}},{"id": "denovo4291", "metadata": {"taxonomy": ["p__Ascomycota", "c__Eurotiomycetes", "o__Chaetothyriales", "f__Herpotrichiellaceae", "g__Exophiala", "s__Exophiala_dermatitidis"]}},{"id": "denovo4294", "metadata": {"taxonomy": ["p__Basidiomycota", "c__Agaricomycetes", "o__Polyporales", "f__Polyporaceae"]}},{"id": "denovo4301", "metadata": {"taxonomy": ["p__Ascomycota", "c__Sordariomycetes", "o__Sordariales", "f__Chaetomiaceae", "g__Chaetomium"]}},{"id": "denovo4302", "metadata": {"taxonomy": ["p__Ascomycota", "c__Sordariomycetes", "o__Xylariales", "f__unidentified", "g__unidentified", "s__unculturedMonographella"]}},{"id": "denovo4303", "metadata": {"taxonomy": ["p__Basidiomycota"]}},{"id": "denovo4304", "metadata": {"taxonomy": ["Unclassified"]}},{"id": "denovo4305", "metadata": {"taxonomy": ["p__Ascomycota", "c__Sordariomycetes", "o__Microascales", "f__Microascaceae"]}},{"id": "denovo4308", "metadata": {"taxonomy": ["p__Ascomycota", "c__Sordariomycetes", "o__Microascales", "f__Microascaceae"]}},{"id": "denovo4311", "metadata": {"taxonomy": ["Unclassified"]}},{"id": "denovo4313", "metadata": {"taxonomy": ["p__Ascomycota", "c__Saccharomycetes", "o__Saccharomycetales", "f__Incertae_sedis", "g__Candida", "s__Candida_catenulata"]}},{"id": "denovo4318", "metadata": {"taxonomy": ["p__Ascomycota", "c__Leotiomycetes", "o__Helotiales", "f__Sclerotiniaceae", "g__Botryotinia", "s__Botryotinia_fuckeliana"]}},{"id": "denovo4320", "metadata": {"taxonomy": ["Unclassified"]}},{"id": "denovo4325", "metadata": {"taxonomy": ["p__Ascomycota", "c__Saccharomycetes", "o__Saccharomycetales", "f__Incertae_sedis", "g__Candida", "s__Candida_sp_LMSA208005"]}},{"id": "denovo4332", "metadata": {"taxonomy": ["p__Ascomycota", "c__Eurotiomycetes"]}},{"id": "denovo4334", "metadata": {"taxonomy": ["p__Ascomycota", "c__Sordariomycetes", "o__Hypocreales"]}},{"id": "denovo4339", "metadata": {"taxonomy": ["p__Ascomycota", "c__Eurotiomycetes", "o__Eurotiales", "f__Trichocomaceae", "g__Aspergillus", "s__Aspergillus_penicillioides"]}},{"id": "denovo4351", "metadata": {"taxonomy": ["p__Ascomycota", "c__Pezizomycetes", "o__Pezizales", "f__Incertae_sedis", "g__Cephaliophora", "s__Cephaliophora_tropica"]}},{"id": "denovo4352", "metadata": {"taxonomy": ["p__Ascomycota", "c__Dothideomycetes"]}},{"id": "denovo4355", "metadata": {"taxonomy": ["p__Ascomycota", "c__Pezizomycetes", "o__Pezizales", "f__unidentified", "g__unidentified", "s__Pezizales_sp_P10"]}},{"id": "denovo4362", "metadata": {"taxonomy": ["p__Ascomycota", "c__Dothideomycetes", "o__unidentified", "f__unidentified", "g__unidentified", "s__Dothideomycetes_sp_EF1"]}},{"id": "denovo4365", "metadata": {"taxonomy": ["Unclassified"]}},{"id": "denovo4369", "metadata": {"taxonomy": ["p__Ascomycota", "c__Pezizomycetes", "o__Pezizales", "f__Pyronemataceae"]}},{"id": "denovo4374", "metadata": {"taxonomy": ["Unclassified"]}},{"id": "denovo4379", "metadata": {"taxonomy": ["Unclassified"]}},{"id": "denovo4384", "metadata": {"taxonomy": ["p__Basidiomycota", "c__Agaricomycetes"]}},{"id": "denovo4393", "metadata": {"taxonomy": ["p__Ascomycota", "c__Dothideomycetes", "o__Capnodiales", "f__Teratosphaeriaceae"]}},{"id": "denovo4395", "metadata": {"taxonomy": ["p__Basidiomycota", "c__Agaricomycetes", "o__Agaricales", "f__Amanitaceae"]}},{"id": "denovo4398", "metadata": {"taxonomy": ["p__Ascomycota", "c__Eurotiomycetes", "o__Onygenales", "f__unidentified", "g__unidentified", "s__unculturedParacoccidioides"]}},{"id": "denovo4402", "metadata": {"taxonomy": ["p__Ascomycota", "c__Sordariomycetes", "o__Sordariales", "f__Lasiosphaeriaceae", "g__Cladorrhinum", "s__Cladorrhinum_bulbillosum"]}},{"id": "denovo4404", "metadata": {"taxonomy": ["p__Ascomycota"]}},{"id": "denovo4407", "metadata": {"taxonomy": ["p__Ascomycota", "c__Dothideomycetes", "o__Capnodiales", "f__Mycosphaerellaceae", "g__Cladosporium", "s__Cladosporium_sp_B09"]}},{"id": "denovo4408", "metadata": {"taxonomy": ["p__Ascomycota", "c__Dothideomycetes", "o__Capnodiales", "f__Mycosphaerellaceae", "g__Cladosporium", "s__Cladosporium_sp_B09"]}},{"id": "denovo4419", "metadata": {"taxonomy": ["p__Ascomycota", "c__Sordariomycetes"]}},{"id": "denovo4423", "metadata": {"taxonomy": ["p__Basidiomycota", "c__Agaricomycetes", "o__Agaricales", "f__Psathyrellaceae"]}},{"id": "denovo4425", "metadata": {"taxonomy": ["p__Ascomycota"]}},{"id": "denovo4438", "metadata": {"taxonomy": ["p__Ascomycota"]}},{"id": "denovo4439", "metadata": {"taxonomy": ["p__Ascomycota", "c__Dothideomycetes", "o__Pleosporales", "f__Sporormiaceae", "g__Preussia", "s__Preussia_sp_JZ_114"]}},{"id": "denovo4440", "metadata": {"taxonomy": ["Unclassified"]}},{"id": "denovo4442", "metadata": {"taxonomy": ["p__Basidiomycota", "c__Tremellomycetes", "o__Filobasidiales", "f__Filobasidiaceae", "g__Cryptococcus", "s__Cryptococcus_magnus"]}},{"id": "denovo4444", "metadata": {"taxonomy": ["p__Ascomycota", "c__Dothideomycetes", "o__Botryosphaeriales", "f__Botryosphaeriaceae"]}},{"id": "denovo4445", "metadata": {"taxonomy": ["p__Ascomycota", "c__Sordariomycetes", "o__Sordariales", "f__Chaetomiaceae", "g__Chaetomium", "s__Chaetomium_strumarium"]}},{"id": "denovo4454", "metadata": {"taxonomy": ["p__Ascomycota", "c__Dothideomycetes", "o__Capnodiales", "f__Mycosphaerellaceae", "g__Cladosporium"]}},{"id": "denovo4458", "metadata": {"taxonomy": ["p__Basidiomycota", "c__Incertae_sedis", "o__Malasseziales", "f__unidentified", "g__unidentified", "s__unculturedMalassezia"]}},{"id": "denovo4460", "metadata": {"taxonomy": ["p__Basidiomycota", "c__Tremellomycetes", "o__Filobasidiales", "f__Filobasidiaceae", "g__Cryptococcus", "s__Cryptococcus_oeirensis"]}},{"id": "denovo4464", "metadata": {"taxonomy": ["p__Ascomycota", "c__Sordariomycetes"]}},{"id": "denovo4477", "metadata": {"taxonomy": ["p__Basidiomycota", "c__Agaricomycetes", "o__Agaricales", "f__Agaricaceae", "g__Agaricus", "s__Agaricus_aestivalis"]}},{"id": "denovo4482", "metadata": {"taxonomy": ["p__Ascomycota", "c__Dothideomycetes", "o__Pleosporales"]}},{"id": "denovo4490", "metadata": {"taxonomy": ["Unclassified"]}},{"id": "denovo4493", "metadata": {"taxonomy": ["p__Ascomycota", "c__Dothideomycetes", "o__Pleosporales", "f__Pleosporaceae", "g__Drechslera", "s__Drechslera_andersenii"]}},{"id": "denovo4500", "metadata": {"taxonomy": ["p__Basidiomycota", "c__Agaricomycetes", "o__Agaricales"]}},{"id": "denovo4503", "metadata": {"taxonomy": ["p__Ascomycota", "c__Dothideomycetes", "o__Pleosporales", "f__Pleosporaceae"]}},{"id": "denovo4510", "metadata": {"taxonomy": ["p__Ascomycota", "c__Sordariomycetes", "o__Sordariales", "f__Chaetomiaceae"]}},{"id": "denovo4515", "metadata": {"taxonomy": ["p__Basidiomycota", "c__Agaricomycetes"]}},{"id": "denovo4516", "metadata": {"taxonomy": ["p__Ascomycota", "c__Sordariomycetes", "o__Sordariales", "f__Lasiosphaeriaceae", "g__Cercophora", "s__Cercophora_coprophila"]}},{"id": "denovo4520", "metadata": {"taxonomy": ["p__Basidiomycota", "c__Tremellomycetes", "o__Filobasidiales", "f__Filobasidiaceae", "g__Cryptococcus", "s__Cryptococcus_sp_CRUB_1230"]}},{"id": "denovo4521", "metadata": {"taxonomy": ["p__Basidiomycota", "c__Tremellomycetes", "o__Filobasidiales", "f__Filobasidiaceae", "g__Cryptococcus", "s__Cryptococcus_magnus"]}},{"id": "denovo4534", "metadata": {"taxonomy": ["p__Ascomycota"]}},{"id": "denovo4537", "metadata": {"taxonomy": ["p__Ascomycota", "c__Sordariomycetes", "o__Hypocreales"]}},{"id": "denovo4539", "metadata": {"taxonomy": ["p__Basidiomycota", "c__Tremellomycetes", "o__Filobasidiales", "f__Filobasidiaceae", "g__Cryptococcus", "s__Cryptococcus_magnus"]}},{"id": "denovo4552", "metadata": {"taxonomy": ["p__Ascomycota", "c__Dothideomycetes", "o__Pleosporales", "f__Pleosporaceae"]}},{"id": "denovo4559", "metadata": {"taxonomy": ["p__Basidiomycota", "c__Incertae_sedis", "o__Malasseziales"]}},{"id": "denovo4561", "metadata": {"taxonomy": ["p__Ascomycota", "c__Sordariomycetes", "o__Hypocreales", "f__Nectriaceae"]}},{"id": "denovo4563", "metadata": {"taxonomy": ["p__Ascomycota"]}},{"id": "denovo4570", "metadata": {"taxonomy": ["p__Ascomycota", "c__Dothideomycetes", "o__Pleosporales", "f__Pleosporaceae"]}},{"id": "denovo4572", "metadata": {"taxonomy": ["Unclassified"]}},{"id": "denovo4573", "metadata": {"taxonomy": ["p__Ascomycota", "c__Dothideomycetes", "o__Pleosporales", "f__Pleosporaceae"]}},{"id": "denovo4575", "metadata": {"taxonomy": ["p__Ascomycota", "c__Sordariomycetes", "o__Hypocreales", "f__Incertae_sedis", "g__Myrothecium", "s__Myrothecium_gramineum"]}},{"id": "denovo4577", "metadata": {"taxonomy": ["Unclassified"]}},{"id": "denovo4580", "metadata": {"taxonomy": ["Unclassified"]}},{"id": "denovo4590", "metadata": {"taxonomy": ["p__Basidiomycota", "c__Tremellomycetes", "o__Filobasidiales", "f__Filobasidiaceae", "g__Cryptococcus", "s__Cryptococcus_magnus"]}},{"id": "denovo4592", "metadata": {"taxonomy": ["Unclassified"]}},{"id": "denovo4599", "metadata": {"taxonomy": ["p__Ascomycota", "c__Sordariomycetes", "o__unidentified", "f__unidentified", "g__unidentified", "s__Sordariomycetes_sp_WF151"]}},{"id": "denovo4601", "metadata": {"taxonomy": ["p__Ascomycota", "c__Saccharomycetes", "o__Saccharomycetales", "f__Saccharomycetaceae", "g__Debaryomyces", "s__Debaryomyces_hansenii"]}},{"id": "denovo4608", "metadata": {"taxonomy": ["Unclassified"]}},{"id": "denovo4611", "metadata": {"taxonomy": ["p__Ascomycota", "c__Sordariomycetes", "o__Hypocreales", "f__Clavicipitaceae", "g__Cordyceps", "s__Cordyceps_chlamydosporia"]}},{"id": "denovo4619", "metadata": {"taxonomy": ["Unclassified"]}},{"id": "denovo4625", "metadata": {"taxonomy": ["Unclassified"]}},{"id": "denovo4628", "metadata": {"taxonomy": ["p__Basidiomycota", "c__Agaricomycetes", "o__Polyporales"]}},{"id": "denovo4635", "metadata": {"taxonomy": ["p__Basidiomycota", "c__Agaricomycetes", "o__Agaricales", "f__Psathyrellaceae", "g__Coprinopsis", "s__Coprinopsis_lagopus"]}},{"id": "denovo4637", "metadata": {"taxonomy": ["p__Zygomycota", "c__Incertae_sedis", "o__Mucorales", "f__Mucoraceae", "g__Rhizomucor", "s__Rhizomucor_pusillus"]}},{"id": "denovo4644", "metadata": {"taxonomy": ["Unclassified"]}},{"id": "denovo4646", "metadata": {"taxonomy": ["Unclassified"]}},{"id": "denovo4651", "metadata": {"taxonomy": ["p__Ascomycota", "c__Sordariomycetes", "o__Sordariales", "f__Chaetomiaceae", "g__Chaetomium", "s__Chaetomium_globosum"]}},{"id": "denovo4655", "metadata": {"taxonomy": ["p__Basidiomycota", "c__Agaricomycetes", "o__Agaricales", "f__Entolomataceae", "g__Entoloma", "s__Entoloma_sericeoides"]}},{"id": "denovo4666", "metadata": {"taxonomy": ["p__Basidiomycota", "c__Tremellomycetes", "o__Filobasidiales", "f__Filobasidiaceae", "g__Cryptococcus"]}},{"id": "denovo4670", "metadata": {"taxonomy": ["p__Ascomycota"]}},{"id": "denovo4682", "metadata": {"taxonomy": ["Unclassified"]}},{"id": "denovo4689", "metadata": {"taxonomy": ["p__Ascomycota", "c__Dothideomycetes", "o__Pleosporales", "f__Sporormiaceae", "g__Preussia", "s__Preussia_sp_JZ_114"]}},{"id": "denovo4704", "metadata": {"taxonomy": ["p__Ascomycota", "c__Eurotiomycetes", "o__Eurotiales", "f__Trichocomaceae", "g__Aspergillus", "s__Aspergillus_penicillioides"]}},{"id": "denovo4708", "metadata": {"taxonomy": ["p__Ascomycota", "c__Dothideomycetes", "o__Capnodiales", "f__Mycosphaerellaceae", "g__Passalora", "s__Passalora_loranthi"]}},{"id": "denovo4711", "metadata": {"taxonomy": ["p__Ascomycota", "c__Eurotiomycetes", "o__Eurotiales", "f__Trichocomaceae", "g__Aspergillus", "s__Aspergillus_penicillioides"]}},{"id": "denovo4712", "metadata": {"taxonomy": ["p__Ascomycota", "c__Sordariomycetes", "o__Hypocreales", "f__Nectriaceae", "g__Fusarium"]}},{"id": "denovo4715", "metadata": {"taxonomy": ["Unclassified"]}},{"id": "denovo4722", "metadata": {"taxonomy": ["Unclassified"]}},{"id": "denovo4732", "metadata": {"taxonomy": ["p__Ascomycota", "c__Sordariomycetes"]}},{"id": "denovo4737", "metadata": {"taxonomy": ["Unclassified"]}},{"id": "denovo4749", "metadata": {"taxonomy": ["Unclassified"]}},{"id": "denovo4751", "metadata": {"taxonomy": ["p__Ascomycota"]}},{"id": "denovo4753", "metadata": {"taxonomy": ["p__Ascomycota", "c__Dothideomycetes", "o__Pleosporales", "f__Pleosporaceae"]}},{"id": "denovo4763", "metadata": {"taxonomy": ["p__Basidiomycota", "c__Tremellomycetes", "o__Filobasidiales", "f__Filobasidiaceae", "g__Cryptococcus", "s__Cryptococcus_magnus"]}},{"id": "denovo4770", "metadata": {"taxonomy": ["p__Ascomycota", "c__Pezizomycetes", "o__unidentified", "f__unidentified", "g__unidentified", "s__Pezizomycetes_sp_BLD9"]}},{"id": "denovo4775", "metadata": {"taxonomy": ["p__Ascomycota", "c__Saccharomycetes", "o__Saccharomycetales", "f__Incertae_sedis", "g__Candida", "s__Candida_ethanolica"]}},{"id": "denovo4779", "metadata": {"taxonomy": ["p__Basidiomycota", "c__Tremellomycetes", "o__Filobasidiales", "f__Filobasidiaceae", "g__Cryptococcus", "s__Cryptococcus_magnus"]}},{"id": "denovo4781", "metadata": {"taxonomy": ["p__Ascomycota", "c__Saccharomycetes", "o__Saccharomycetales", "f__Incertae_sedis", "g__Kodamaea", "s__Kodamaea_ohmeri"]}},{"id": "denovo4783", "metadata": {"taxonomy": ["p__Ascomycota", "c__Sordariomycetes", "o__Hypocreales", "f__Nectriaceae", "g__Fusarium"]}},{"id": "denovo4784", "metadata": {"taxonomy": ["p__Ascomycota", "c__Eurotiomycetes", "o__Onygenales", "f__Onygenaceae"]}},{"id": "denovo4786", "metadata": {"taxonomy": ["p__Ascomycota", "c__Eurotiomycetes", "o__Eurotiales", "f__Trichocomaceae", "g__Penicillium"]}},{"id": "denovo4791", "metadata": {"taxonomy": ["p__Ascomycota", "c__Saccharomycetes", "o__Saccharomycetales"]}},{"id": "denovo4797", "metadata": {"taxonomy": ["p__Basidiomycota", "c__Tremellomycetes", "o__Filobasidiales", "f__Filobasidiaceae", "g__Cryptococcus", "s__Cryptococcus_stepposus"]}},{"id": "denovo4800", "metadata": {"taxonomy": ["p__Glomeromycota", "c__Glomeromycetes"]}},{"id": "denovo4801", "metadata": {"taxonomy": ["p__Zygomycota", "c__Incertae_sedis", "o__Mucorales", "f__Mucoraceae", "g__Rhizopus", "s__Rhizopus_microsporus"]}},{"id": "denovo4818", "metadata": {"taxonomy": ["p__Ascomycota", "c__Sordariomycetes", "o__Hypocreales"]}},{"id": "denovo4820", "metadata": {"taxonomy": ["Unclassified"]}},{"id": "denovo4829", "metadata": {"taxonomy": ["p__Zygomycota", "c__Incertae_sedis", "o__Mucorales", "f__Lichtheimiaceae", "g__Lichtheimia", "s__Lichtheimia_hyalospora"]}},{"id": "denovo4833", "metadata": {"taxonomy": ["p__Basidiomycota", "c__Wallemiomycetes", "o__Wallemiales", "f__Wallemiaceae", "g__Wallemia", "s__Wallemia_sp_F53"]}},{"id": "denovo4834", "metadata": {"taxonomy": ["p__Ascomycota", "c__Sordariomycetes", "o__Hypocreales", "f__Nectriaceae", "g__Gibberella", "s__Fusarium_udum"]}},{"id": "denovo4835", "metadata": {"taxonomy": ["p__Ascomycota", "c__Dothideomycetes", "o__Pleosporales", "f__Pleosporaceae", "g__Lewia"]}},{"id": "denovo4836", "metadata": {"taxonomy": ["Unclassified"]}},{"id": "denovo4837", "metadata": {"taxonomy": ["p__Ascomycota", "c__Dothideomycetes", "o__Capnodiales"]}},{"id": "denovo4838", "metadata": {"taxonomy": ["p__Ascomycota", "c__Leotiomycetes", "o__Incertae_sedis", "f__Incertae_sedis", "g__Geomyces", "s__Geomyces_sp_CZ_2011d"]}},{"id": "denovo4839", "metadata": {"taxonomy": ["p__Basidiomycota", "c__Tremellomycetes", "o__Filobasidiales", "f__Filobasidiaceae", "g__Cryptococcus", "s__Cryptococcus_magnus"]}},{"id": "denovo4840", "metadata": {"taxonomy": ["p__Ascomycota", "c__Eurotiomycetes", "o__Eurotiales", "f__Trichocomaceae", "g__Penicillium", "s__Penicillium_citrinum"]}},{"id": "denovo4858", "metadata": {"taxonomy": ["p__Ascomycota"]}},{"id": "denovo4861", "metadata": {"taxonomy": ["p__Ascomycota", "c__Dothideomycetes", "o__Pleosporales", "f__Pleosporaceae"]}},{"id": "denovo4873", "metadata": {"taxonomy": ["p__Ascomycota", "c__Sordariomycetes", "o__Microascales", "f__Microascaceae", "g__Scopulariopsis", "s__Scopulariopsis_sp_CID606"]}},{"id": "denovo4875", "metadata": {"taxonomy": ["p__Ascomycota"]}},{"id": "denovo4881", "metadata": {"taxonomy": ["p__Ascomycota", "c__Dothideomycetes", "o__Pleosporales", "f__Pleosporaceae"]}},{"id": "denovo4883", "metadata": {"taxonomy": ["p__Basidiomycota", "c__Microbotryomycetes", "o__Sporidiobolales", "f__Incertae_sedis", "g__Sporobolomyces"]}},{"id": "denovo4887", "metadata": {"taxonomy": ["p__Ascomycota", "c__Dothideomycetes"]}},{"id": "denovo4889", "metadata": {"taxonomy": ["p__Ascomycota", "c__Dothideomycetes", "o__Pleosporales", "f__Pleosporaceae"]}},{"id": "denovo4891", "metadata": {"taxonomy": ["p__Basidiomycota", "c__Incertae_sedis", "o__Malasseziales", "f__unidentified", "g__unidentified", "s__unculturedMalassezia"]}},{"id": "denovo4893", "metadata": {"taxonomy": ["p__Basidiomycota", "c__Agaricomycetes", "o__Agaricales", "f__Lyophyllaceae", "g__Termitomyces", "s__Termitomyces_cartilagineus"]}},{"id": "denovo4901", "metadata": {"taxonomy": ["p__Zygomycota", "c__Incertae_sedis", "o__Mucorales", "f__Mucoraceae", "g__Rhizopus", "s__Rhizopus_oryzae"]}},{"id": "denovo4903", "metadata": {"taxonomy": ["Unclassified"]}},{"id": "denovo4907", "metadata": {"taxonomy": ["p__Basidiomycota", "c__Agaricomycetes"]}},{"id": "denovo4908", "metadata": {"taxonomy": ["p__Ascomycota", "c__Dothideomycetes", "o__Pleosporales", "f__Pleosporaceae", "g__Cochliobolus", "s__Cochliobolus_sativus"]}},{"id": "denovo4912", "metadata": {"taxonomy": ["p__Ascomycota", "c__Dothideomycetes", "o__Capnodiales", "f__Mycosphaerellaceae", "g__unidentified", "s__Mycosphaerellaceae_sp_MA12"]}},{"id": "denovo4917", "metadata": {"taxonomy": ["p__Basidiomycota", "c__Tremellomycetes", "o__Filobasidiales", "f__Filobasidiaceae", "g__Cryptococcus", "s__Cryptococcus_carnescens"]}},{"id": "denovo4919", "metadata": {"taxonomy": ["p__Basidiomycota", "c__Tremellomycetes", "o__Filobasidiales", "f__Filobasidiaceae", "g__Cryptococcus", "s__Cryptococcus_albidus"]}},{"id": "denovo4921", "metadata": {"taxonomy": ["p__Ascomycota", "c__Eurotiomycetes", "o__Onygenales"]}},{"id": "denovo4922", "metadata": {"taxonomy": ["p__Basidiomycota", "c__Agaricomycetes", "o__Hymenochaetales", "f__Hymenochaetaceae", "g__Hymenochaete"]}},{"id": "denovo4923", "metadata": {"taxonomy": ["p__Ascomycota", "c__Dothideomycetes", "o__Pleosporales", "f__Pleosporaceae"]}},{"id": "denovo4937", "metadata": {"taxonomy": ["p__Ascomycota"]}},{"id": "denovo4940", "metadata": {"taxonomy": ["p__Ascomycota", "c__Sordariomycetes", "o__Hypocreales", "f__unidentified", "g__unidentified"]}},{"id": "denovo4945", "metadata": {"taxonomy": ["p__Ascomycota", "c__Sordariomycetes", "o__Xylariales", "f__Xylariaceae", "g__Daldinia", "s__Daldinia_eschscholzii"]}},{"id": "denovo4947", "metadata": {"taxonomy": ["p__Ascomycota", "c__Sordariomycetes", "o__Diaporthales"]}},{"id": "denovo4953", "metadata": {"taxonomy": ["Unclassified"]}},{"id": "denovo4954", "metadata": {"taxonomy": ["Unclassified"]}},{"id": "denovo4959", "metadata": {"taxonomy": ["Unclassified"]}},{"id": "denovo4964", "metadata": {"taxonomy": ["p__Basidiomycota", "c__Microbotryomycetes", "o__Sporidiobolales", "f__Incertae_sedis", "g__Sporobolomyces"]}},{"id": "denovo4966", "metadata": {"taxonomy": ["p__Ascomycota", "c__Incertae_sedis", "o__Incertae_sedis", "f__Incertae_sedis", "g__Fusicolla"]}},{"id": "denovo4969", "metadata": {"taxonomy": ["p__Basidiomycota", "c__Microbotryomycetes", "o__Sporidiobolales", "f__Incertae_sedis", "g__Sporobolomyces"]}},{"id": "denovo4970", "metadata": {"taxonomy": ["p__Basidiomycota", "c__Agaricomycetes", "o__Agaricales", "f__Psathyrellaceae", "g__Coprinellus", "s__Coprinellus_sp_Daams_72_68a"]}},{"id": "denovo4971", "metadata": {"taxonomy": ["p__Ascomycota", "c__Dothideomycetes", "o__Pleosporales", "f__Sporormiaceae", "g__Preussia", "s__Preussia_australis"]}},{"id": "denovo4978", "metadata": {"taxonomy": ["Unclassified"]}},{"id": "denovo4979", "metadata": {"taxonomy": ["p__Ascomycota", "c__Eurotiomycetes", "o__Eurotiales", "f__Trichocomaceae", "g__Emericella", "s__Emericella_nidulans"]}},{"id": "denovo4989", "metadata": {"taxonomy": ["p__Ascomycota", "c__Dothideomycetes", "o__Pleosporales", "f__Sporormiaceae", "g__Preussia", "s__Preussia_sp_JZ_114"]}},{"id": "denovo4993", "metadata": {"taxonomy": ["Unclassified"]}},{"id": "denovo4999", "metadata": {"taxonomy": ["Unclassified"]}},{"id": "denovo5000", "metadata": {"taxonomy": ["p__Ascomycota"]}},{"id": "denovo5016", "metadata": {"taxonomy": ["Unclassified"]}},{"id": "denovo5017", "metadata": {"taxonomy": ["p__Basidiomycota", "c__Ustilaginomycetes", "o__Ustilaginales", "f__Ustilaginaceae", "g__Sporisorium", "s__Sporisorium_aegypticum"]}},{"id": "denovo5021", "metadata": {"taxonomy": ["p__Ascomycota", "c__Eurotiomycetes", "o__Eurotiales", "f__Trichocomaceae", "g__Aspergillus", "s__Aspergillus_gracilis"]}},{"id": "denovo5022", "metadata": {"taxonomy": ["Unclassified"]}},{"id": "denovo5023", "metadata": {"taxonomy": ["Unclassified"]}},{"id": "denovo5028", "metadata": {"taxonomy": ["p__Basidiomycota", "c__Agaricomycetes"]}},{"id": "denovo5034", "metadata": {"taxonomy": ["Unclassified"]}},{"id": "denovo5035", "metadata": {"taxonomy": ["Unclassified"]}},{"id": "denovo5038", "metadata": {"taxonomy": ["p__Basidiomycota", "c__Tremellomycetes", "o__Filobasidiales", "f__Filobasidiaceae", "g__Cryptococcus", "s__Cryptococcus_magnus"]}},{"id": "denovo5039", "metadata": {"taxonomy": ["p__Ascomycota", "c__Sordariomycetes", "o__Sordariales", "f__Chaetomiaceae", "g__Chaetomium", "s__Chaetomium_globosum"]}},{"id": "denovo5040", "metadata": {"taxonomy": ["Unclassified"]}},{"id": "denovo5042", "metadata": {"taxonomy": ["p__Basidiomycota", "c__Agaricomycetes", "o__Polyporales"]}},{"id": "denovo5052", "metadata": {"taxonomy": ["Unclassified"]}},{"id": "denovo5053", "metadata": {"taxonomy": ["p__Basidiomycota", "c__Agaricomycetes", "o__Agaricales", "f__Psathyrellaceae", "g__Coprinopsis"]}},{"id": "denovo5064", "metadata": {"taxonomy": ["p__Basidiomycota", "c__Incertae_sedis", "o__Malasseziales", "f__unidentified", "g__unidentified", "s__unculturedMalassezia"]}},{"id": "denovo5066", "metadata": {"taxonomy": ["p__Ascomycota"]}},{"id": "denovo5070", "metadata": {"taxonomy": ["p__Ascomycota", "c__Sordariomycetes", "o__Hypocreales", "f__Incertae_sedis", "g__Acremonium"]}},{"id": "denovo5085", "metadata": {"taxonomy": ["p__Ascomycota", "c__Dothideomycetes", "o__Pleosporales", "f__Pleosporaceae", "g__Cochliobolus"]}},{"id": "denovo5087", "metadata": {"taxonomy": ["p__Basidiomycota", "c__Agaricomycetes", "o__Agaricales", "f__Marasmiaceae", "g__Calyptella", "s__Calyptella_sp_7110217"]}},{"id": "denovo5094", "metadata": {"taxonomy": ["p__Basidiomycota", "c__Agaricomycetes", "o__Polyporales", "f__Polyporaceae", "g__Skeletocutis"]}},{"id": "denovo5099", "metadata": {"taxonomy": ["Unclassified"]}},{"id": "denovo5101", "metadata": {"taxonomy": ["p__Ascomycota", "c__Saccharomycetes", "o__Saccharomycetales", "f__Incertae_sedis", "g__Starmerella"]}},{"id": "denovo5124", "metadata": {"taxonomy": ["p__Ascomycota", "c__Eurotiomycetes", "o__Eurotiales", "f__Trichocomaceae", "g__Aspergillus"]}},{"id": "denovo5126", "metadata": {"taxonomy": ["p__Ascomycota", "c__Dothideomycetes", "o__Dothideales", "f__Dothioraceae", "g__Aureobasidium", "s__Aureobasidium_pullulans"]}},{"id": "denovo5129", "metadata": {"taxonomy": ["Unclassified"]}},{"id": "denovo5130", "metadata": {"taxonomy": ["p__Ascomycota", "c__Dothideomycetes", "o__Capnodiales", "f__Mycosphaerellaceae", "g__Cladosporium"]}},{"id": "denovo5133", "metadata": {"taxonomy": ["p__Basidiomycota"]}},{"id": "denovo5134", "metadata": {"taxonomy": ["p__Ascomycota", "c__Eurotiomycetes", "o__Eurotiales", "f__Trichocomaceae", "g__Aspergillus", "s__Aspergillus_penicillioides"]}},{"id": "denovo5135", "metadata": {"taxonomy": ["Unclassified"]}},{"id": "denovo5139", "metadata": {"taxonomy": ["p__Ascomycota", "c__Dothideomycetes", "o__Capnodiales", "f__Mycosphaerellaceae", "g__Passalora", "s__Passalora_loranthi"]}},{"id": "denovo5141", "metadata": {"taxonomy": ["p__Ascomycota", "c__Dothideomycetes"]}},{"id": "denovo5142", "metadata": {"taxonomy": ["p__Ascomycota", "c__Dothideomycetes", "o__Pleosporales", "f__Pleosporaceae"]}},{"id": "denovo5144", "metadata": {"taxonomy": ["p__Basidiomycota", "c__Incertae_sedis", "o__Malasseziales"]}},{"id": "denovo5160", "metadata": {"taxonomy": ["p__Ascomycota", "c__Incertae_sedis", "o__Incertae_sedis", "f__Incertae_sedis", "g__Tritirachium", "s__Tritirachium_sp_IAM_14522"]}},{"id": "denovo5164", "metadata": {"taxonomy": ["p__Ascomycota", "c__Dothideomycetes", "o__Capnodiales", "f__Mycosphaerellaceae", "g__Cladosporium"]}},{"id": "denovo5166", "metadata": {"taxonomy": ["p__Ascomycota", "c__Sordariomycetes", "o__Sordariales", "f__Chaetomiaceae"]}},{"id": "denovo5167", "metadata": {"taxonomy": ["p__Ascomycota", "c__Sordariomycetes", "o__Sordariales"]}},{"id": "denovo5169", "metadata": {"taxonomy": ["p__Ascomycota", "c__Dothideomycetes", "o__Pleosporales", "f__Pleosporaceae", "g__Curvularia", "s__Curvularia_affinis"]}},{"id": "denovo5170", "metadata": {"taxonomy": ["p__Ascomycota", "c__Dothideomycetes", "o__Pleosporales", "f__Phaeosphaeriaceae", "g__Stagonospora"]}},{"id": "denovo5172", "metadata": {"taxonomy": ["p__Basidiomycota", "c__Incertae_sedis", "o__Malasseziales"]}},{"id": "denovo5174", "metadata": {"taxonomy": ["p__Basidiomycota", "c__Agaricomycetes", "o__Hymenochaetales", "f__Schizoporaceae", "g__Hyphodontia", "s__Hyphodontia_sp_EY_2011c"]}},{"id": "denovo5176", "metadata": {"taxonomy": ["p__Ascomycota", "c__Sordariomycetes", "o__Xylariales", "f__Xylariaceae", "g__Xylaria", "s__Xylaria_feejeensis"]}},{"id": "denovo5179", "metadata": {"taxonomy": ["Unclassified"]}},{"id": "denovo5183", "metadata": {"taxonomy": ["p__Ascomycota", "c__Sordariomycetes", "o__Hypocreales", "f__Incertae_sedis", "g__Myrothecium", "s__Myrothecium_verrucaria"]}},{"id": "denovo5184", "metadata": {"taxonomy": ["p__Ascomycota", "c__Dothideomycetes", "o__Pleosporales", "f__Pleosporaceae", "g__Ulocladium"]}},{"id": "denovo5185", "metadata": {"taxonomy": ["Unclassified"]}},{"id": "denovo5189", "metadata": {"taxonomy": ["p__Basidiomycota", "c__Tremellomycetes", "o__Filobasidiales", "f__Filobasidiaceae", "g__Cryptococcus", "s__Cryptococcus_magnus"]}},{"id": "denovo5190", "metadata": {"taxonomy": ["p__Ascomycota", "c__Sordariomycetes", "o__Hypocreales", "f__unidentified", "g__unidentified"]}},{"id": "denovo5192", "metadata": {"taxonomy": ["p__Basidiomycota", "c__Agaricomycetes", "o__Agaricales", "f__Marasmiaceae", "g__Calyptella", "s__Calyptella_sp_7110217"]}},{"id": "denovo5194", "metadata": {"taxonomy": ["Unclassified"]}},{"id": "denovo5200", "metadata": {"taxonomy": ["Unclassified"]}},{"id": "denovo5206", "metadata": {"taxonomy": ["p__Basidiomycota", "c__Agaricomycetes", "o__Corticiales", "f__Corticiaceae", "g__unidentified", "s__Corticiaceae_sp_386"]}},{"id": "denovo5214", "metadata": {"taxonomy": ["Unclassified"]}},{"id": "denovo5216", "metadata": {"taxonomy": ["p__Ascomycota"]}},{"id": "denovo5224", "metadata": {"taxonomy": ["p__Basidiomycota", "c__Agaricomycetes", "o__Polyporales"]}},{"id": "denovo5225", "metadata": {"taxonomy": ["p__Basidiomycota", "c__Tremellomycetes", "o__Filobasidiales", "f__Filobasidiaceae", "g__Cryptococcus", "s__Cryptococcus_sp_BEA_2010"]}},{"id": "denovo5230", "metadata": {"taxonomy": ["p__Ascomycota", "c__Dothideomycetes", "o__Capnodiales"]}},{"id": "denovo5236", "metadata": {"taxonomy": ["p__Basidiomycota", "c__Incertae_sedis", "o__Malasseziales", "f__unidentified", "g__unidentified", "s__unculturedMalassezia"]}},{"id": "denovo5238", "metadata": {"taxonomy": ["p__Ascomycota", "c__Dothideomycetes", "o__Capnodiales", "f__Mycosphaerellaceae", "g__Cladosporium", "s__Cladosporium_sp_ZJ_2008016"]}},{"id": "denovo5240", "metadata": {"taxonomy": ["p__Ascomycota", "c__Eurotiomycetes", "o__Eurotiales", "f__Trichocomaceae", "g__Aspergillus"]}},{"id": "denovo5248", "metadata": {"taxonomy": ["Unclassified"]}},{"id": "denovo5253", "metadata": {"taxonomy": ["p__Ascomycota", "c__Eurotiomycetes", "o__Eurotiales", "f__Trichocomaceae", "g__Penicillium", "s__Penicillium_herquei"]}},{"id": "denovo5261", "metadata": {"taxonomy": ["p__Basidiomycota", "c__Tremellomycetes", "o__Filobasidiales", "f__Filobasidiaceae", "g__Cryptococcus", "s__Cryptococcus_magnus"]}},{"id": "denovo5262", "metadata": {"taxonomy": ["p__Ascomycota", "c__Dothideomycetes", "o__Pleosporales"]}},{"id": "denovo5266", "metadata": {"taxonomy": ["Unclassified"]}},{"id": "denovo5267", "metadata": {"taxonomy": ["p__Basidiomycota", "c__Agaricomycetes", "o__Polyporales", "f__Polyporaceae", "g__Cerrena", "s__Cerrena_unicolor"]}},{"id": "denovo5277", "metadata": {"taxonomy": ["p__Basidiomycota", "c__Incertae_sedis", "o__Malasseziales", "f__unidentified", "g__unidentified", "s__unculturedMalassezia"]}},{"id": "denovo5290", "metadata": {"taxonomy": ["p__Ascomycota"]}},{"id": "denovo5293", "metadata": {"taxonomy": ["Unclassified"]}},{"id": "denovo5294", "metadata": {"taxonomy": ["p__Ascomycota"]}},{"id": "denovo5296", "metadata": {"taxonomy": ["p__Ascomycota", "c__Sordariomycetes", "o__Hypocreales", "f__Incertae_sedis", "g__Geosmithia", "s__Geosmithia_pallida"]}},{"id": "denovo5300", "metadata": {"taxonomy": ["p__Ascomycota", "c__Sordariomycetes", "o__unidentified", "f__unidentified", "g__unidentified"]}},{"id": "denovo5304", "metadata": {"taxonomy": ["p__Ascomycota", "c__Dothideomycetes", "o__Pleosporales", "f__Phaeosphaeriaceae", "g__Phaeosphaeria"]}},{"id": "denovo5305", "metadata": {"taxonomy": ["p__Basidiomycota", "c__Agaricomycetes"]}},{"id": "denovo5306", "metadata": {"taxonomy": ["p__Basidiomycota", "c__Incertae_sedis", "o__Malasseziales"]}},{"id": "denovo5308", "metadata": {"taxonomy": ["p__Ascomycota"]}},{"id": "denovo5316", "metadata": {"taxonomy": ["p__Ascomycota", "c__Dothideomycetes", "o__Pleosporales", "f__Pleosporaceae", "g__Pyrenophora", "s__Pyrenophora_graminea"]}},{"id": "denovo5325", "metadata": {"taxonomy": ["p__Ascomycota", "c__Sordariomycetes", "o__Sordariales", "f__Lasiosphaeriaceae", "g__Cladorrhinum", "s__Cladorrhinum_bulbillosum"]}},{"id": "denovo5326", "metadata": {"taxonomy": ["Unclassified"]}},{"id": "denovo5329", "metadata": {"taxonomy": ["p__Basidiomycota", "c__Tremellomycetes", "o__Filobasidiales", "f__Filobasidiaceae", "g__Cryptococcus", "s__Cryptococcus_magnus"]}},{"id": "denovo5331", "metadata": {"taxonomy": ["Unclassified"]}},{"id": "denovo5332", "metadata": {"taxonomy": ["p__Ascomycota", "c__Saccharomycetes", "o__Saccharomycetales", "f__Incertae_sedis", "g__Candida", "s__Candida_catenulata"]}},{"id": "denovo5336", "metadata": {"taxonomy": ["p__Basidiomycota", "c__Ustilaginomycetes", "o__Ustilaginales", "f__Ustilaginaceae", "g__Ustilago", "s__Ustilago_hordei"]}},{"id": "denovo5338", "metadata": {"taxonomy": ["p__Basidiomycota", "c__Exobasidiomycetes", "o__Tilletiales", "f__Tilletiaceae", "g__Tilletia", "s__Tilletia_olida"]}},{"id": "denovo5341", "metadata": {"taxonomy": ["p__Basidiomycota", "c__Tremellomycetes", "o__Filobasidiales", "f__Filobasidiaceae", "g__Cryptococcus", "s__Cryptococcus_carnescens"]}},{"id": "denovo5349", "metadata": {"taxonomy": ["Unclassified"]}},{"id": "denovo5352", "metadata": {"taxonomy": ["p__Ascomycota", "c__Sordariomycetes", "o__Hypocreales", "f__Incertae_sedis", "g__Acremonium", "s__Acremonium_chrysogenum"]}},{"id": "denovo5368", "metadata": {"taxonomy": ["p__Ascomycota", "c__Dothideomycetes", "o__Pleosporales", "f__Tubeufiaceae", "g__Thaxteriellopsis", "s__Thaxteriellopsis_lignicola"]}},{"id": "denovo5372", "metadata": {"taxonomy": ["p__Basidiomycota", "c__Tremellomycetes", "o__Filobasidiales", "f__Filobasidiaceae", "g__Cryptococcus", "s__Cryptococcus_carnescens"]}},{"id": "denovo5374", "metadata": {"taxonomy": ["p__Ascomycota", "c__Dothideomycetes", "o__Pleosporales", "f__Incertae_sedis", "g__Mycocentrospora", "s__Mycocentrospora_sp_UFMGCB_2526"]}},{"id": "denovo5375", "metadata": {"taxonomy": ["p__Ascomycota", "c__Sordariomycetes", "o__Microascales", "f__Microascaceae", "g__Scedosporium", "s__Scedosporium_prolificans"]}},{"id": "denovo5381", "metadata": {"taxonomy": ["p__Ascomycota", "c__Sordariomycetes", "o__Hypocreales", "f__Nectriaceae", "g__Gibberella"]}},{"id": "denovo5384", "metadata": {"taxonomy": ["p__Basidiomycota", "c__Agaricomycetes", "o__Corticiales", "f__Corticiaceae", "g__Corticium", "s__Corticium_roseum"]}},{"id": "denovo5385", "metadata": {"taxonomy": ["Unclassified"]}},{"id": "denovo5399", "metadata": {"taxonomy": ["Unclassified"]}},{"id": "denovo5407", "metadata": {"taxonomy": ["p__Basidiomycota", "c__Agaricomycetes"]}},{"id": "denovo5408", "metadata": {"taxonomy": ["p__Ascomycota", "c__Eurotiomycetes", "o__Eurotiales", "f__Trichocomaceae"]}},{"id": "denovo5410", "metadata": {"taxonomy": ["p__Ascomycota", "c__Eurotiomycetes", "o__Eurotiales", "f__Trichocomaceae", "g__Penicillium", "s__Penicillium_citrinum"]}},{"id": "denovo5413", "metadata": {"taxonomy": ["p__Ascomycota", "c__Eurotiomycetes", "o__Eurotiales", "f__Trichocomaceae", "g__Emericella", "s__Emericella_nidulans"]}},{"id": "denovo5415", "metadata": {"taxonomy": ["p__Ascomycota", "c__Dothideomycetes", "o__Capnodiales", "f__Mycosphaerellaceae", "g__Cladosporium", "s__Cladosporium_sp_B09"]}},{"id": "denovo5420", "metadata": {"taxonomy": ["p__Ascomycota"]}},{"id": "denovo5421", "metadata": {"taxonomy": ["p__Ascomycota", "c__Incertae_sedis", "o__Incertae_sedis", "f__Incertae_sedis"]}},{"id": "denovo5422", "metadata": {"taxonomy": ["p__Ascomycota", "c__Dothideomycetes"]}},{"id": "denovo5425", "metadata": {"taxonomy": ["p__Basidiomycota", "c__Tremellomycetes", "o__Filobasidiales", "f__Filobasidiaceae", "g__Cryptococcus", "s__Cryptococcus_magnus"]}},{"id": "denovo5436", "metadata": {"taxonomy": ["p__Basidiomycota", "c__Tremellomycetes", "o__Incertae_sedis", "f__Incertae_sedis", "g__Trichosporonoides", "s__Trichosporonoides_sp_SZ8Y2"]}},{"id": "denovo5437", "metadata": {"taxonomy": ["p__Basidiomycota", "c__Tremellomycetes", "o__Filobasidiales", "f__Filobasidiaceae", "g__Cryptococcus", "s__Cryptococcus_magnus"]}},{"id": "denovo5438", "metadata": {"taxonomy": ["p__Ascomycota", "c__Dothideomycetes", "o__Pleosporales", "f__Sporormiaceae", "g__Westerdykella", "s__Westerdykella_nigra"]}},{"id": "denovo5448", "metadata": {"taxonomy": ["p__Ascomycota", "c__Leotiomycetes", "o__Erysiphales", "f__Erysiphaceae", "g__Blumeria", "s__Blumeria_graminis"]}},{"id": "denovo5451", "metadata": {"taxonomy": ["p__Ascomycota", "c__Dothideomycetes"]}},{"id": "denovo5465", "metadata": {"taxonomy": ["p__Glomeromycota", "c__Glomeromycetes", "o__Glomerales", "f__Glomeraceae", "g__Glomus", "s__Glomus_indicum"]}},{"id": "denovo5466", "metadata": {"taxonomy": ["p__Ascomycota", "c__Dothideomycetes", "o__Pleosporales", "f__Pleosporaceae"]}},{"id": "denovo5468", "metadata": {"taxonomy": ["Unclassified"]}},{"id": "denovo5487", "metadata": {"taxonomy": ["p__Ascomycota", "c__Dothideomycetes", "o__Pleosporales", "f__Phaeosphaeriaceae", "g__Ampelomyces"]}},{"id": "denovo5493", "metadata": {"taxonomy": ["p__Ascomycota", "c__Sordariomycetes", "o__Diaporthales"]}},{"id": "denovo5500", "metadata": {"taxonomy": ["p__Ascomycota"]}},{"id": "denovo5503", "metadata": {"taxonomy": ["p__Ascomycota", "c__Sordariomycetes", "o__Hypocreales"]}},{"id": "denovo5505", "metadata": {"taxonomy": ["p__Ascomycota", "c__Sordariomycetes", "o__Hypocreales"]}},{"id": "denovo5507", "metadata": {"taxonomy": ["p__Ascomycota", "c__Incertae_sedis", "o__Incertae_sedis", "f__Incertae_sedis", "g__Fusicolla"]}},{"id": "denovo5508", "metadata": {"taxonomy": ["Unclassified"]}},{"id": "denovo5510", "metadata": {"taxonomy": ["Unclassified"]}},{"id": "denovo5513", "metadata": {"taxonomy": ["p__Ascomycota", "c__Eurotiomycetes", "o__Chaetothyriales", "f__Herpotrichiellaceae"]}},{"id": "denovo5519", "metadata": {"taxonomy": ["p__Zygomycota", "c__Incertae_sedis", "o__Mortierellales", "f__Mortierellaceae", "g__Mortierella"]}},{"id": "denovo5522", "metadata": {"taxonomy": ["p__Ascomycota", "c__Sordariomycetes"]}},{"id": "denovo5528", "metadata": {"taxonomy": ["p__Ascomycota", "c__Sordariomycetes", "o__Phyllachorales", "f__Phyllachoraceae", "g__Colletotrichum", "s__Colletotrichum_capsici"]}},{"id": "denovo5529", "metadata": {"taxonomy": ["p__Basidiomycota", "c__Agaricomycetes", "o__Hymenochaetales", "f__Hymenochaetaceae", "g__Fuscoporia", "s__Phellinus_senex"]}},{"id": "denovo5546", "metadata": {"taxonomy": ["p__Basidiomycota", "c__Agaricomycetes", "o__Agaricales", "f__Psathyrellaceae", "g__Coprinopsis"]}},{"id": "denovo5553", "metadata": {"taxonomy": ["p__Ascomycota", "c__Sordariomycetes", "o__Sordariales", "f__Lasiosphaeriaceae"]}},{"id": "denovo5554", "metadata": {"taxonomy": ["p__Basidiomycota", "c__Agaricomycetes", "o__Russulales", "f__Stereaceae", "g__Stereum", "s__Stereum_hirsutum"]}},{"id": "denovo5558", "metadata": {"taxonomy": ["p__Ascomycota", "c__Dothideomycetes", "o__Pleosporales", "f__Pleosporaceae", "g__Pleospora", "s__Pleospora_herbarum"]}},{"id": "denovo5563", "metadata": {"taxonomy": ["p__Ascomycota", "c__Saccharomycetes", "o__Saccharomycetales", "f__Saccharomycopsidaceae", "g__Saccharomycopsis", "s__Saccharomycopsis_fibuligera"]}},{"id": "denovo5571", "metadata": {"taxonomy": ["p__Basidiomycota", "c__Tremellomycetes", "o__Filobasidiales", "f__Filobasidiaceae", "g__Cryptococcus", "s__Cryptococcus_magnus"]}},{"id": "denovo5576", "metadata": {"taxonomy": ["Unclassified"]}},{"id": "denovo5580", "metadata": {"taxonomy": ["p__Ascomycota", "c__Eurotiomycetes", "o__Eurotiales", "f__Trichocomaceae"]}},{"id": "denovo5585", "metadata": {"taxonomy": ["Unclassified"]}},{"id": "denovo5614", "metadata": {"taxonomy": ["Unclassified"]}},{"id": "denovo5620", "metadata": {"taxonomy": ["Unclassified"]}},{"id": "denovo5621", "metadata": {"taxonomy": ["p__Basidiomycota", "c__Microbotryomycetes", "o__Sporidiobolales", "f__Incertae_sedis"]}},{"id": "denovo5622", "metadata": {"taxonomy": ["p__unidentified", "c__unidentified", "o__unidentified", "f__unidentified", "g__unidentified", "s__unculturedDikarya"]}},{"id": "denovo5623", "metadata": {"taxonomy": ["Unclassified"]}},{"id": "denovo5624", "metadata": {"taxonomy": ["p__Basidiomycota", "c__Agaricomycetes", "o__Polyporales", "f__Steccherinaceae", "g__Junghuhnia", "s__Junghuhnia_sp_1_OM_2011"]}},{"id": "denovo5626", "metadata": {"taxonomy": ["p__Chytridiomycota", "c__Chytridiomycetes", "o__Spizellomycetales", "f__Spizellomycetaceae", "g__Spizellomyces", "s__Spizellomyces_pseudodichotomus"]}},{"id": "denovo5627", "metadata": {"taxonomy": ["p__Ascomycota", "c__Sordariomycetes", "o__Sordariales", "f__Lasiosphaeriaceae", "g__Podospora", "s__Podospora_communis"]}},{"id": "denovo5631", "metadata": {"taxonomy": ["p__Ascomycota", "c__Dothideomycetes", "o__Pleosporales", "f__Sporormiaceae", "g__Westerdykella", "s__Westerdykella_nigra"]}},{"id": "denovo5632", "metadata": {"taxonomy": ["p__Basidiomycota", "c__Wallemiomycetes", "o__Wallemiales", "f__Wallemiaceae", "g__Wallemia"]}},{"id": "denovo5634", "metadata": {"taxonomy": ["Unclassified"]}},{"id": "denovo5646", "metadata": {"taxonomy": ["p__unidentified", "c__unidentified", "o__unidentified", "f__unidentified", "g__unidentified", "s__fungal_sp_VKM_FW_2422"]}},{"id": "denovo5652", "metadata": {"taxonomy": ["p__Ascomycota", "c__Dothideomycetes", "o__Pleosporales", "f__Pleosporaceae"]}},{"id": "denovo5660", "metadata": {"taxonomy": ["p__Basidiomycota", "c__Incertae_sedis", "o__Malasseziales"]}},{"id": "denovo5661", "metadata": {"taxonomy": ["p__unidentified", "c__unidentified", "o__unidentified", "f__unidentified", "g__unidentified", "s__fungal_sp_TRN458"]}},{"id": "denovo5664", "metadata": {"taxonomy": ["p__Basidiomycota", "c__Agaricomycetes", "o__Polyporales", "f__Polyporaceae", "g__Microporus"]}},{"id": "denovo5675", "metadata": {"taxonomy": ["Unclassified"]}},{"id": "denovo5681", "metadata": {"taxonomy": ["Unclassified"]}},{"id": "denovo5683", "metadata": {"taxonomy": ["Unclassified"]}},{"id": "denovo5685", "metadata": {"taxonomy": ["p__Basidiomycota", "c__Agaricomycetes", "o__Polyporales", "f__Polyporaceae", "g__Trichaptum", "s__Trichaptum_biforme"]}},{"id": "denovo5691", "metadata": {"taxonomy": ["p__unidentified", "c__unidentified", "o__unidentified", "f__unidentified", "g__unidentified", "s__fungal_endophyte_sp_P1318E"]}},{"id": "denovo5702", "metadata": {"taxonomy": ["p__Ascomycota", "c__Sordariomycetes"]}},{"id": "denovo5705", "metadata": {"taxonomy": ["Unclassified"]}},{"id": "denovo5709", "metadata": {"taxonomy": ["p__Ascomycota", "c__Leotiomycetes", "o__Erysiphales", "f__Erysiphaceae", "g__Blumeria", "s__Blumeria_graminis"]}},{"id": "denovo5710", "metadata": {"taxonomy": ["p__Basidiomycota"]}},{"id": "denovo5711", "metadata": {"taxonomy": ["p__Ascomycota", "c__Dothideomycetes", "o__Capnodiales", "f__Mycosphaerellaceae", "g__Cladosporium", "s__Cladosporium_sp_ZJ_2008016"]}},{"id": "denovo5718", "metadata": {"taxonomy": ["Unclassified"]}},{"id": "denovo5723", "metadata": {"taxonomy": ["p__Basidiomycota", "c__Tremellomycetes", "o__Tremellales", "f__Trichosporonaceae", "g__Trichosporon", "s__Trichosporon_jirovecii"]}},{"id": "denovo5724", "metadata": {"taxonomy": ["p__Ascomycota", "c__Sordariomycetes", "o__Hypocreales"]}},{"id": "denovo5725", "metadata": {"taxonomy": ["p__Ascomycota", "c__Dothideomycetes", "o__Dothideales", "f__Dothioraceae", "g__Aureobasidium", "s__Aureobasidium_pullulans"]}},{"id": "denovo5730", "metadata": {"taxonomy": ["Unclassified"]}},{"id": "denovo5733", "metadata": {"taxonomy": ["p__Ascomycota", "c__Eurotiomycetes", "o__Eurotiales", "f__Trichocomaceae", "g__Penicillium", "s__Penicillium_herquei"]}},{"id": "denovo5735", "metadata": {"taxonomy": ["p__Basidiomycota", "c__Tremellomycetes", "o__Filobasidiales", "f__Filobasidiaceae", "g__Cryptococcus"]}},{"id": "denovo5736", "metadata": {"taxonomy": ["p__Ascomycota", "c__Dothideomycetes", "o__Pleosporales"]}},{"id": "denovo5747", "metadata": {"taxonomy": ["Unclassified"]}},{"id": "denovo5750", "metadata": {"taxonomy": ["p__Ascomycota", "c__Dothideomycetes", "o__Pleosporales", "f__Sporormiaceae", "g__Preussia", "s__Preussia_australis"]}},{"id": "denovo5756", "metadata": {"taxonomy": ["p__Ascomycota", "c__Saccharomycetes", "o__Saccharomycetales", "f__Saccharomycopsidaceae", "g__Saccharomycopsis", "s__Saccharomycopsis_fibuligera"]}},{"id": "denovo5761", "metadata": {"taxonomy": ["p__Ascomycota"]}},{"id": "denovo5765", "metadata": {"taxonomy": ["Unclassified"]}},{"id": "denovo5774", "metadata": {"taxonomy": ["p__Ascomycota", "c__Eurotiomycetes", "o__Eurotiales", "f__Trichocomaceae", "g__Aspergillus"]}},{"id": "denovo5775", "metadata": {"taxonomy": ["p__Basidiomycota", "c__Agaricomycetes", "o__Polyporales", "f__Steccherinaceae", "g__Junghuhnia", "s__Junghuhnia_sp_1_OM_2011"]}},{"id": "denovo5776", "metadata": {"taxonomy": ["p__Basidiomycota", "c__Agaricomycetes", "o__Agaricales", "f__Marasmiaceae"]}},{"id": "denovo5779", "metadata": {"taxonomy": ["p__Ascomycota", "c__Sordariomycetes"]}},{"id": "denovo5784", "metadata": {"taxonomy": ["Unclassified"]}},{"id": "denovo5789", "metadata": {"taxonomy": ["p__Ascomycota", "c__Eurotiomycetes", "o__Eurotiales", "f__Trichocomaceae", "g__Penicillium", "s__Penicillium_implicatum"]}},{"id": "denovo5792", "metadata": {"taxonomy": ["p__Basidiomycota", "c__Agaricomycetes", "o__Polyporales", "f__Meruliaceae"]}},{"id": "denovo5808", "metadata": {"taxonomy": ["p__Ascomycota", "c__Dothideomycetes", "o__Pleosporales", "f__Pleosporaceae", "g__Cochliobolus", "s__Cochliobolus_sp_007(L)1_1"]}},{"id": "denovo5810", "metadata": {"taxonomy": ["p__Glomeromycota", "c__Glomeromycetes"]}},{"id": "denovo5811", "metadata": {"taxonomy": ["p__Ascomycota", "c__Sordariomycetes", "o__Hypocreales", "f__Nectriaceae", "g__Gibberella", "s__Gibberella_zeae"]}},{"id": "denovo5813", "metadata": {"taxonomy": ["p__Chytridiomycota"]}},{"id": "denovo5817", "metadata": {"taxonomy": ["p__Ascomycota", "c__Saccharomycetes", "o__Saccharomycetales", "f__Incertae_sedis", "g__Candida", "s__Candida_rugosa"]}},{"id": "denovo5818", "metadata": {"taxonomy": ["p__Ascomycota", "c__Eurotiomycetes", "o__Eurotiales", "f__Trichocomaceae", "g__Sagenomella", "s__Sagenomella_sp_HMH_2007a"]}},{"id": "denovo5824", "metadata": {"taxonomy": ["p__Ascomycota", "c__Dothideomycetes", "o__Capnodiales"]}},{"id": "denovo5825", "metadata": {"taxonomy": ["p__Ascomycota", "c__Dothideomycetes", "o__Pleosporales", "f__Tubeufiaceae", "g__Thaxteriellopsis", "s__Thaxteriellopsis_lignicola"]}},{"id": "denovo5829", "metadata": {"taxonomy": ["Unclassified"]}},{"id": "denovo5832", "metadata": {"taxonomy": ["p__Ascomycota", "c__Dothideomycetes", "o__Capnodiales", "f__Mycosphaerellaceae", "g__Cladosporium"]}},{"id": "denovo5840", "metadata": {"taxonomy": ["Unclassified"]}},{"id": "denovo5844", "metadata": {"taxonomy": ["p__Ascomycota", "c__Dothideomycetes", "o__Pleosporales", "f__Pleosporaceae"]}},{"id": "denovo5850", "metadata": {"taxonomy": ["Unclassified"]}},{"id": "denovo5855", "metadata": {"taxonomy": ["p__Ascomycota", "c__Dothideomycetes", "o__Pleosporales", "f__Pleosporaceae"]}},{"id": "denovo5857", "metadata": {"taxonomy": ["Unclassified"]}},{"id": "denovo5866", "metadata": {"taxonomy": ["p__Ascomycota", "c__Dothideomycetes", "o__Capnodiales", "f__Mycosphaerellaceae", "g__Cladosporium"]}},{"id": "denovo5868", "metadata": {"taxonomy": ["Unclassified"]}},{"id": "denovo5876", "metadata": {"taxonomy": ["Unclassified"]}},{"id": "denovo5887", "metadata": {"taxonomy": ["p__Basidiomycota", "c__Tremellomycetes", "o__Tremellales", "f__Tremellaceae", "g__Dioszegia"]}},{"id": "denovo5889", "metadata": {"taxonomy": ["p__Ascomycota", "c__Sordariomycetes", "o__Hypocreales", "f__Nectriaceae", "g__Fusarium"]}},{"id": "denovo5897", "metadata": {"taxonomy": ["p__Ascomycota", "c__Sordariomycetes", "o__Microascales", "f__Microascaceae"]}},{"id": "denovo5903", "metadata": {"taxonomy": ["p__Basidiomycota"]}},{"id": "denovo5910", "metadata": {"taxonomy": ["Unclassified"]}},{"id": "denovo5911", "metadata": {"taxonomy": ["p__Ascomycota", "c__Eurotiomycetes", "o__Eurotiales", "f__Trichocomaceae", "g__unidentified", "s__unculturedEurotium"]}},{"id": "denovo5916", "metadata": {"taxonomy": ["Unclassified"]}},{"id": "denovo5918", "metadata": {"taxonomy": ["p__Ascomycota", "c__Dothideomycetes", "o__Capnodiales", "f__Mycosphaerellaceae", "g__Cladosporium"]}},{"id": "denovo5926", "metadata": {"taxonomy": ["p__Ascomycota", "c__Sordariomycetes", "o__Sordariales", "f__Chaetomiaceae", "g__Chaetomium", "s__Chaetomium_sp_CBS_123294"]}},{"id": "denovo5927", "metadata": {"taxonomy": ["p__Ascomycota", "c__Sordariomycetes", "o__Incertae_sedis", "f__Glomerellaceae", "g__Glomerella", "s__Colletotrichum_gloeosporioides"]}},{"id": "denovo5930", "metadata": {"taxonomy": ["p__Basidiomycota", "c__Agaricomycetes", "o__Polyporales"]}},{"id": "denovo5931", "metadata": {"taxonomy": ["p__Ascomycota"]}},{"id": "denovo5934", "metadata": {"taxonomy": ["p__Ascomycota"]}},{"id": "denovo5936", "metadata": {"taxonomy": ["p__Ascomycota", "c__Dothideomycetes", "o__Dothideales"]}},{"id": "denovo5938", "metadata": {"taxonomy": ["p__Basidiomycota", "c__Agaricomycetes", "o__Agaricales", "f__Psathyrellaceae", "g__Coprinellus", "s__Coprinellus_xanthothrix"]}},{"id": "denovo5942", "metadata": {"taxonomy": ["p__Ascomycota", "c__Leotiomycetes", "o__Helotiales", "f__Incertae_sedis", "g__Gloeotinia", "s__Gloeotinia_temulenta"]}},{"id": "denovo5952", "metadata": {"taxonomy": ["p__Basidiomycota", "c__Tremellomycetes", "o__Filobasidiales", "f__Filobasidiaceae", "g__Cryptococcus", "s__Cryptococcus_sp_CRUB_1230"]}},{"id": "denovo5961", "metadata": {"taxonomy": ["p__Basidiomycota", "c__Agaricomycetes", "o__Agaricales"]}},{"id": "denovo5962", "metadata": {"taxonomy": ["Unclassified"]}},{"id": "denovo5963", "metadata": {"taxonomy": ["p__Basidiomycota", "c__Agaricostilbomycetes", "o__Agaricostilbales", "f__Agaricostilbaceae"]}},{"id": "denovo5968", "metadata": {"taxonomy": ["p__Ascomycota", "c__Eurotiomycetes", "o__Verrucariales", "f__Verrucariaceae"]}},{"id": "denovo5972", "metadata": {"taxonomy": ["p__Ascomycota"]}},{"id": "denovo5973", "metadata": {"taxonomy": ["p__Ascomycota"]}},{"id": "denovo5974", "metadata": {"taxonomy": ["p__Ascomycota"]}},{"id": "denovo5977", "metadata": {"taxonomy": ["p__Ascomycota", "c__Sordariomycetes", "o__Sordariales", "f__Chaetomiaceae", "g__Chaetomium", "s__Chaetomium_strumarium"]}},{"id": "denovo5979", "metadata": {"taxonomy": ["p__Ascomycota", "c__Eurotiomycetes", "o__Eurotiales", "f__Trichocomaceae"]}},{"id": "denovo5981", "metadata": {"taxonomy": ["p__Basidiomycota", "c__Tremellomycetes", "o__Filobasidiales", "f__Filobasidiaceae", "g__Cryptococcus", "s__Cryptococcus_magnus"]}},{"id": "denovo5989", "metadata": {"taxonomy": ["Unclassified"]}},{"id": "denovo5997", "metadata": {"taxonomy": ["p__Ascomycota", "c__Leotiomycetes", "o__Erysiphales", "f__Erysiphaceae", "g__Blumeria", "s__Blumeria_graminis"]}},{"id": "denovo5998", "metadata": {"taxonomy": ["p__Basidiomycota", "c__Incertae_sedis", "o__Malasseziales", "f__unidentified", "g__unidentified", "s__unculturedMalassezia"]}},{"id": "denovo6000", "metadata": {"taxonomy": ["Unclassified"]}},{"id": "denovo6005", "metadata": {"taxonomy": ["Unclassified"]}},{"id": "denovo6009", "metadata": {"taxonomy": ["Unclassified"]}},{"id": "denovo6013", "metadata": {"taxonomy": ["p__Ascomycota", "c__Eurotiomycetes", "o__Eurotiales", "f__Trichocomaceae"]}},{"id": "denovo6015", "metadata": {"taxonomy": ["p__unidentified", "c__unidentified", "o__unidentified", "f__unidentified", "g__unidentified", "s__fungal_sp_ARIZ_L365"]}},{"id": "denovo6016", "metadata": {"taxonomy": ["Unclassified"]}},{"id": "denovo6021", "metadata": {"taxonomy": ["p__Basidiomycota", "c__Tremellomycetes"]}},{"id": "denovo6023", "metadata": {"taxonomy": ["p__Ascomycota", "c__Eurotiomycetes", "o__Eurotiales", "f__Trichocomaceae", "g__Penicillium", "s__Penicillium_sp_2_JJK_2011"]}},{"id": "denovo6026", "metadata": {"taxonomy": ["p__Ascomycota"]}},{"id": "denovo6030", "metadata": {"taxonomy": ["p__Ascomycota", "c__Sordariomycetes", "o__Hypocreales", "f__Incertae_sedis", "g__Myrothecium"]}},{"id": "denovo6031", "metadata": {"taxonomy": ["p__Ascomycota"]}},{"id": "denovo6032", "metadata": {"taxonomy": ["p__Ascomycota", "c__Dothideomycetes", "o__Capnodiales"]}},{"id": "denovo6033", "metadata": {"taxonomy": ["p__Ascomycota", "c__Dothideomycetes", "o__Pleosporales", "f__Pleosporaceae", "g__Leptosphaerulina", "s__Leptosphaerulina_sp_zzz511"]}},{"id": "denovo6034", "metadata": {"taxonomy": ["Unclassified"]}},{"id": "denovo6039", "metadata": {"taxonomy": ["p__Basidiomycota", "c__Tremellomycetes", "o__Tremellales", "f__Tremellaceae", "g__Dioszegia", "s__Dioszegia_sp_TP_Snow_Y51"]}},{"id": "denovo6040", "metadata": {"taxonomy": ["p__Basidiomycota", "c__Incertae_sedis", "o__Malasseziales", "f__unidentified", "g__unidentified", "s__unculturedMalassezia"]}},{"id": "denovo6042", "metadata": {"taxonomy": ["p__Ascomycota", "c__Pezizomycetes", "o__unidentified", "f__unidentified", "g__unidentified", "s__Pezizomycetes_sp_BLD9"]}},{"id": "denovo6044", "metadata": {"taxonomy": ["p__Ascomycota", "c__Eurotiomycetes", "o__Eurotiales", "f__Trichocomaceae", "g__Eupenicillium", "s__Eupenicillium_cinnamopurpureum"]}},{"id": "denovo6049", "metadata": {"taxonomy": ["p__Ascomycota", "c__Eurotiomycetes", "o__Eurotiales", "f__Trichocomaceae", "g__Aspergillus", "s__Aspergillus_penicillioides"]}},{"id": "denovo6050", "metadata": {"taxonomy": ["p__Ascomycota", "c__Pezizomycetes", "o__Pezizales", "f__unidentified", "g__unidentified", "s__Pezizales_sp_P10"]}},{"id": "denovo6053", "metadata": {"taxonomy": ["p__Ascomycota", "c__Dothideomycetes", "o__Capnodiales", "f__Mycosphaerellaceae", "g__Cladosporium", "s__Cladosporium_uredinicola"]}},{"id": "denovo6055", "metadata": {"taxonomy": ["Unclassified"]}},{"id": "denovo6058", "metadata": {"taxonomy": ["p__Ascomycota", "c__Eurotiomycetes", "o__Onygenales", "f__Gymnoascaceae", "g__Gymnoascus"]}},{"id": "denovo6065", "metadata": {"taxonomy": ["p__Ascomycota", "c__Sordariomycetes"]}},{"id": "denovo6071", "metadata": {"taxonomy": ["p__Ascomycota", "c__Eurotiomycetes", "o__Eurotiales", "f__Trichocomaceae"]}},{"id": "denovo6072", "metadata": {"taxonomy": ["p__Basidiomycota", "c__unidentified", "o__unidentified", "f__unidentified", "g__unidentified"]}},{"id": "denovo6076", "metadata": {"taxonomy": ["p__Chytridiomycota"]}},{"id": "denovo6077", "metadata": {"taxonomy": ["p__Ascomycota", "c__Dothideomycetes", "o__Pleosporales", "f__Pleosporaceae"]}},{"id": "denovo6080", "metadata": {"taxonomy": ["p__unidentified", "c__unidentified", "o__unidentified", "f__unidentified", "g__unidentified", "s__fungal_sp_VKM_FW_2422"]}},{"id": "denovo6084", "metadata": {"taxonomy": ["p__Ascomycota"]}},{"id": "denovo6088", "metadata": {"taxonomy": ["p__Basidiomycota", "c__Agaricomycetes"]}},{"id": "denovo6090", "metadata": {"taxonomy": ["Unclassified"]}},{"id": "denovo6093", "metadata": {"taxonomy": ["p__Basidiomycota", "c__unidentified", "o__unidentified", "f__unidentified", "g__unidentified"]}},{"id": "denovo6094", "metadata": {"taxonomy": ["p__Basidiomycota", "c__Agaricomycetes", "o__Polyporales"]}},{"id": "denovo6115", "metadata": {"taxonomy": ["p__Ascomycota", "c__Dothideomycetes", "o__Pleosporales", "f__Pleosporaceae", "g__Cochliobolus", "s__Cochliobolus_sp_FSU9312"]}},{"id": "denovo6119", "metadata": {"taxonomy": ["p__Basidiomycota", "c__Tremellomycetes", "o__Filobasidiales", "f__Filobasidiaceae", "g__Cryptococcus", "s__Cryptococcus_magnus"]}},{"id": "denovo6125", "metadata": {"taxonomy": ["p__Ascomycota", "c__Pezizomycetes", "o__Pezizales", "f__Pyronemataceae", "g__Phaeangium", "s__Phaeangium_lefebvrei"]}},{"id": "denovo6136", "metadata": {"taxonomy": ["p__Ascomycota", "c__Sordariomycetes", "o__Hypocreales", "f__Bionectriaceae", "g__unidentified", "s__Bionectriaceae_sp_NRRL_54009"]}},{"id": "denovo6142", "metadata": {"taxonomy": ["Unclassified"]}},{"id": "denovo6143", "metadata": {"taxonomy": ["p__Ascomycota", "c__Sordariomycetes", "o__Microascales", "f__Microascaceae", "g__Scedosporium", "s__Scedosporium_apiospermum"]}},{"id": "denovo6144", "metadata": {"taxonomy": ["p__Ascomycota", "c__Dothideomycetes", "o__Pleosporales", "f__unidentified", "g__unidentified", "s__Pleosporales_sp_r305"]}},{"id": "denovo6145", "metadata": {"taxonomy": ["p__Ascomycota", "c__Dothideomycetes", "o__Pleosporales", "f__Phaeosphaeriaceae", "g__Ampelomyces"]}},{"id": "denovo6168", "metadata": {"taxonomy": ["p__Ascomycota", "c__Dothideomycetes", "o__Pleosporales", "f__unidentified", "g__unidentified"]}},{"id": "denovo6171", "metadata": {"taxonomy": ["p__Basidiomycota", "c__Tremellomycetes"]}},{"id": "denovo6173", "metadata": {"taxonomy": ["Unclassified"]}},{"id": "denovo6175", "metadata": {"taxonomy": ["p__Ascomycota", "c__Pezizomycetes", "o__Pezizales", "f__Ascobolaceae"]}},{"id": "denovo6181", "metadata": {"taxonomy": ["p__Ascomycota", "c__Sordariomycetes", "o__Incertae_sedis", "f__Incertae_sedis", "g__Myrmecridium", "s__Myrmecridium_schulzeri"]}},{"id": "denovo6186", "metadata": {"taxonomy": ["p__Basidiomycota", "c__Agaricomycetes", "o__Russulales", "f__Peniophoraceae", "g__Peniophora"]}},{"id": "denovo6187", "metadata": {"taxonomy": ["p__Ascomycota", "c__Saccharomycetes", "o__Saccharomycetales", "f__Incertae_sedis", "g__Candida", "s__Candida_sp_LMSA208005"]}},{"id": "denovo6192", "metadata": {"taxonomy": ["p__Ascomycota", "c__Eurotiomycetes", "o__Eurotiales", "f__Trichocomaceae", "g__Penicillium"]}},{"id": "denovo6193", "metadata": {"taxonomy": ["p__Ascomycota", "c__Sordariomycetes", "o__Sordariales", "f__Chaetomiaceae", "g__Chaetomium", "s__Chaetomium_sp_ATT038"]}},{"id": "denovo6195", "metadata": {"taxonomy": ["p__Ascomycota", "c__Eurotiomycetes"]}},{"id": "denovo6209", "metadata": {"taxonomy": ["p__Ascomycota"]}},{"id": "denovo6227", "metadata": {"taxonomy": ["p__Basidiomycota", "c__Tremellomycetes", "o__Tremellales", "f__Tremellaceae", "g__Bullera"]}},{"id": "denovo6228", "metadata": {"taxonomy": ["p__Ascomycota", "c__Saccharomycetes", "o__Saccharomycetales", "f__Pichiaceae", "g__Pichia", "s__Pichia_sp_1_TMS_2011"]}},{"id": "denovo6229", "metadata": {"taxonomy": ["p__Ascomycota", "c__Dothideomycetes", "o__Pleosporales", "f__Pleosporaceae"]}},{"id": "denovo6243", "metadata": {"taxonomy": ["Unclassified"]}},{"id": "denovo6246", "metadata": {"taxonomy": ["Unclassified"]}},{"id": "denovo6254", "metadata": {"taxonomy": ["p__Ascomycota", "c__Dothideomycetes", "o__Pleosporales", "f__unidentified", "g__unidentified"]}},{"id": "denovo6256", "metadata": {"taxonomy": ["p__Ascomycota", "c__Eurotiomycetes", "o__Eurotiales", "f__Trichocomaceae"]}},{"id": "denovo6261", "metadata": {"taxonomy": ["Unclassified"]}},{"id": "denovo6271", "metadata": {"taxonomy": ["p__Ascomycota"]}},{"id": "denovo6275", "metadata": {"taxonomy": ["Unclassified"]}},{"id": "denovo6278", "metadata": {"taxonomy": ["p__Ascomycota"]}},{"id": "denovo6279", "metadata": {"taxonomy": ["p__Ascomycota", "c__Dothideomycetes", "o__Capnodiales", "f__Mycosphaerellaceae", "g__Cladosporium", "s__Cladosporium_sp_B09"]}},{"id": "denovo6290", "metadata": {"taxonomy": ["p__Ascomycota", "c__Dothideomycetes", "o__Pleosporales", "f__Pleosporaceae", "g__Lewia"]}},{"id": "denovo6303", "metadata": {"taxonomy": ["p__Basidiomycota", "c__Agaricomycetes", "o__Cantharellales", "f__Ceratobasidiaceae", "g__Thanatephorus"]}},{"id": "denovo6307", "metadata": {"taxonomy": ["p__Ascomycota", "c__unidentified", "o__unidentified", "f__unidentified", "g__unidentified", "s__Ascomycota_sp_OY30807"]}},{"id": "denovo6308", "metadata": {"taxonomy": ["p__Ascomycota", "c__Sordariomycetes", "o__Hypocreales", "f__Clavicipitaceae", "g__Beauveria", "s__Beauveria_bassiana"]}},{"id": "denovo6312", "metadata": {"taxonomy": ["p__Basidiomycota", "c__Incertae_sedis", "o__Malasseziales"]}},{"id": "denovo6318", "metadata": {"taxonomy": ["p__Basidiomycota", "c__Agaricomycetes", "o__Polyporales"]}},{"id": "denovo6325", "metadata": {"taxonomy": ["p__Ascomycota", "c__Dothideomycetes", "o__Pleosporales"]}},{"id": "denovo6330", "metadata": {"taxonomy": ["p__Ascomycota"]}},{"id": "denovo6331", "metadata": {"taxonomy": ["p__Ascomycota", "c__Dothideomycetes"]}},{"id": "denovo6333", "metadata": {"taxonomy": ["Unclassified"]}},{"id": "denovo6340", "metadata": {"taxonomy": ["p__Ascomycota"]}},{"id": "denovo6341", "metadata": {"taxonomy": ["p__Ascomycota", "c__Dothideomycetes", "o__Capnodiales", "f__Teratosphaeriaceae"]}},{"id": "denovo6342", "metadata": {"taxonomy": ["Unclassified"]}},{"id": "denovo6344", "metadata": {"taxonomy": ["p__Ascomycota", "c__Eurotiomycetes", "o__Eurotiales", "f__Trichocomaceae", "g__Penicillium"]}},{"id": "denovo6347", "metadata": {"taxonomy": ["Unclassified"]}},{"id": "denovo6348", "metadata": {"taxonomy": ["p__Basidiomycota", "c__Tremellomycetes", "o__Filobasidiales", "f__Filobasidiaceae", "g__Cryptococcus", "s__Cryptococcus_oeirensis"]}},{"id": "denovo6349", "metadata": {"taxonomy": ["p__Ascomycota", "c__Dothideomycetes", "o__Capnodiales", "f__Mycosphaerellaceae", "g__Cladosporium"]}},{"id": "denovo6355", "metadata": {"taxonomy": ["Unclassified"]}},{"id": "denovo6357", "metadata": {"taxonomy": ["p__Ascomycota", "c__Dothideomycetes", "o__Capnodiales"]}},{"id": "denovo6359", "metadata": {"taxonomy": ["p__Basidiomycota", "c__Agaricomycetes", "o__Polyporales", "f__Polyporaceae", "g__Daedaleopsis", "s__Daedaleopsis_flavida"]}},{"id": "denovo6362", "metadata": {"taxonomy": ["p__Basidiomycota", "c__Tremellomycetes", "o__Filobasidiales", "f__Filobasidiaceae", "g__Cryptococcus", "s__Cryptococcus_carnescens"]}},{"id": "denovo6365", "metadata": {"taxonomy": ["p__Ascomycota", "c__Eurotiomycetes"]}},{"id": "denovo6366", "metadata": {"taxonomy": ["p__Ascomycota", "c__Dothideomycetes", "o__Pleosporales", "f__Leptosphaeriaceae", "g__Leptosphaeria"]}},{"id": "denovo6367", "metadata": {"taxonomy": ["p__Ascomycota", "c__Dothideomycetes", "o__Capnodiales", "f__Mycosphaerellaceae", "g__Cladosporium", "s__Cladosporium_sp_B09"]}},{"id": "denovo6372", "metadata": {"taxonomy": ["Unclassified"]}},{"id": "denovo6375", "metadata": {"taxonomy": ["Unclassified"]}},{"id": "denovo6383", "metadata": {"taxonomy": ["p__Ascomycota", "c__Eurotiomycetes", "o__Eurotiales", "f__Trichocomaceae", "g__Aspergillus", "s__Aspergillus_gracilis"]}},{"id": "denovo6386", "metadata": {"taxonomy": ["p__Ascomycota", "c__Dothideomycetes", "o__Pleosporales", "f__Pleosporaceae"]}},{"id": "denovo6387", "metadata": {"taxonomy": ["p__Ascomycota", "c__Saccharomycetes", "o__Saccharomycetales", "f__Pichiaceae", "g__Pichia", "s__Pichia_farinosa"]}},{"id": "denovo6391", "metadata": {"taxonomy": ["p__Ascomycota", "c__Sordariomycetes"]}},{"id": "denovo6398", "metadata": {"taxonomy": ["p__Basidiomycota", "c__Incertae_sedis", "o__Malasseziales", "f__unidentified", "g__unidentified", "s__unculturedMalassezia"]}},{"id": "denovo6400", "metadata": {"taxonomy": ["p__Ascomycota", "c__Sordariomycetes", "o__Sordariales", "f__Lasiosphaeriaceae", "g__Schizothecium", "s__Schizothecium_inaequale"]}},{"id": "denovo6402", "metadata": {"taxonomy": ["Unclassified"]}},{"id": "denovo6409", "metadata": {"taxonomy": ["p__Ascomycota"]}},{"id": "denovo6410", "metadata": {"taxonomy": ["Unclassified"]}},{"id": "denovo6411", "metadata": {"taxonomy": ["p__Ascomycota", "c__Dothideomycetes", "o__Pleosporales", "f__Pleosporaceae"]}},{"id": "denovo6414", "metadata": {"taxonomy": ["p__Basidiomycota", "c__Agaricomycetes", "o__Polyporales", "f__Polyporaceae"]}},{"id": "denovo6417", "metadata": {"taxonomy": ["Unclassified"]}},{"id": "denovo6425", "metadata": {"taxonomy": ["p__Basidiomycota", "c__Tremellomycetes", "o__Filobasidiales", "f__Filobasidiaceae", "g__Cryptococcus"]}},{"id": "denovo6426", "metadata": {"taxonomy": ["p__Basidiomycota", "c__Tremellomycetes", "o__Filobasidiales", "f__Filobasidiaceae", "g__Cryptococcus", "s__Cryptococcus_stepposus"]}},{"id": "denovo6432", "metadata": {"taxonomy": ["p__Ascomycota", "c__Dothideomycetes", "o__Pleosporales", "f__Pleosporaceae"]}},{"id": "denovo6435", "metadata": {"taxonomy": ["p__Ascomycota", "c__Dothideomycetes", "o__Pleosporales", "f__Pleosporaceae", "g__Alternaria", "s__Alternaria_brassicae"]}},{"id": "denovo6439", "metadata": {"taxonomy": ["p__Basidiomycota", "c__Tremellomycetes", "o__Cystofilobasidiales", "f__Cystofilobasidiaceae", "g__Udeniomyces", "s__Udeniomyces_puniceus"]}},{"id": "denovo6442", "metadata": {"taxonomy": ["p__Ascomycota", "c__Dothideomycetes", "o__Myriangiales", "f__Elsinoaceae"]}},{"id": "denovo6444", "metadata": {"taxonomy": ["p__Ascomycota", "c__Sordariomycetes", "o__Sordariales"]}},{"id": "denovo6446", "metadata": {"taxonomy": ["p__Basidiomycota", "c__Tremellomycetes", "o__Filobasidiales", "f__Filobasidiaceae", "g__Cryptococcus", "s__Cryptococcus_oeirensis"]}},{"id": "denovo6447", "metadata": {"taxonomy": ["Unclassified"]}},{"id": "denovo6448", "metadata": {"taxonomy": ["Unclassified"]}},{"id": "denovo6450", "metadata": {"taxonomy": ["Unclassified"]}},{"id": "denovo6453", "metadata": {"taxonomy": ["p__Basidiomycota", "c__Exobasidiomycetes", "o__unidentified", "f__unidentified", "g__unidentified", "s__Exobasidiomycetidae_sp_IBL_03150"]}},{"id": "denovo6454", "metadata": {"taxonomy": ["p__Ascomycota", "c__Sordariomycetes", "o__Sordariales", "f__unidentified", "g__unidentified", "s__Sordariales_sp_AP_2012"]}},{"id": "denovo6457", "metadata": {"taxonomy": ["Unclassified"]}},{"id": "denovo6460", "metadata": {"taxonomy": ["p__unidentified", "c__unidentified", "o__unidentified", "f__unidentified", "g__unidentified", "s__fungal_endophyte_sp_P1318E"]}},{"id": "denovo6466", "metadata": {"taxonomy": ["p__Ascomycota", "c__Dothideomycetes", "o__Pleosporales", "f__Pleosporaceae"]}},{"id": "denovo6469", "metadata": {"taxonomy": ["p__Ascomycota", "c__Dothideomycetes"]}},{"id": "denovo6473", "metadata": {"taxonomy": ["Unclassified"]}},{"id": "denovo6474", "metadata": {"taxonomy": ["Unclassified"]}},{"id": "denovo6477", "metadata": {"taxonomy": ["p__Basidiomycota", "c__Tremellomycetes"]}},{"id": "denovo6480", "metadata": {"taxonomy": ["p__Basidiomycota", "c__Agaricomycetes", "o__Polyporales", "f__Meruliaceae", "g__Phlebia"]}},{"id": "denovo6482", "metadata": {"taxonomy": ["p__Zygomycota", "c__Incertae_sedis", "o__Mucorales", "f__Mucoraceae", "g__Rhizopus", "s__Rhizopus_homothallicus"]}},{"id": "denovo6485", "metadata": {"taxonomy": ["Unclassified"]}},{"id": "denovo6487", "metadata": {"taxonomy": ["p__Ascomycota", "c__Sordariomycetes", "o__Sordariales", "f__Chaetomiaceae"]}},{"id": "denovo6490", "metadata": {"taxonomy": ["p__Ascomycota", "c__Pezizomycetes", "o__Pezizales", "f__unidentified", "g__unidentified", "s__Pezizales_sp_P10"]}},{"id": "denovo6493", "metadata": {"taxonomy": ["p__Basidiomycota", "c__Tremellomycetes", "o__Cystofilobasidiales", "f__Cystofilobasidiaceae", "g__Udeniomyces", "s__Udeniomyces_pseudopyricola"]}},{"id": "denovo6496", "metadata": {"taxonomy": ["Unclassified"]}},{"id": "denovo6513", "metadata": {"taxonomy": ["p__Ascomycota", "c__Sordariomycetes", "o__Hypocreales", "f__Incertae_sedis", "g__Acremonium", "s__Acremonium_implicatum"]}},{"id": "denovo6523", "metadata": {"taxonomy": ["Unclassified"]}},{"id": "denovo6525", "metadata": {"taxonomy": ["Unclassified"]}},{"id": "denovo6531", "metadata": {"taxonomy": ["p__Ascomycota", "c__Eurotiomycetes", "o__Eurotiales", "f__Trichocomaceae", "g__Penicillium"]}},{"id": "denovo6540", "metadata": {"taxonomy": ["Unclassified"]}},{"id": "denovo6543", "metadata": {"taxonomy": ["p__Ascomycota", "c__Sordariomycetes", "o__Hypocreales", "f__Incertae_sedis", "g__Acremonium", "s__Acremonium_chrysogenum"]}},{"id": "denovo6546", "metadata": {"taxonomy": ["p__Ascomycota", "c__Pezizomycetes", "o__Pezizales", "f__Incertae_sedis", "g__Cephaliophora", "s__Cephaliophora_tropica"]}},{"id": "denovo6552", "metadata": {"taxonomy": ["Unclassified"]}},{"id": "denovo6559", "metadata": {"taxonomy": ["p__Basidiomycota", "c__Tremellomycetes", "o__Tremellales", "f__Tremellaceae", "g__unidentified", "s__unculturedBulleromyces"]}},{"id": "denovo6561", "metadata": {"taxonomy": ["Unclassified"]}},{"id": "denovo6573", "metadata": {"taxonomy": ["p__Ascomycota", "c__Dothideomycetes", "o__Pleosporales"]}},{"id": "denovo6574", "metadata": {"taxonomy": ["p__Ascomycota"]}},{"id": "denovo6576", "metadata": {"taxonomy": ["p__Basidiomycota", "c__unidentified", "o__unidentified", "f__unidentified", "g__unidentified"]}},{"id": "denovo6586", "metadata": {"taxonomy": ["p__Ascomycota"]}},{"id": "denovo6587", "metadata": {"taxonomy": ["p__Basidiomycota", "c__Agaricomycetes", "o__Agaricales", "f__Schizophyllaceae", "g__Schizophyllum", "s__Schizophyllum_commune"]}},{"id": "denovo6588", "metadata": {"taxonomy": ["p__Basidiomycota", "c__Agaricomycetes"]}},{"id": "denovo6594", "metadata": {"taxonomy": ["p__Ascomycota", "c__unidentified", "o__unidentified", "f__unidentified", "g__unidentified", "s__Ascomycota_sp_ARIZ_CVIle2_5"]}},{"id": "denovo6597", "metadata": {"taxonomy": ["p__Ascomycota", "c__Eurotiomycetes", "o__Eurotiales", "f__Trichocomaceae", "g__Aspergillus", "s__Aspergillus_japonicus"]}},{"id": "denovo6603", "metadata": {"taxonomy": ["p__Basidiomycota", "c__Exobasidiomycetes", "o__Incertae_sedis", "f__Incertae_sedis", "g__Tilletiopsis", "s__Tilletiopsis_sp_GX3_1C"]}},{"id": "denovo6606", "metadata": {"taxonomy": ["p__Basidiomycota", "c__Agaricomycetes", "o__Agaricales", "f__Psathyrellaceae", "g__Coprinellus", "s__Coprinellus_sp_9_LGN_2011"]}},{"id": "denovo6608", "metadata": {"taxonomy": ["p__Ascomycota", "c__Eurotiomycetes", "o__Eurotiales", "f__Trichocomaceae", "g__Aspergillus", "s__Aspergillus_gracilis"]}},{"id": "denovo6610", "metadata": {"taxonomy": ["p__Ascomycota", "c__Dothideomycetes", "o__Pleosporales", "f__Pleosporaceae", "g__Ulocladium"]}},{"id": "denovo6616", "metadata": {"taxonomy": ["Unclassified"]}},{"id": "denovo6618", "metadata": {"taxonomy": ["p__Chytridiomycota", "c__Chytridiomycetes", "o__Rhizophlyctidales", "f__Rhizophlyctidaceae", "g__Rhizophlyctis", "s__Rhizophlyctis_rosea"]}},{"id": "denovo6625", "metadata": {"taxonomy": ["Unclassified"]}},{"id": "denovo6632", "metadata": {"taxonomy": ["p__Ascomycota", "c__Dothideomycetes", "o__Capnodiales", "f__Teratosphaeriaceae", "g__Teratosphaeria", "s__Teratosphaeria_sp_SGE7"]}},{"id": "denovo6634", "metadata": {"taxonomy": ["p__Ascomycota", "c__Eurotiomycetes", "o__Eurotiales", "f__Trichocomaceae", "g__Aspergillus"]}},{"id": "denovo6637", "metadata": {"taxonomy": ["p__Ascomycota"]}},{"id": "denovo6640", "metadata": {"taxonomy": ["p__Ascomycota", "c__Leotiomycetes", "o__Helotiales"]}},{"id": "denovo6658", "metadata": {"taxonomy": ["Unclassified"]}},{"id": "denovo6659", "metadata": {"taxonomy": ["Unclassified"]}},{"id": "denovo6670", "metadata": {"taxonomy": ["p__Basidiomycota", "c__Agaricomycetes", "o__Hymenochaetales", "f__Hymenochaetaceae", "g__Phellinus", "s__Phellinus_noxius"]}},{"id": "denovo6671", "metadata": {"taxonomy": ["p__Ascomycota", "c__Leotiomycetes", "o__Helotiales", "f__Sclerotiniaceae", "g__Botryotinia", "s__Botryotinia_fuckeliana"]}},{"id": "denovo6676", "metadata": {"taxonomy": ["p__Ascomycota", "c__Sordariomycetes", "o__Hypocreales", "f__Nectriaceae", "g__Gibberella", "s__Gibberella_intermedia"]}},{"id": "denovo6683", "metadata": {"taxonomy": ["p__Ascomycota", "c__Dothideomycetes"]}},{"id": "denovo6684", "metadata": {"taxonomy": ["p__Ascomycota", "c__Sordariomycetes", "o__Microascales", "f__Microascaceae", "g__Scedosporium", "s__Scedosporium_prolificans"]}},{"id": "denovo6697", "metadata": {"taxonomy": ["p__Ascomycota", "c__Sordariomycetes"]}},{"id": "denovo6698", "metadata": {"taxonomy": ["Unclassified"]}},{"id": "denovo6704", "metadata": {"taxonomy": ["p__Basidiomycota", "c__Tremellomycetes", "o__Filobasidiales", "f__Filobasidiaceae", "g__Cryptococcus", "s__Cryptococcus_sp_HB_1222"]}},{"id": "denovo6709", "metadata": {"taxonomy": ["p__Ascomycota", "c__Eurotiomycetes", "o__Eurotiales", "f__Trichocomaceae", "g__Aspergillus", "s__Aspergillus_niger"]}},{"id": "denovo6710", "metadata": {"taxonomy": ["Unclassified"]}},{"id": "denovo6713", "metadata": {"taxonomy": ["Unclassified"]}},{"id": "denovo6719", "metadata": {"taxonomy": ["p__Ascomycota", "c__Sordariomycetes", "o__Xylariales", "f__Xylariaceae", "g__Xylaria", "s__Xylaria_feejeensis"]}},{"id": "denovo6721", "metadata": {"taxonomy": ["p__Ascomycota", "c__Sordariomycetes", "o__Hypocreales", "f__Nectriaceae"]}},{"id": "denovo6722", "metadata": {"taxonomy": ["p__Ascomycota", "c__Sordariomycetes", "o__Sordariales", "f__Chaetomiaceae", "g__Chaetomium", "s__Chaetomium_sp_ATT038"]}},{"id": "denovo6726", "metadata": {"taxonomy": ["p__Basidiomycota", "c__Tremellomycetes", "o__Filobasidiales", "f__Filobasidiaceae", "g__Cryptococcus"]}},{"id": "denovo6732", "metadata": {"taxonomy": ["Unclassified"]}},{"id": "denovo6735", "metadata": {"taxonomy": ["p__Basidiomycota"]}},{"id": "denovo6745", "metadata": {"taxonomy": ["p__Ascomycota", "c__Sordariomycetes", "o__Hypocreales"]}},{"id": "denovo6748", "metadata": {"taxonomy": ["Unclassified"]}},{"id": "denovo6752", "metadata": {"taxonomy": ["p__Ascomycota"]}},{"id": "denovo6753", "metadata": {"taxonomy": ["p__Ascomycota"]}},{"id": "denovo6759", "metadata": {"taxonomy": ["p__Ascomycota", "c__Dothideomycetes", "o__Capnodiales"]}},{"id": "denovo6771", "metadata": {"taxonomy": ["Unclassified"]}},{"id": "denovo6783", "metadata": {"taxonomy": ["Unclassified"]}},{"id": "denovo6787", "metadata": {"taxonomy": ["p__Ascomycota", "c__Incertae_sedis", "o__Incertae_sedis", "f__Incertae_sedis", "g__Calcarisporiella", "s__Calcarisporiella_sp_YP_2010"]}},{"id": "denovo6791", "metadata": {"taxonomy": ["Unclassified"]}},{"id": "denovo6799", "metadata": {"taxonomy": ["Unclassified"]}},{"id": "denovo6802", "metadata": {"taxonomy": ["p__Ascomycota", "c__Dothideomycetes", "o__Pleosporales"]}},{"id": "denovo6814", "metadata": {"taxonomy": ["p__Basidiomycota", "c__Agaricomycetes", "o__Agaricales", "f__Marasmiaceae", "g__Marasmius"]}},{"id": "denovo6815", "metadata": {"taxonomy": ["p__Ascomycota", "c__Dothideomycetes", "o__Pleosporales"]}},{"id": "denovo6829", "metadata": {"taxonomy": ["p__Ascomycota", "c__Sordariomycetes", "o__Sordariales", "f__Lasiosphaeriaceae", "g__Schizothecium", "s__Schizothecium_inaequale"]}},{"id": "denovo6841", "metadata": {"taxonomy": ["p__Ascomycota", "c__Pezizomycetes", "o__Pezizales", "f__unidentified", "g__unidentified", "s__Pezizales_sp_P10"]}},{"id": "denovo6846", "metadata": {"taxonomy": ["p__Basidiomycota", "c__Exobasidiomycetes", "o__Incertae_sedis", "f__Incertae_sedis", "g__Tilletiopsis", "s__Tilletiopsis_fulvescens"]}},{"id": "denovo6853", "metadata": {"taxonomy": ["Unclassified"]}},{"id": "denovo6854", "metadata": {"taxonomy": ["p__Ascomycota", "c__Dothideomycetes", "o__Pleosporales", "f__Phaeosphaeriaceae", "g__Ampelomyces"]}},{"id": "denovo6874", "metadata": {"taxonomy": ["p__Ascomycota", "c__Sordariomycetes", "o__Sordariales", "f__Chaetomiaceae", "g__Chaetomium"]}},{"id": "denovo6887", "metadata": {"taxonomy": ["p__Ascomycota", "c__Dothideomycetes", "o__Capnodiales", "f__unidentified", "g__unidentified", "s__Capnodiales_sp_TR006"]}},{"id": "denovo6889", "metadata": {"taxonomy": ["p__Ascomycota", "c__Eurotiomycetes", "o__Chaetothyriales", "f__Herpotrichiellaceae", "g__Phaeococcomyces", "s__Phaeococcomyces_chersonesos"]}},{"id": "denovo6893", "metadata": {"taxonomy": ["p__Ascomycota", "c__Saccharomycetes", "o__Saccharomycetales", "f__Debaryomycetaceae", "g__Meyerozyma"]}},{"id": "denovo6895", "metadata": {"taxonomy": ["Unclassified"]}},{"id": "denovo6905", "metadata": {"taxonomy": ["p__Ascomycota", "c__Saccharomycetes", "o__Saccharomycetales", "f__Saccharomycodaceae", "g__Hanseniaspora", "s__Hanseniaspora_uvarum"]}},{"id": "denovo6908", "metadata": {"taxonomy": ["p__Ascomycota", "c__unidentified", "o__unidentified", "f__unidentified", "g__unidentified", "s__ascomycete_sp_IBWF79B_90A"]}},{"id": "denovo6911", "metadata": {"taxonomy": ["p__Basidiomycota", "c__Exobasidiomycetes", "o__Incertae_sedis", "f__Incertae_sedis", "g__Meira", "s__Meira_sp_VegaE2_32"]}},{"id": "denovo6914", "metadata": {"taxonomy": ["p__Ascomycota", "c__Sordariomycetes", "o__Sordariales", "f__Lasiosphaeriaceae"]}},{"id": "denovo6917", "metadata": {"taxonomy": ["p__Ascomycota", "c__Sordariomycetes", "o__Hypocreales", "f__Nectriaceae", "g__Gibberella"]}},{"id": "denovo6928", "metadata": {"taxonomy": ["p__Basidiomycota", "c__Tremellomycetes", "o__Filobasidiales", "f__Filobasidiaceae", "g__Cryptococcus", "s__Cryptococcus_magnus"]}},{"id": "denovo6935", "metadata": {"taxonomy": ["p__Ascomycota", "c__Pezizomycetes", "o__Pezizales", "f__unidentified", "g__unidentified", "s__Pezizales_sp_P10"]}},{"id": "denovo6936", "metadata": {"taxonomy": ["p__Ascomycota"]}},{"id": "denovo6940", "metadata": {"taxonomy": ["Unclassified"]}},{"id": "denovo6945", "metadata": {"taxonomy": ["p__Basidiomycota", "c__Agaricomycetes", "o__Agaricales", "f__Psathyrellaceae", "g__Coprinopsis"]}},{"id": "denovo6947", "metadata": {"taxonomy": ["p__Ascomycota", "c__Eurotiomycetes", "o__Eurotiales", "f__Trichocomaceae", "g__Aspergillus", "s__Aspergillus_ochraceopetaliformis"]}},{"id": "denovo6954", "metadata": {"taxonomy": ["p__Ascomycota", "c__Sordariomycetes", "o__Hypocreales", "f__Cordycipitaceae", "g__Lecanicillium", "s__Lecanicillium_fusisporum"]}},{"id": "denovo6959", "metadata": {"taxonomy": ["p__Basidiomycota"]}},{"id": "denovo6963", "metadata": {"taxonomy": ["p__Ascomycota", "c__Dothideomycetes", "o__Pleosporales", "f__Pleosporaceae", "g__Lewia"]}},{"id": "denovo6965", "metadata": {"taxonomy": ["p__Ascomycota", "c__unidentified", "o__unidentified", "f__unidentified", "g__unidentified", "s__Ascomycota_sp_MA5353"]}},{"id": "denovo6971", "metadata": {"taxonomy": ["p__Basidiomycota", "c__Agaricomycetes", "o__Polyporales"]}},{"id": "denovo6980", "metadata": {"taxonomy": ["Unclassified"]}},{"id": "denovo6989", "metadata": {"taxonomy": ["Unclassified"]}},{"id": "denovo6992", "metadata": {"taxonomy": ["p__Ascomycota"]}},{"id": "denovo6999", "metadata": {"taxonomy": ["p__Basidiomycota", "c__Incertae_sedis", "o__Malasseziales", "f__unidentified", "g__unidentified", "s__unculturedMalassezia"]}},{"id": "denovo7000", "metadata": {"taxonomy": ["Unclassified"]}},{"id": "denovo7001", "metadata": {"taxonomy": ["p__Ascomycota", "c__Eurotiomycetes", "o__Chaetothyriales", "f__Herpotrichiellaceae", "g__Rhinocladiella", "s__Rhinocladiella_atrovirens"]}},{"id": "denovo7002", "metadata": {"taxonomy": ["p__Basidiomycota", "c__Agaricomycetes", "o__Polyporales", "f__unidentified", "g__unidentified", "s__unculturedfungus"]}},{"id": "denovo7003", "metadata": {"taxonomy": ["p__Basidiomycota", "c__Agaricomycetes", "o__Agaricales", "f__Schizophyllaceae", "g__Schizophyllum", "s__Schizophyllum_commune"]}},{"id": "denovo7004", "metadata": {"taxonomy": ["p__Ascomycota", "c__Dothideomycetes", "o__Capnodiales", "f__Mycosphaerellaceae", "g__unidentified", "s__unculturedCladosporium"]}},{"id": "denovo7005", "metadata": {"taxonomy": ["p__Ascomycota", "c__Dothideomycetes", "o__Capnodiales", "f__Mycosphaerellaceae", "g__unidentified", "s__unculturedCladosporium"]}},{"id": "denovo7006", "metadata": {"taxonomy": ["Unclassified"]}},{"id": "denovo7018", "metadata": {"taxonomy": ["p__Ascomycota", "c__Saccharomycetes", "o__Saccharomycetales", "f__Pichiaceae", "g__Pichia"]}},{"id": "denovo7027", "metadata": {"taxonomy": ["p__Basidiomycota", "c__Agaricomycetes", "o__Agaricales", "f__Marasmiaceae", "g__Marasmius"]}},{"id": "denovo7034", "metadata": {"taxonomy": ["p__Basidiomycota", "c__Agaricomycetes", "o__Russulales", "f__Peniophoraceae", "g__Peniophora"]}},{"id": "denovo7037", "metadata": {"taxonomy": ["p__Ascomycota"]}},{"id": "denovo7038", "metadata": {"taxonomy": ["p__Ascomycota", "c__Eurotiomycetes", "o__Eurotiales", "f__Trichocomaceae"]}},{"id": "denovo7044", "metadata": {"taxonomy": ["Unclassified"]}},{"id": "denovo7050", "metadata": {"taxonomy": ["p__Basidiomycota", "c__Incertae_sedis", "o__Malasseziales", "f__unidentified", "g__unidentified", "s__unculturedMalassezia"]}},{"id": "denovo7063", "metadata": {"taxonomy": ["p__Ascomycota", "c__Dothideomycetes", "o__Botryosphaeriales", "f__Botryosphaeriaceae"]}},{"id": "denovo7064", "metadata": {"taxonomy": ["p__Ascomycota", "c__Dothideomycetes", "o__Pleosporales", "f__Phaeosphaeriaceae", "g__Stagonospora"]}},{"id": "denovo7065", "metadata": {"taxonomy": ["Unclassified"]}},{"id": "denovo7067", "metadata": {"taxonomy": ["p__Ascomycota", "c__Sordariomycetes", "o__Xylariales", "f__Xylariaceae", "g__Daldinia", "s__Daldinia_eschscholzii"]}},{"id": "denovo7069", "metadata": {"taxonomy": ["Unclassified"]}},{"id": "denovo7070", "metadata": {"taxonomy": ["p__Basidiomycota", "c__Tremellomycetes"]}},{"id": "denovo7076", "metadata": {"taxonomy": ["Unclassified"]}},{"id": "denovo7079", "metadata": {"taxonomy": ["p__Ascomycota", "c__Eurotiomycetes", "o__Onygenales", "f__Gymnoascaceae"]}},{"id": "denovo7082", "metadata": {"taxonomy": ["p__Ascomycota", "c__Sordariomycetes", "o__Xylariales", "f__Xylariaceae"]}},{"id": "denovo7093", "metadata": {"taxonomy": ["Unclassified"]}},{"id": "denovo7103", "metadata": {"taxonomy": ["Unclassified"]}},{"id": "denovo7106", "metadata": {"taxonomy": ["Unclassified"]}},{"id": "denovo7108", "metadata": {"taxonomy": ["p__Ascomycota", "c__Sordariomycetes", "o__Microascales", "f__Microascaceae", "g__Scedosporium", "s__Scedosporium_prolificans"]}},{"id": "denovo7117", "metadata": {"taxonomy": ["p__Ascomycota", "c__Sordariomycetes", "o__Sordariales", "f__Lasiosphaeriaceae"]}},{"id": "denovo7118", "metadata": {"taxonomy": ["p__Ascomycota", "c__Sordariomycetes", "o__Microascales", "f__Microascaceae", "g__Scopulariopsis"]}},{"id": "denovo7125", "metadata": {"taxonomy": ["p__Basidiomycota", "c__Tremellomycetes", "o__Filobasidiales", "f__Filobasidiaceae", "g__Cryptococcus"]}},{"id": "denovo7126", "metadata": {"taxonomy": ["p__Ascomycota", "c__Sordariomycetes", "o__Sordariales", "f__Chaetomiaceae", "g__Chaetomium", "s__Chaetomium_globosum"]}},{"id": "denovo7132", "metadata": {"taxonomy": ["p__Ascomycota", "c__Dothideomycetes", "o__Pleosporales", "f__Pleosporaceae"]}},{"id": "denovo7133", "metadata": {"taxonomy": ["p__Ascomycota", "c__Sordariomycetes", "o__Phyllachorales", "f__Phyllachoraceae", "g__Colletotrichum", "s__Colletotrichum_pisi"]}},{"id": "denovo7143", "metadata": {"taxonomy": ["p__Basidiomycota", "c__Microbotryomycetes", "o__Sporidiobolales", "f__Incertae_sedis"]}},{"id": "denovo7144", "metadata": {"taxonomy": ["p__Basidiomycota", "c__Incertae_sedis", "o__Malasseziales", "f__unidentified", "g__unidentified", "s__unculturedMalassezia"]}},{"id": "denovo7152", "metadata": {"taxonomy": ["p__Basidiomycota", "c__Tremellomycetes", "o__Tremellales", "f__Trichosporonaceae", "g__Trichosporon", "s__Trichosporon_asahii"]}},{"id": "denovo7158", "metadata": {"taxonomy": ["p__Basidiomycota", "c__Microbotryomycetes", "o__Sporidiobolales", "f__Incertae_sedis", "g__Rhodotorula", "s__Rhodotorula_sp_CBS_10104"]}},{"id": "denovo7160", "metadata": {"taxonomy": ["p__Ascomycota", "c__Sordariomycetes", "o__Hypocreales", "f__Hypocreaceae", "g__Trichoderma"]}},{"id": "denovo7166", "metadata": {"taxonomy": ["p__Ascomycota", "c__Saccharomycetes", "o__Saccharomycetales", "f__Incertae_sedis", "g__Candida", "s__Candida_orthopsilosis"]}},{"id": "denovo7169", "metadata": {"taxonomy": ["Unclassified"]}},{"id": "denovo7170", "metadata": {"taxonomy": ["p__Basidiomycota", "c__unidentified", "o__unidentified", "f__unidentified", "g__unidentified"]}},{"id": "denovo7172", "metadata": {"taxonomy": ["Unclassified"]}},{"id": "denovo7173", "metadata": {"taxonomy": ["p__Ascomycota", "c__Sordariomycetes", "o__Hypocreales", "f__Incertae_sedis", "g__Acremonium", "s__Acremonium_sp_ATT126"]}},{"id": "denovo7179", "metadata": {"taxonomy": ["Unclassified"]}},{"id": "denovo7184", "metadata": {"taxonomy": ["p__Ascomycota", "c__Sordariomycetes", "o__Xylariales", "f__Xylariaceae", "g__unidentified", "s__Xylariaceae_sp_BCC_18861"]}},{"id": "denovo7188", "metadata": {"taxonomy": ["p__Ascomycota", "c__Eurotiomycetes", "o__Eurotiales", "f__Trichocomaceae", "g__Aspergillus", "s__Aspergillus_penicillioides"]}},{"id": "denovo7191", "metadata": {"taxonomy": ["p__Basidiomycota"]}},{"id": "denovo7195", "metadata": {"taxonomy": ["p__Ascomycota", "c__Dothideomycetes", "o__Pleosporales", "f__Pleosporaceae", "g__Pleospora"]}},{"id": "denovo7197", "metadata": {"taxonomy": ["p__Basidiomycota", "c__Agaricomycetes", "o__Agaricales", "f__Psathyrellaceae", "g__Coprinellus", "s__Coprinellus_sp_9_LGN_2011"]}},{"id": "denovo7201", "metadata": {"taxonomy": ["p__Ascomycota", "c__Sordariomycetes"]}},{"id": "denovo7202", "metadata": {"taxonomy": ["p__Ascomycota", "c__Dothideomycetes", "o__Pleosporales", "f__Lophiostomataceae", "g__Lophiostoma"]}},{"id": "denovo7204", "metadata": {"taxonomy": ["p__Ascomycota"]}},{"id": "denovo7207", "metadata": {"taxonomy": ["Unclassified"]}},{"id": "denovo7210", "metadata": {"taxonomy": ["p__Basidiomycota", "c__Agaricomycetes", "o__Agaricales"]}},{"id": "denovo7214", "metadata": {"taxonomy": ["p__Chytridiomycota"]}},{"id": "denovo7217", "metadata": {"taxonomy": ["Unclassified"]}},{"id": "denovo7224", "metadata": {"taxonomy": ["Unclassified"]}},{"id": "denovo7228", "metadata": {"taxonomy": ["Unclassified"]}},{"id": "denovo7231", "metadata": {"taxonomy": ["p__Ascomycota", "c__Pezizomycetes", "o__Pezizales", "f__unidentified", "g__unidentified", "s__Pezizales_sp_P10"]}},{"id": "denovo7232", "metadata": {"taxonomy": ["Unclassified"]}},{"id": "denovo7236", "metadata": {"taxonomy": ["p__Ascomycota"]}},{"id": "denovo7242", "metadata": {"taxonomy": ["p__Basidiomycota", "c__Agaricomycetes"]}},{"id": "denovo7258", "metadata": {"taxonomy": ["p__Ascomycota", "c__Eurotiomycetes", "o__Onygenales", "f__Gymnoascaceae", "g__Gymnascella", "s__Gymnascella_aurantiaca"]}},{"id": "denovo7263", "metadata": {"taxonomy": ["Unclassified"]}},{"id": "denovo7265", "metadata": {"taxonomy": ["p__Ascomycota", "c__Sordariomycetes", "o__Xylariales", "f__Diatrypaceae", "g__Eutypella", "s__Eutypella_scoparia"]}},{"id": "denovo7269", "metadata": {"taxonomy": ["p__Ascomycota", "c__Dothideomycetes", "o__Capnodiales"]}},{"id": "denovo7271", "metadata": {"taxonomy": ["p__Ascomycota"]}},{"id": "denovo7280", "metadata": {"taxonomy": ["p__Ascomycota", "c__Sordariomycetes", "o__Hypocreales", "f__Nectriaceae", "g__Gibberella", "s__Gibberella_zeae"]}},{"id": "denovo7282", "metadata": {"taxonomy": ["p__Ascomycota", "c__Saccharomycetes", "o__Saccharomycetales", "f__Saccharomycetaceae", "g__Torulaspora", "s__Torulaspora_delbrueckii"]}},{"id": "denovo7287", "metadata": {"taxonomy": ["p__Ascomycota", "c__Eurotiomycetes", "o__Eurotiales", "f__Trichocomaceae", "g__Aspergillus", "s__Aspergillus_penicillioides"]}},{"id": "denovo7290", "metadata": {"taxonomy": ["p__Ascomycota"]}},{"id": "denovo7292", "metadata": {"taxonomy": ["p__Basidiomycota", "c__Ustilaginomycetes", "o__Ustilaginales", "f__Ustilaginaceae", "g__Ustilago", "s__Ustilago_hordei"]}},{"id": "denovo7293", "metadata": {"taxonomy": ["p__Ascomycota", "c__Sordariomycetes", "o__Microascales", "f__Microascaceae", "g__Doratomyces", "s__Doratomyces_sp_BMP2929"]}},{"id": "denovo7296", "metadata": {"taxonomy": ["p__Ascomycota", "c__Leotiomycetes", "o__Helotiales", "f__Incertae_sedis", "g__Gloeotinia", "s__Gloeotinia_temulenta"]}},{"id": "denovo7301", "metadata": {"taxonomy": ["p__Ascomycota", "c__Dothideomycetes", "o__Capnodiales", "f__Mycosphaerellaceae"]}},{"id": "denovo7304", "metadata": {"taxonomy": ["p__Basidiomycota", "c__Agaricomycetes", "o__Agaricales", "f__Psathyrellaceae", "g__Coprinopsis"]}},{"id": "denovo7305", "metadata": {"taxonomy": ["p__Ascomycota", "c__Sordariomycetes", "o__Hypocreales", "f__Incertae_sedis", "g__Stachybotrys", "s__Stachybotrys_microspora"]}},{"id": "denovo7307", "metadata": {"taxonomy": ["p__Basidiomycota", "c__Microbotryomycetes", "o__Sporidiobolales", "f__Incertae_sedis", "g__Rhodotorula", "s__Rhodotorula_mucilaginosa"]}},{"id": "denovo7308", "metadata": {"taxonomy": ["Unclassified"]}},{"id": "denovo7309", "metadata": {"taxonomy": ["p__Ascomycota", "c__Eurotiomycetes", "o__Eurotiales", "f__Trichocomaceae", "g__Aspergillus", "s__Aspergillus_caespitosus"]}},{"id": "denovo7316", "metadata": {"taxonomy": ["Unclassified"]}},{"id": "denovo7330", "metadata": {"taxonomy": ["p__Ascomycota", "c__Dothideomycetes", "o__Capnodiales", "f__Mycosphaerellaceae", "g__Cladosporium"]}},{"id": "denovo7331", "metadata": {"taxonomy": ["p__Ascomycota", "c__Saccharomycetes", "o__Saccharomycetales"]}},{"id": "denovo7335", "metadata": {"taxonomy": ["Unclassified"]}},{"id": "denovo7337", "metadata": {"taxonomy": ["p__Ascomycota", "c__Saccharomycetes", "o__Saccharomycetales", "f__Incertae_sedis", "g__Candida", "s__Candida_ethanolica"]}},{"id": "denovo7346", "metadata": {"taxonomy": ["p__Ascomycota"]}},{"id": "denovo7348", "metadata": {"taxonomy": ["p__Ascomycota"]}},{"id": "denovo7349", "metadata": {"taxonomy": ["p__Ascomycota", "c__Sordariomycetes", "o__Microascales", "f__Microascaceae"]}},{"id": "denovo7350", "metadata": {"taxonomy": ["p__Ascomycota", "c__Dothideomycetes", "o__Pleosporales", "f__Sporormiaceae"]}},{"id": "denovo7351", "metadata": {"taxonomy": ["p__Ascomycota"]}},{"id": "denovo7355", "metadata": {"taxonomy": ["p__Ascomycota"]}},{"id": "denovo7358", "metadata": {"taxonomy": ["p__Ascomycota", "c__Sordariomycetes"]}},{"id": "denovo7362", "metadata": {"taxonomy": ["Unclassified"]}},{"id": "denovo7364", "metadata": {"taxonomy": ["p__Ascomycota", "c__Sordariomycetes", "o__Sordariales", "f__Chaetomiaceae", "g__Chaetomium"]}},{"id": "denovo7375", "metadata": {"taxonomy": ["p__Zygomycota", "c__Incertae_sedis", "o__Mucorales", "f__Mucoraceae", "g__Mucor"]}},{"id": "denovo7377", "metadata": {"taxonomy": ["p__Basidiomycota", "c__Agaricomycetes"]}},{"id": "denovo7387", "metadata": {"taxonomy": ["p__Ascomycota", "c__Dothideomycetes", "o__Pleosporales", "f__Sporormiaceae", "g__Westerdykella"]}},{"id": "denovo7389", "metadata": {"taxonomy": ["p__Ascomycota", "c__Eurotiomycetes", "o__Eurotiales", "f__Trichocomaceae"]}},{"id": "denovo7394", "metadata": {"taxonomy": ["p__Ascomycota", "c__Dothideomycetes", "o__Capnodiales", "f__Mycosphaerellaceae"]}},{"id": "denovo7403", "metadata": {"taxonomy": ["p__Ascomycota", "c__Dothideomycetes"]}},{"id": "denovo7413", "metadata": {"taxonomy": ["Unclassified"]}},{"id": "denovo7414", "metadata": {"taxonomy": ["p__Basidiomycota", "c__Tremellomycetes", "o__Filobasidiales", "f__Filobasidiaceae", "g__Cryptococcus", "s__Cryptococcus_sp_AL_V"]}},{"id": "denovo7416", "metadata": {"taxonomy": ["p__Basidiomycota", "c__Incertae_sedis", "o__Malasseziales"]}},{"id": "denovo7423", "metadata": {"taxonomy": ["p__Basidiomycota", "c__Tremellomycetes", "o__Filobasidiales", "f__Filobasidiaceae", "g__Cryptococcus", "s__Cryptococcus_magnus"]}},{"id": "denovo7428", "metadata": {"taxonomy": ["p__Ascomycota", "c__Saccharomycetes", "o__Saccharomycetales", "f__Incertae_sedis", "g__Lodderomyces", "s__Lodderomyces_elongisporus"]}},{"id": "denovo7432", "metadata": {"taxonomy": ["p__Ascomycota", "c__Sordariomycetes", "o__Microascales", "f__Microascaceae", "g__Scopulariopsis", "s__Scopulariopsis_sp_CID606"]}},{"id": "denovo7435", "metadata": {"taxonomy": ["p__Basidiomycota", "c__Exobasidiomycetes", "o__Incertae_sedis", "f__Incertae_sedis", "g__Tilletiopsis"]}},{"id": "denovo7441", "metadata": {"taxonomy": ["p__Basidiomycota", "c__Tremellomycetes", "o__Filobasidiales", "f__Filobasidiaceae", "g__Cryptococcus", "s__Cryptococcus_magnus"]}},{"id": "denovo7443", "metadata": {"taxonomy": ["p__Ascomycota", "c__Sordariomycetes", "o__Microascales", "f__Microascaceae"]}},{"id": "denovo7444", "metadata": {"taxonomy": ["p__Ascomycota", "c__Dothideomycetes", "o__Capnodiales", "f__Mycosphaerellaceae", "g__Cladosporium"]}},{"id": "denovo7450", "metadata": {"taxonomy": ["p__Basidiomycota", "c__Wallemiomycetes", "o__Wallemiales", "f__Wallemiaceae", "g__Wallemia", "s__Wallemia_sebi"]}},{"id": "denovo7451", "metadata": {"taxonomy": ["Unclassified"]}},{"id": "denovo7452", "metadata": {"taxonomy": ["p__unidentified", "c__unidentified", "o__unidentified", "f__unidentified", "g__unidentified", "s__fungal_sp_D6_2_2"]}},{"id": "denovo7453", "metadata": {"taxonomy": ["p__Ascomycota"]}},{"id": "denovo7455", "metadata": {"taxonomy": ["Unclassified"]}},{"id": "denovo7456", "metadata": {"taxonomy": ["Unclassified"]}},{"id": "denovo7465", "metadata": {"taxonomy": ["p__Ascomycota", "c__Dothideomycetes", "o__Capnodiales", "f__Mycosphaerellaceae", "g__Cladosporium", "s__Cladosporium_sp_F128"]}},{"id": "denovo7479", "metadata": {"taxonomy": ["Unclassified"]}},{"id": "denovo7488", "metadata": {"taxonomy": ["p__Basidiomycota", "c__Agaricomycetes", "o__Agaricales", "f__Psathyrellaceae", "g__Parasola", "s__Parasola_schroeterii"]}},{"id": "denovo7492", "metadata": {"taxonomy": ["Unclassified"]}},{"id": "denovo7503", "metadata": {"taxonomy": ["p__Basidiomycota", "c__Tremellomycetes", "o__Filobasidiales", "f__Filobasidiaceae", "g__Cryptococcus", "s__Cryptococcus_magnus"]}},{"id": "denovo7507", "metadata": {"taxonomy": ["p__unidentified", "c__unidentified", "o__unidentified", "f__unidentified", "g__unidentified"]}},{"id": "denovo7511", "metadata": {"taxonomy": ["p__Ascomycota", "c__Sordariomycetes", "o__Incertae_sedis", "f__Plectosphaerellaceae", "g__Plectosphaerella", "s__Plectosphaerella_sp_MH727"]}},{"id": "denovo7514", "metadata": {"taxonomy": ["p__Ascomycota", "c__Dothideomycetes", "o__Capnodiales", "f__Mycosphaerellaceae"]}},{"id": "denovo7518", "metadata": {"taxonomy": ["p__Ascomycota", "c__Eurotiomycetes", "o__Chaetothyriales", "f__Herpotrichiellaceae", "g__Fonsecaea", "s__Fonsecaea_pedrosoi"]}},{"id": "denovo7521", "metadata": {"taxonomy": ["p__Ascomycota", "c__Dothideomycetes", "o__Pleosporales", "f__Pleosporaceae"]}},{"id": "denovo7523", "metadata": {"taxonomy": ["p__Basidiomycota", "c__Agaricomycetes", "o__Polyporales"]}},{"id": "denovo7524", "metadata": {"taxonomy": ["p__Basidiomycota", "c__Agaricomycetes", "o__Agaricales", "f__Psathyrellaceae", "g__Coprinopsis", "s__Coprinopsis_nivea"]}},{"id": "denovo7527", "metadata": {"taxonomy": ["Unclassified"]}},{"id": "denovo7535", "metadata": {"taxonomy": ["p__Ascomycota", "c__Sordariomycetes", "o__Hypocreales", "f__Incertae_sedis", "g__Geosmithia", "s__Geosmithia_pallida"]}},{"id": "denovo7539", "metadata": {"taxonomy": ["p__Basidiomycota", "c__Tremellomycetes", "o__Filobasidiales", "f__Filobasidiaceae", "g__Cryptococcus", "s__Cryptococcus_magnus"]}},{"id": "denovo7545", "metadata": {"taxonomy": ["p__Ascomycota", "c__Sordariomycetes", "o__Sordariales", "f__Chaetomiaceae"]}},{"id": "denovo7550", "metadata": {"taxonomy": ["p__Basidiomycota", "c__Agaricomycetes", "o__Polyporales", "f__Polyporaceae", "g__Polyporus", "s__Polyporus_tenuiculus"]}},{"id": "denovo7553", "metadata": {"taxonomy": ["p__Ascomycota", "c__Sordariomycetes", "o__Trichosphaeriales", "f__Incertae_sedis", "g__Khuskia", "s__Nigrospora_oryzae"]}},{"id": "denovo7556", "metadata": {"taxonomy": ["p__Ascomycota", "c__Dothideomycetes", "o__Capnodiales", "f__Mycosphaerellaceae", "g__Cladosporium"]}},{"id": "denovo7559", "metadata": {"taxonomy": ["p__unidentified", "c__unidentified", "o__unidentified", "f__unidentified", "g__unidentified", "s__fungal_sp_A220"]}},{"id": "denovo7560", "metadata": {"taxonomy": ["Unclassified"]}},{"id": "denovo7564", "metadata": {"taxonomy": ["p__Ascomycota", "c__Eurotiomycetes", "o__Eurotiales", "f__Trichocomaceae", "g__Penicillium"]}},{"id": "denovo7572", "metadata": {"taxonomy": ["p__Basidiomycota", "c__Incertae_sedis", "o__Malasseziales", "f__unidentified", "g__unidentified", "s__unculturedMalassezia"]}},{"id": "denovo7576", "metadata": {"taxonomy": ["Unclassified"]}},{"id": "denovo7580", "metadata": {"taxonomy": ["Unclassified"]}},{"id": "denovo7582", "metadata": {"taxonomy": ["p__Ascomycota", "c__Dothideomycetes", "o__Pleosporales"]}},{"id": "denovo7585", "metadata": {"taxonomy": ["Unclassified"]}},{"id": "denovo7587", "metadata": {"taxonomy": ["p__Ascomycota", "c__Dothideomycetes"]}},{"id": "denovo7588", "metadata": {"taxonomy": ["p__Ascomycota", "c__Leotiomycetes", "o__Erysiphales", "f__Erysiphaceae", "g__Blumeria", "s__Blumeria_graminis"]}},{"id": "denovo7589", "metadata": {"taxonomy": ["p__Basidiomycota", "c__Tremellomycetes", "o__Filobasidiales", "f__Filobasidiaceae", "g__Cryptococcus", "s__Cryptococcus_magnus"]}},{"id": "denovo7594", "metadata": {"taxonomy": ["p__Ascomycota", "c__Sordariomycetes", "o__Microascales", "f__Microascaceae"]}},{"id": "denovo7599", "metadata": {"taxonomy": ["p__Ascomycota", "c__Dothideomycetes", "o__Pleosporales"]}},{"id": "denovo7600", "metadata": {"taxonomy": ["p__Ascomycota", "c__Saccharomycetes", "o__Saccharomycetales", "f__Saccharomycetaceae", "g__Torulaspora", "s__Torulaspora_sp_IFO_1145"]}},{"id": "denovo7603", "metadata": {"taxonomy": ["p__Ascomycota", "c__Incertae_sedis", "o__Incertae_sedis", "f__Incertae_sedis"]}},{"id": "denovo7607", "metadata": {"taxonomy": ["p__Ascomycota", "c__Leotiomycetes", "o__Erysiphales", "f__Erysiphaceae", "g__Erysiphe"]}},{"id": "denovo7609", "metadata": {"taxonomy": ["p__Ascomycota"]}},{"id": "denovo7611", "metadata": {"taxonomy": ["Unclassified"]}},{"id": "denovo7625", "metadata": {"taxonomy": ["p__Ascomycota", "c__Eurotiomycetes", "o__Eurotiales", "f__Trichocomaceae", "g__Aspergillus", "s__Aspergillus_versicolor"]}},{"id": "denovo7630", "metadata": {"taxonomy": ["p__Ascomycota", "c__Dothideomycetes"]}},{"id": "denovo7631", "metadata": {"taxonomy": ["p__Basidiomycota", "c__Agaricomycetes", "o__Agaricales", "f__Marasmiaceae", "g__Tetrapyrgos"]}},{"id": "denovo7633", "metadata": {"taxonomy": ["p__Ascomycota", "c__Dothideomycetes"]}},{"id": "denovo7635", "metadata": {"taxonomy": ["p__Basidiomycota", "c__Agaricomycetes", "o__Polyporales"]}},{"id": "denovo7647", "metadata": {"taxonomy": ["p__Ascomycota", "c__Dothideomycetes", "o__Capnodiales", "f__Mycosphaerellaceae", "g__Cercospora", "s__Cercospora_capsici"]}},{"id": "denovo7654", "metadata": {"taxonomy": ["p__Ascomycota", "c__Pezizomycetes", "o__Pezizales", "f__Pezizaceae", "g__unidentified", "s__Pezizaceae_sp_F13"]}},{"id": "denovo7693", "metadata": {"taxonomy": ["p__Ascomycota", "c__Leotiomycetes"]}},{"id": "denovo7702", "metadata": {"taxonomy": ["p__Ascomycota", "c__Incertae_sedis", "o__Incertae_sedis", "f__Incertae_sedis", "g__Ochroconis", "s__Ochroconis_tshawytschae"]}},{"id": "denovo7712", "metadata": {"taxonomy": ["p__Ascomycota"]}},{"id": "denovo7713", "metadata": {"taxonomy": ["p__Basidiomycota", "c__Wallemiomycetes", "o__Wallemiales", "f__Wallemiaceae", "g__Wallemia"]}},{"id": "denovo7718", "metadata": {"taxonomy": ["p__Ascomycota", "c__Dothideomycetes", "o__Capnodiales", "f__Mycosphaerellaceae", "g__Cladosporium"]}},{"id": "denovo7720", "metadata": {"taxonomy": ["p__Basidiomycota", "c__Agaricomycetes", "o__Polyporales", "f__Cystostereaceae", "g__Cystidiodontia", "s__Cystidiodontia_laminifera"]}},{"id": "denovo7721", "metadata": {"taxonomy": ["p__unidentified", "c__unidentified", "o__unidentified", "f__unidentified", "g__unidentified", "s__fungal_sp_TRN449"]}},{"id": "denovo7722", "metadata": {"taxonomy": ["p__Ascomycota", "c__Eurotiomycetes", "o__Eurotiales", "f__Trichocomaceae", "g__Aspergillus"]}},{"id": "denovo7725", "metadata": {"taxonomy": ["p__Basidiomycota", "c__Tremellomycetes", "o__Filobasidiales", "f__Filobasidiaceae", "g__Cryptococcus"]}},{"id": "denovo7732", "metadata": {"taxonomy": ["p__Basidiomycota", "c__Agaricomycetes", "o__Polyporales", "f__unidentified", "g__unidentified", "s__salal_root_associated_fungus_UBCtra1092C"]}},{"id": "denovo7733", "metadata": {"taxonomy": ["p__Basidiomycota", "c__Tremellomycetes", "o__Filobasidiales", "f__Filobasidiaceae", "g__Cryptococcus", "s__Cryptococcus_magnus"]}},{"id": "denovo7746", "metadata": {"taxonomy": ["p__Ascomycota", "c__Sordariomycetes", "o__Hypocreales"]}},{"id": "denovo7750", "metadata": {"taxonomy": ["p__Ascomycota", "c__Dothideomycetes"]}},{"id": "denovo7752", "metadata": {"taxonomy": ["p__Basidiomycota", "c__Tremellomycetes", "o__Filobasidiales", "f__Filobasidiaceae", "g__Cryptococcus"]}},{"id": "denovo7755", "metadata": {"taxonomy": ["p__Basidiomycota", "c__Agaricomycetes", "o__Polyporales", "f__Ganodermataceae", "g__Ganoderma"]}},{"id": "denovo7759", "metadata": {"taxonomy": ["p__unidentified", "c__unidentified", "o__unidentified", "f__unidentified", "g__unidentified", "s__fungal_sp_BOER_OM_2C"]}},{"id": "denovo7760", "metadata": {"taxonomy": ["p__Ascomycota", "c__Dothideomycetes", "o__Pleosporales", "f__Pleosporaceae"]}},{"id": "denovo7767", "metadata": {"taxonomy": ["p__Basidiomycota", "c__Agaricomycetes", "o__Polyporales", "f__Hyphodermataceae", "g__Hyphoderma", "s__Hyphoderma_praetermissum"]}},{"id": "denovo7770", "metadata": {"taxonomy": ["p__Ascomycota", "c__Dothideomycetes", "o__Capnodiales", "f__Mycosphaerellaceae", "g__Cladosporium"]}},{"id": "denovo7771", "metadata": {"taxonomy": ["p__Ascomycota", "c__Sordariomycetes", "o__Hypocreales", "f__Hypocreaceae"]}},{"id": "denovo7773", "metadata": {"taxonomy": ["p__Ascomycota"]}},{"id": "denovo7778", "metadata": {"taxonomy": ["Unclassified"]}},{"id": "denovo7784", "metadata": {"taxonomy": ["p__Basidiomycota", "c__Ustilaginomycetes", "o__Ustilaginales", "f__Ustilaginaceae", "g__Sporisorium", "s__Sporisorium_aegypticum"]}},{"id": "denovo7785", "metadata": {"taxonomy": ["p__Ascomycota", "c__Sordariomycetes", "o__Xylariales", "f__Diatrypaceae", "g__Eutypa", "s__Eutypa_sp_7_CCG_2012"]}},{"id": "denovo7792", "metadata": {"taxonomy": ["p__Ascomycota", "c__Dothideomycetes", "o__Pleosporales", "f__Incertae_sedis", "g__Massariosphaeria", "s__Massariosphaeria_sp_HKU35"]}},{"id": "denovo7800", "metadata": {"taxonomy": ["Unclassified"]}},{"id": "denovo7801", "metadata": {"taxonomy": ["p__Ascomycota", "c__Sordariomycetes", "o__Hypocreales", "f__Hypocreaceae", "g__Trichoderma"]}},{"id": "denovo7804", "metadata": {"taxonomy": ["p__Basidiomycota", "c__Agaricomycetes", "o__Agaricales", "f__Psathyrellaceae", "g__Coprinopsis"]}},{"id": "denovo7808", "metadata": {"taxonomy": ["p__Ascomycota"]}},{"id": "denovo7812", "metadata": {"taxonomy": ["p__Ascomycota", "c__Eurotiomycetes", "o__Eurotiales", "f__Trichocomaceae", "g__Penicillium"]}},{"id": "denovo7816", "metadata": {"taxonomy": ["p__Basidiomycota", "c__Tremellomycetes", "o__Filobasidiales", "f__Filobasidiaceae", "g__Cryptococcus", "s__Cryptococcus_magnus"]}},{"id": "denovo7821", "metadata": {"taxonomy": ["Unclassified"]}},{"id": "denovo7839", "metadata": {"taxonomy": ["Unclassified"]}},{"id": "denovo7840", "metadata": {"taxonomy": ["p__Basidiomycota", "c__Tremellomycetes", "o__Cystofilobasidiales", "f__Cystofilobasidiaceae", "g__Cystofilobasidium", "s__Cystofilobasidium_sp."]}},{"id": "denovo7842", "metadata": {"taxonomy": ["p__Basidiomycota", "c__Agaricomycetes", "o__Polyporales", "f__Hyphodermataceae", "g__Hyphoderma", "s__Hyphoderma_praetermissum"]}},{"id": "denovo7845", "metadata": {"taxonomy": ["Unclassified"]}},{"id": "denovo7846", "metadata": {"taxonomy": ["p__Ascomycota", "c__Sordariomycetes", "o__Sordariales", "f__Lasiosphaeriaceae", "g__Podospora", "s__Podospora_communis"]}},{"id": "denovo7847", "metadata": {"taxonomy": ["p__Ascomycota", "c__Dothideomycetes", "o__Pleosporales", "f__Sporormiaceae", "g__Preussia"]}},{"id": "denovo7850", "metadata": {"taxonomy": ["p__Ascomycota", "c__Eurotiomycetes", "o__Eurotiales", "f__Trichocomaceae", "g__Aspergillus", "s__Aspergillus_peyronelii"]}},{"id": "denovo7857", "metadata": {"taxonomy": ["Unclassified"]}},{"id": "denovo7862", "metadata": {"taxonomy": ["p__Ascomycota", "c__Saccharomycetes", "o__Saccharomycetales", "f__Incertae_sedis", "g__Candida", "s__Candida_pararugosa"]}},{"id": "denovo7865", "metadata": {"taxonomy": ["p__Ascomycota", "c__Sordariomycetes", "o__Sordariales", "f__Lasiosphaeriaceae"]}},{"id": "denovo7873", "metadata": {"taxonomy": ["Unclassified"]}},{"id": "denovo7874", "metadata": {"taxonomy": ["p__Ascomycota", "c__Dothideomycetes", "o__Pleosporales", "f__Pleosporaceae", "g__Pyrenophora", "s__Drechslera_erythrospila"]}},{"id": "denovo7881", "metadata": {"taxonomy": ["p__Ascomycota", "c__Dothideomycetes", "o__unidentified", "f__unidentified", "g__unidentified", "s__Dothideomycetes_sp_WF111"]}},{"id": "denovo7882", "metadata": {"taxonomy": ["p__Ascomycota", "c__Dothideomycetes"]}},{"id": "denovo7884", "metadata": {"taxonomy": ["p__Ascomycota", "c__Dothideomycetes", "o__Capnodiales", "f__Teratosphaeriaceae"]}},{"id": "denovo7892", "metadata": {"taxonomy": ["p__Ascomycota", "c__unidentified", "o__unidentified", "f__unidentified", "g__unidentified", "s__Pezizomycotina_sp_BC11"]}},{"id": "denovo7894", "metadata": {"taxonomy": ["p__Ascomycota", "c__Dothideomycetes", "o__Dothideales", "f__Dothioraceae", "g__Aureobasidium"]}},{"id": "denovo7904", "metadata": {"taxonomy": ["p__Basidiomycota", "c__Agaricomycetes"]}},{"id": "denovo7907", "metadata": {"taxonomy": ["p__Basidiomycota", "c__Agaricomycetes"]}},{"id": "denovo7909", "metadata": {"taxonomy": ["p__Ascomycota", "c__Pezizomycetes", "o__Pezizales", "f__unidentified", "g__unidentified", "s__Pezizales_sp_P10"]}},{"id": "denovo7916", "metadata": {"taxonomy": ["p__Ascomycota", "c__Dothideomycetes", "o__Pleosporales", "f__Pleosporaceae"]}},{"id": "denovo7918", "metadata": {"taxonomy": ["p__Ascomycota", "c__Saccharomycetes", "o__Saccharomycetales", "f__Incertae_sedis", "g__Candida", "s__Candida_albicans"]}},{"id": "denovo7922", "metadata": {"taxonomy": ["p__Basidiomycota", "c__Agaricomycetes", "o__Corticiales", "f__Corticiaceae", "g__Laetisaria", "s__Laetisaria_sp_RhMY077Lzz19"]}},{"id": "denovo7931", "metadata": {"taxonomy": ["p__Ascomycota", "c__Saccharomycetes", "o__Saccharomycetales", "f__Incertae_sedis", "g__Candida", "s__Candida_tropicalis"]}},{"id": "denovo7932", "metadata": {"taxonomy": ["p__Ascomycota", "c__Sordariomycetes", "o__Hypocreales", "f__Incertae_sedis", "g__Acremonium"]}},{"id": "denovo7935", "metadata": {"taxonomy": ["p__Ascomycota", "c__Saccharomycetes", "o__Saccharomycetales", "f__Saccharomycodaceae", "g__Hanseniaspora", "s__Hanseniaspora_uvarum"]}},{"id": "denovo7939", "metadata": {"taxonomy": ["Unclassified"]}},{"id": "denovo7941", "metadata": {"taxonomy": ["p__Basidiomycota", "c__Agaricomycetes", "o__Polyporales", "f__Polyporaceae", "g__Trichaptum", "s__Trichaptum_biforme"]}},{"id": "denovo7942", "metadata": {"taxonomy": ["Unclassified"]}},{"id": "denovo7945", "metadata": {"taxonomy": ["p__Basidiomycota", "c__Tremellomycetes", "o__Filobasidiales", "f__Filobasidiaceae", "g__Cryptococcus", "s__Cryptococcus_magnus"]}},{"id": "denovo7948", "metadata": {"taxonomy": ["p__Ascomycota", "c__Sordariomycetes", "o__Diaporthales"]}},{"id": "denovo7949", "metadata": {"taxonomy": ["Unclassified"]}},{"id": "denovo7960", "metadata": {"taxonomy": ["p__Basidiomycota", "c__Wallemiomycetes", "o__Wallemiales", "f__Wallemiaceae", "g__Wallemia"]}},{"id": "denovo7961", "metadata": {"taxonomy": ["p__Ascomycota", "c__Saccharomycetes", "o__Saccharomycetales", "f__Incertae_sedis", "g__Lodderomyces", "s__Lodderomyces_elongisporus"]}},{"id": "denovo7966", "metadata": {"taxonomy": ["Unclassified"]}},{"id": "denovo7968", "metadata": {"taxonomy": ["Unclassified"]}},{"id": "denovo7969", "metadata": {"taxonomy": ["Unclassified"]}},{"id": "denovo7971", "metadata": {"taxonomy": ["p__Basidiomycota", "c__Agaricomycetes", "o__Polyporales", "f__Polyporaceae", "g__Megasporoporia", "s__Megasporoporia_sp_HJL_2012d"]}},{"id": "denovo7976", "metadata": {"taxonomy": ["p__Basidiomycota", "c__Agaricomycetes", "o__Polyporales"]}},{"id": "denovo7978", "metadata": {"taxonomy": ["Unclassified"]}},{"id": "denovo7979", "metadata": {"taxonomy": ["p__unidentified", "c__unidentified", "o__unidentified", "f__unidentified", "g__unidentified", "s__fungal_sp_S15_ZLY_2010"]}},{"id": "denovo7982", "metadata": {"taxonomy": ["p__Ascomycota", "c__Eurotiomycetes", "o__Onygenales", "f__Gymnoascaceae"]}},{"id": "denovo7991", "metadata": {"taxonomy": ["p__Basidiomycota", "c__Tremellomycetes", "o__Filobasidiales", "f__Filobasidiaceae", "g__Cryptococcus", "s__Cryptococcus_wieringae"]}},{"id": "denovo7994", "metadata": {"taxonomy": ["Unclassified"]}},{"id": "denovo7996", "metadata": {"taxonomy": ["Unclassified"]}},{"id": "denovo7999", "metadata": {"taxonomy": ["p__Ascomycota", "c__Sordariomycetes", "o__Hypocreales", "f__Nectriaceae", "g__Gibberella", "s__Gibberella_intermedia"]}},{"id": "denovo8002", "metadata": {"taxonomy": ["p__Ascomycota", "c__Sordariomycetes", "o__Xylariales", "f__Amphisphaeriaceae", "g__Pestalotiopsis", "s__Pestalotiopsis_clavispora"]}},{"id": "denovo8003", "metadata": {"taxonomy": ["p__Basidiomycota", "c__Tremellomycetes", "o__Filobasidiales", "f__Filobasidiaceae", "g__Cryptococcus", "s__Cryptococcus_magnus"]}},{"id": "denovo8006", "metadata": {"taxonomy": ["p__Ascomycota"]}},{"id": "denovo8015", "metadata": {"taxonomy": ["p__Ascomycota", "c__Sordariomycetes", "o__Hypocreales", "f__Incertae_sedis", "g__Geosmithia", "s__Geosmithia_pallida"]}},{"id": "denovo8016", "metadata": {"taxonomy": ["Unclassified"]}},{"id": "denovo8017", "metadata": {"taxonomy": ["p__Ascomycota", "c__Sordariomycetes", "o__Diaporthales"]}},{"id": "denovo8018", "metadata": {"taxonomy": ["p__Basidiomycota", "c__Agaricomycetes", "o__Agaricales", "f__Marasmiaceae", "g__Marasmius", "s__Marasmius_leveilleanus"]}},{"id": "denovo8023", "metadata": {"taxonomy": ["p__Ascomycota", "c__Dothideomycetes", "o__Capnodiales", "f__Mycosphaerellaceae", "g__Cladosporium", "s__Cladosporium_sp_ZJ_2008016"]}},{"id": "denovo8025", "metadata": {"taxonomy": ["p__Ascomycota", "c__Sordariomycetes", "o__Microascales", "f__Microascaceae", "g__Scedosporium", "s__Scedosporium_prolificans"]}},{"id": "denovo8026", "metadata": {"taxonomy": ["p__Ascomycota", "c__Leotiomycetes", "o__Erysiphales", "f__Erysiphaceae", "g__Blumeria", "s__Blumeria_graminis"]}},{"id": "denovo8030", "metadata": {"taxonomy": ["p__Basidiomycota", "c__Agaricomycetes", "o__Agaricales", "f__Pleurotaceae", "g__Nematoctonus", "s__Nematoctonus_robustus"]}},{"id": "denovo8041", "metadata": {"taxonomy": ["p__Ascomycota", "c__Saccharomycetes", "o__Saccharomycetales", "f__Incertae_sedis", "g__Candida"]}},{"id": "denovo8042", "metadata": {"taxonomy": ["Unclassified"]}},{"id": "denovo8044", "metadata": {"taxonomy": ["p__Ascomycota", "c__Dothideomycetes"]}},{"id": "denovo8049", "metadata": {"taxonomy": ["Unclassified"]}},{"id": "denovo8050", "metadata": {"taxonomy": ["p__Ascomycota", "c__Sordariomycetes", "o__Hypocreales", "f__Nectriaceae", "g__Gibberella", "s__Gibberella_zeae"]}},{"id": "denovo8051", "metadata": {"taxonomy": ["Unclassified"]}},{"id": "denovo8053", "metadata": {"taxonomy": ["p__Basidiomycota", "c__Exobasidiomycetes", "o__Incertae_sedis", "f__Incertae_sedis", "g__Meira", "s__Meira_sp_VegaE2_32"]}},{"id": "denovo8054", "metadata": {"taxonomy": ["p__Basidiomycota", "c__Incertae_sedis", "o__Malasseziales", "f__unidentified", "g__unidentified", "s__unculturedMalassezia"]}},{"id": "denovo8060", "metadata": {"taxonomy": ["p__Ascomycota", "c__Dothideomycetes", "o__Capnodiales", "f__Incertae_sedis", "g__Phaeotheca", "s__Phaeotheca_triangularis"]}},{"id": "denovo8064", "metadata": {"taxonomy": ["p__Basidiomycota", "c__Incertae_sedis", "o__Malasseziales", "f__Incertae_sedis", "g__Malassezia", "s__Malassezia_sympodialis"]}},{"id": "denovo8067", "metadata": {"taxonomy": ["p__Ascomycota", "c__Dothideomycetes", "o__Botryosphaeriales", "f__Botryosphaeriaceae", "g__Neoscytalidium", "s__Neoscytalidium_dimidiatum"]}},{"id": "denovo8069", "metadata": {"taxonomy": ["p__Basidiomycota", "c__Tremellomycetes", "o__Filobasidiales", "f__Filobasidiaceae", "g__Cryptococcus"]}},{"id": "denovo8071", "metadata": {"taxonomy": ["p__Ascomycota", "c__Dothideomycetes", "o__Capnodiales", "f__Mycosphaerellaceae"]}},{"id": "denovo8074", "metadata": {"taxonomy": ["p__Basidiomycota", "c__Tremellomycetes", "o__Filobasidiales", "f__Filobasidiaceae", "g__Cryptococcus"]}},{"id": "denovo8077", "metadata": {"taxonomy": ["p__Ascomycota", "c__Eurotiomycetes", "o__Onygenales", "f__unidentified", "g__unidentified", "s__unculturedParacoccidioides"]}},{"id": "denovo8090", "metadata": {"taxonomy": ["p__Ascomycota", "c__Pezizomycetes", "o__Pezizales", "f__Pyronemataceae", "g__Phaeangium", "s__Phaeangium_lefebvrei"]}},{"id": "denovo8092", "metadata": {"taxonomy": ["p__Ascomycota"]}},{"id": "denovo8096", "metadata": {"taxonomy": ["p__Zygomycota", "c__Incertae_sedis", "o__Mucorales", "f__Mucoraceae", "g__Mucor", "s__Mucor_racemosus"]}},{"id": "denovo8102", "metadata": {"taxonomy": ["p__Basidiomycota", "c__Incertae_sedis", "o__Malasseziales", "f__Incertae_sedis", "g__Malassezia", "s__Malassezia_sympodialis"]}},{"id": "denovo8104", "metadata": {"taxonomy": ["p__Ascomycota", "c__Dothideomycetes", "o__Capnodiales", "f__Mycosphaerellaceae", "g__Dissoconium", "s__Dissoconium_proteae"]}},{"id": "denovo8105", "metadata": {"taxonomy": ["Unclassified"]}},{"id": "denovo8106", "metadata": {"taxonomy": ["p__unidentified", "c__unidentified", "o__unidentified", "f__unidentified", "g__unidentified", "s__unculturedDikarya"]}},{"id": "denovo8112", "metadata": {"taxonomy": ["p__Ascomycota", "c__Eurotiomycetes", "o__Incertae_sedis", "f__Monascaceae", "g__Xeromyces", "s__Xeromyces_bisporus"]}},{"id": "denovo8113", "metadata": {"taxonomy": ["p__Basidiomycota", "c__Agaricomycetes", "o__Polyporales", "f__unidentified", "g__unidentified", "s__Polyporales_sp_4_SR_2012"]}},{"id": "denovo8117", "metadata": {"taxonomy": ["p__Ascomycota", "c__Sordariomycetes", "o__Sordariales"]}},{"id": "denovo8118", "metadata": {"taxonomy": ["p__Basidiomycota", "c__Tremellomycetes", "o__Tremellales", "f__unidentified", "g__unidentified", "s__unculturedBullera"]}},{"id": "denovo8119", "metadata": {"taxonomy": ["p__Basidiomycota", "c__Agaricomycetes", "o__Agaricales"]}},{"id": "denovo8120", "metadata": {"taxonomy": ["p__Ascomycota", "c__Eurotiomycetes", "o__Eurotiales", "f__Trichocomaceae", "g__Aspergillus", "s__Aspergillus_niger"]}},{"id": "denovo8122", "metadata": {"taxonomy": ["p__Ascomycota", "c__Incertae_sedis", "o__Incertae_sedis", "f__Incertae_sedis", "g__Hansfordia", "s__Hansfordia_sp_OUCMBI101190"]}},{"id": "denovo8124", "metadata": {"taxonomy": ["Unclassified"]}},{"id": "denovo8136", "metadata": {"taxonomy": ["Unclassified"]}},{"id": "denovo8138", "metadata": {"taxonomy": ["p__Basidiomycota"]}},{"id": "denovo8140", "metadata": {"taxonomy": ["p__Ascomycota", "c__Eurotiomycetes", "o__Eurotiales", "f__Trichocomaceae", "g__Emericella", "s__Emericella_nidulans"]}},{"id": "denovo8143", "metadata": {"taxonomy": ["p__Ascomycota"]}},{"id": "denovo8144", "metadata": {"taxonomy": ["Unclassified"]}},{"id": "denovo8146", "metadata": {"taxonomy": ["p__Basidiomycota", "c__Tremellomycetes", "o__Filobasidiales", "f__Filobasidiaceae", "g__Cryptococcus", "s__Cryptococcus_magnus"]}},{"id": "denovo8149", "metadata": {"taxonomy": ["Unclassified"]}},{"id": "denovo8150", "metadata": {"taxonomy": ["p__Basidiomycota", "c__Tremellomycetes", "o__Filobasidiales", "f__Filobasidiaceae", "g__Cryptococcus", "s__Cryptococcus_magnus"]}},{"id": "denovo8157", "metadata": {"taxonomy": ["p__Basidiomycota", "c__Agaricomycetes", "o__Agaricales", "f__Amanitaceae"]}},{"id": "denovo8165", "metadata": {"taxonomy": ["Unclassified"]}},{"id": "denovo8171", "metadata": {"taxonomy": ["Unclassified"]}},{"id": "denovo8174", "metadata": {"taxonomy": ["p__Basidiomycota", "c__Agaricomycetes", "o__Agaricales", "f__Cortinariaceae", "g__Cortinarius"]}},{"id": "denovo8177", "metadata": {"taxonomy": ["Unclassified"]}},{"id": "denovo8180", "metadata": {"taxonomy": ["Unclassified"]}},{"id": "denovo8182", "metadata": {"taxonomy": ["Unclassified"]}},{"id": "denovo8190", "metadata": {"taxonomy": ["p__Ascomycota", "c__Dothideomycetes", "o__Pleosporales"]}},{"id": "denovo8194", "metadata": {"taxonomy": ["Unclassified"]}},{"id": "denovo8196", "metadata": {"taxonomy": ["p__Basidiomycota", "c__Agaricomycetes", "o__Polyporales"]}},{"id": "denovo8197", "metadata": {"taxonomy": ["p__Ascomycota", "c__Dothideomycetes", "o__Capnodiales", "f__Teratosphaeriaceae", "g__Hortaea", "s__Hortaea_werneckii"]}},{"id": "denovo8202", "metadata": {"taxonomy": ["p__Ascomycota", "c__Sordariomycetes", "o__Sordariales", "f__Lasiosphaeriaceae"]}},{"id": "denovo8203", "metadata": {"taxonomy": ["p__Ascomycota"]}},{"id": "denovo8211", "metadata": {"taxonomy": ["p__Basidiomycota", "c__Agaricomycetes", "o__Hymenochaetales", "f__Schizoporaceae", "g__Hyphodontia", "s__Hyphodontia_sp_EY_2011c"]}},{"id": "denovo8215", "metadata": {"taxonomy": ["Unclassified"]}},{"id": "denovo8217", "metadata": {"taxonomy": ["p__Basidiomycota", "c__Tremellomycetes", "o__Filobasidiales", "f__Filobasidiaceae", "g__Cryptococcus", "s__Cryptococcus_magnus"]}},{"id": "denovo8220", "metadata": {"taxonomy": ["p__Ascomycota", "c__Sordariomycetes", "o__unidentified", "f__unidentified", "g__unidentified", "s__Sordariomycetes_sp_SAB_2009a"]}},{"id": "denovo8237", "metadata": {"taxonomy": ["p__Ascomycota", "c__Sordariomycetes", "o__Incertae_sedis", "f__Plectosphaerellaceae", "g__Gibellulopsis", "s__Gibellulopsis_nigrescens"]}},{"id": "denovo8239", "metadata": {"taxonomy": ["p__Basidiomycota", "c__Incertae_sedis", "o__Malasseziales", "f__unidentified", "g__unidentified", "s__unculturedMalassezia"]}},{"id": "denovo8254", "metadata": {"taxonomy": ["p__Ascomycota", "c__Sordariomycetes", "o__Xylariales", "f__Diatrypaceae", "g__Eutypa", "s__Eutypa_sp_1_CCG_2012"]}},{"id": "denovo8259", "metadata": {"taxonomy": ["p__Basidiomycota", "c__Tremellomycetes", "o__Filobasidiales", "f__Filobasidiaceae", "g__Cryptococcus", "s__Cryptococcus_magnus"]}},{"id": "denovo8269", "metadata": {"taxonomy": ["p__Basidiomycota", "c__Agaricomycetes", "o__Polyporales", "f__Steccherinaceae", "g__Antrodiella", "s__Antrodiella_hoehnelii"]}},{"id": "denovo8277", "metadata": {"taxonomy": ["p__Ascomycota", "c__Leotiomycetes", "o__Erysiphales", "f__Erysiphaceae", "g__Leveillula"]}},{"id": "denovo8288", "metadata": {"taxonomy": ["p__Ascomycota", "c__Dothideomycetes", "o__Pleosporales"]}},{"id": "denovo8303", "metadata": {"taxonomy": ["p__Ascomycota", "c__Dothideomycetes", "o__Pleosporales", "f__Pleosporaceae"]}},{"id": "denovo8309", "metadata": {"taxonomy": ["Unclassified"]}},{"id": "denovo8310", "metadata": {"taxonomy": ["p__Ascomycota", "c__Dothideomycetes"]}},{"id": "denovo8313", "metadata": {"taxonomy": ["p__Ascomycota", "c__Saccharomycetes", "o__Saccharomycetales", "f__Pichiaceae", "g__Pichia", "s__Pichia_sp_1_TMS_2011"]}},{"id": "denovo8327", "metadata": {"taxonomy": ["p__Basidiomycota", "c__Tremellomycetes", "o__Filobasidiales", "f__Filobasidiaceae", "g__Cryptococcus", "s__Cryptococcus_magnus"]}},{"id": "denovo8337", "metadata": {"taxonomy": ["p__Ascomycota", "c__Sordariomycetes", "o__unidentified", "f__unidentified", "g__unidentified", "s__Sordariomycetes_sp_genotype_363"]}},{"id": "denovo8342", "metadata": {"taxonomy": ["p__Basidiomycota", "c__Tremellomycetes", "o__Filobasidiales", "f__Filobasidiaceae", "g__Cryptococcus", "s__Cryptococcus_magnus"]}},{"id": "denovo8345", "metadata": {"taxonomy": ["p__Basidiomycota", "c__Tremellomycetes", "o__Tremellales", "f__Trichosporonaceae", "g__Trichosporon", "s__Trichosporon_jirovecii"]}},{"id": "denovo8346", "metadata": {"taxonomy": ["p__Ascomycota", "c__Dothideomycetes", "o__Pleosporales", "f__Pleosporaceae", "g__Alternaria"]}},{"id": "denovo8351", "metadata": {"taxonomy": ["p__Basidiomycota", "c__Tremellomycetes", "o__Filobasidiales", "f__Filobasidiaceae", "g__Cryptococcus"]}},{"id": "denovo8358", "metadata": {"taxonomy": ["Unclassified"]}},{"id": "denovo8361", "metadata": {"taxonomy": ["Unclassified"]}},{"id": "denovo8369", "metadata": {"taxonomy": ["p__Basidiomycota", "c__Agaricomycetes", "o__Polyporales", "f__Polyporaceae", "g__Microporus"]}},{"id": "denovo8377", "metadata": {"taxonomy": ["p__unidentified", "c__unidentified", "o__unidentified", "f__unidentified", "g__unidentified"]}},{"id": "denovo8386", "metadata": {"taxonomy": ["p__Ascomycota", "c__Dothideomycetes", "o__Pleosporales", "f__Pleosporaceae"]}},{"id": "denovo8388", "metadata": {"taxonomy": ["p__Ascomycota"]}},{"id": "denovo8394", "metadata": {"taxonomy": ["p__Ascomycota", "c__Dothideomycetes", "o__Capnodiales", "f__Mycosphaerellaceae", "g__Cladosporium"]}},{"id": "denovo8396", "metadata": {"taxonomy": ["p__Ascomycota", "c__Sordariomycetes", "o__Xylariales", "f__Amphisphaeriaceae", "g__Bartalinia", "s__Bartalinia_pondoensis"]}},{"id": "denovo8400", "metadata": {"taxonomy": ["p__Ascomycota", "c__Sordariomycetes", "o__Xylariales", "f__Xylariaceae", "g__Xylaria", "s__Xylaria_sp_XF5"]}},{"id": "denovo8405", "metadata": {"taxonomy": ["p__Basidiomycota", "c__Tremellomycetes", "o__Filobasidiales", "f__Filobasidiaceae", "g__Cryptococcus", "s__Cryptococcus_sp_BEA_2010"]}},{"id": "denovo8406", "metadata": {"taxonomy": ["p__Ascomycota", "c__Eurotiomycetes", "o__Eurotiales", "f__unidentified", "g__unidentified", "s__Eurotiales_sp_MKK3"]}},{"id": "denovo8407", "metadata": {"taxonomy": ["p__Neocallimastigomycota", "c__Neocallimastigomycetes", "o__Neocallimastigales", "f__Neocallimastigaceae", "g__Orpinomyces", "s__Orpinomyces_sp_NRFI_18"]}},{"id": "denovo8408", "metadata": {"taxonomy": ["p__Ascomycota", "c__Sordariomycetes", "o__Hypocreales", "f__Incertae_sedis", "g__Myrothecium", "s__Myrothecium_verrucaria"]}},{"id": "denovo8413", "metadata": {"taxonomy": ["p__Basidiomycota", "c__Incertae_sedis", "o__Malasseziales", "f__Incertae_sedis", "g__Malassezia", "s__Malassezia_globosa"]}},{"id": "denovo8416", "metadata": {"taxonomy": ["p__Ascomycota", "c__Dothideomycetes", "o__Pleosporales", "f__Montagnulaceae", "g__Microsphaeropsis", "s__Microsphaeropsis_sp_OUCMBIII091012"]}},{"id": "denovo8427", "metadata": {"taxonomy": ["p__Basidiomycota", "c__Agaricomycetes"]}},{"id": "denovo8432", "metadata": {"taxonomy": ["Unclassified"]}},{"id": "denovo8434", "metadata": {"taxonomy": ["p__Basidiomycota", "c__Ustilaginomycetes", "o__Ustilaginales", "f__Ustilaginaceae", "g__Ustilago"]}},{"id": "denovo8443", "metadata": {"taxonomy": ["p__Basidiomycota", "c__Microbotryomycetes", "o__Sporidiobolales", "f__Incertae_sedis", "g__Sporobolomyces", "s__Sporobolomyces_roseus"]}},{"id": "denovo8446", "metadata": {"taxonomy": ["p__Ascomycota", "c__Dothideomycetes", "o__Botryosphaeriales", "f__Botryosphaeriaceae", "g__Lasiodiplodia"]}},{"id": "denovo8449", "metadata": {"taxonomy": ["p__Ascomycota", "c__Sordariomycetes", "o__Sordariales", "f__Lasiosphaeriaceae"]}},{"id": "denovo8454", "metadata": {"taxonomy": ["p__Ascomycota", "c__Dothideomycetes", "o__Capnodiales", "f__Mycosphaerellaceae", "g__Cladosporium", "s__Cladosporium_uredinicola"]}},{"id": "denovo8459", "metadata": {"taxonomy": ["p__Ascomycota", "c__Sordariomycetes"]}},{"id": "denovo8467", "metadata": {"taxonomy": ["p__unidentified", "c__unidentified", "o__unidentified", "f__unidentified", "g__unidentified", "s__fungal_endophyte_sp_ICMP_16021"]}},{"id": "denovo8471", "metadata": {"taxonomy": ["p__Ascomycota", "c__Sordariomycetes", "o__Incertae_sedis", "f__Plectosphaerellaceae", "g__Plectosphaerella", "s__Plectosphaerella_sp_MH727"]}},{"id": "denovo8480", "metadata": {"taxonomy": ["Unclassified"]}},{"id": "denovo8485", "metadata": {"taxonomy": ["p__Basidiomycota", "c__Wallemiomycetes", "o__Wallemiales", "f__Wallemiaceae", "g__Wallemia"]}},{"id": "denovo8488", "metadata": {"taxonomy": ["p__Ascomycota", "c__Dothideomycetes", "o__Pleosporales", "f__Pleosporaceae"]}},{"id": "denovo8490", "metadata": {"taxonomy": ["Unclassified"]}},{"id": "denovo8502", "metadata": {"taxonomy": ["p__Basidiomycota", "c__Exobasidiomycetes", "o__Incertae_sedis", "f__Incertae_sedis", "g__Tilletiopsis", "s__Tilletiopsis_derxii"]}},{"id": "denovo8509", "metadata": {"taxonomy": ["p__Basidiomycota"]}},{"id": "denovo8510", "metadata": {"taxonomy": ["p__Basidiomycota", "c__Agaricomycetes", "o__Agaricales", "f__Marasmiaceae", "g__Crinipellis", "s__Crinipellis_sp_CMON49"]}},{"id": "denovo8515", "metadata": {"taxonomy": ["p__Basidiomycota", "c__Tremellomycetes", "o__Filobasidiales", "f__Filobasidiaceae", "g__Cryptococcus", "s__Cryptococcus_magnus"]}},{"id": "denovo8518", "metadata": {"taxonomy": ["Unclassified"]}},{"id": "denovo8528", "metadata": {"taxonomy": ["p__Basidiomycota", "c__Incertae_sedis", "o__Malasseziales", "f__unidentified", "g__unidentified", "s__unculturedMalassezia"]}},{"id": "denovo8533", "metadata": {"taxonomy": ["p__Ascomycota", "c__Sordariomycetes", "o__Microascales", "f__Microascaceae", "g__Microascus", "s__Microascus_sp_4L1"]}},{"id": "denovo8538", "metadata": {"taxonomy": ["p__Ascomycota", "c__Dothideomycetes", "o__Pleosporales", "f__Pleosporaceae"]}},{"id": "denovo8542", "metadata": {"taxonomy": ["p__Ascomycota", "c__Dothideomycetes", "o__Pleosporales"]}},{"id": "denovo8553", "metadata": {"taxonomy": ["p__Ascomycota", "c__Dothideomycetes", "o__Pleosporales", "f__Sporormiaceae", "g__Preussia", "s__Preussia_sp_JZ_114"]}},{"id": "denovo8555", "metadata": {"taxonomy": ["p__Ascomycota", "c__Eurotiomycetes", "o__Chaetothyriales", "f__Herpotrichiellaceae", "g__Phaeococcomyces", "s__Phaeococcomyces_chersonesos"]}},{"id": "denovo8563", "metadata": {"taxonomy": ["p__Ascomycota", "c__Dothideomycetes", "o__Capnodiales", "f__Teratosphaeriaceae"]}},{"id": "denovo8566", "metadata": {"taxonomy": ["Unclassified"]}},{"id": "denovo8567", "metadata": {"taxonomy": ["p__Zygomycota", "c__Incertae_sedis", "o__Mucorales", "f__Mucoraceae", "g__Mucor"]}},{"id": "denovo8569", "metadata": {"taxonomy": ["p__Ascomycota", "c__Leotiomycetes", "o__Helotiales"]}},{"id": "denovo8575", "metadata": {"taxonomy": ["p__Ascomycota", "c__Eurotiomycetes", "o__Eurotiales", "f__Trichocomaceae", "g__Aspergillus"]}},{"id": "denovo8576", "metadata": {"taxonomy": ["p__Ascomycota", "c__Eurotiomycetes", "o__Eurotiales", "f__Trichocomaceae", "g__Aspergillus", "s__Aspergillus_penicillioides"]}},{"id": "denovo8581", "metadata": {"taxonomy": ["p__Ascomycota", "c__Sordariomycetes", "o__Hypocreales", "f__Incertae_sedis"]}},{"id": "denovo8582", "metadata": {"taxonomy": ["Unclassified"]}},{"id": "denovo8584", "metadata": {"taxonomy": ["p__Ascomycota", "c__Dothideomycetes", "o__Dothideales", "f__Dothioraceae", "g__Aureobasidium"]}},{"id": "denovo8589", "metadata": {"taxonomy": ["p__Basidiomycota", "c__Incertae_sedis", "o__Malasseziales", "f__Incertae_sedis", "g__Malassezia", "s__Malassezia_sympodialis"]}},{"id": "denovo8590", "metadata": {"taxonomy": ["p__Ascomycota"]}},{"id": "denovo8591", "metadata": {"taxonomy": ["p__Ascomycota", "c__Dothideomycetes", "o__Pleosporales", "f__Pleosporaceae", "g__Lewia"]}},{"id": "denovo8593", "metadata": {"taxonomy": ["Unclassified"]}},{"id": "denovo8596", "metadata": {"taxonomy": ["p__Basidiomycota", "c__Tremellomycetes", "o__Filobasidiales", "f__Filobasidiaceae", "g__Cryptococcus", "s__Cryptococcus_magnus"]}},{"id": "denovo8597", "metadata": {"taxonomy": ["p__Basidiomycota", "c__Tremellomycetes", "o__Filobasidiales", "f__Filobasidiaceae", "g__Cryptococcus", "s__Cryptococcus_peneaus"]}},{"id": "denovo8599", "metadata": {"taxonomy": ["p__Ascomycota", "c__Dothideomycetes", "o__Capnodiales"]}},{"id": "denovo8600", "metadata": {"taxonomy": ["p__Basidiomycota", "c__Tremellomycetes", "o__Filobasidiales", "f__Filobasidiaceae", "g__Cryptococcus", "s__Cryptococcus_laurentii"]}},{"id": "denovo8612", "metadata": {"taxonomy": ["p__Basidiomycota", "c__Agaricomycetes", "o__Agaricales", "f__Schizophyllaceae", "g__Schizophyllum"]}},{"id": "denovo8625", "metadata": {"taxonomy": ["Unclassified"]}},{"id": "denovo8627", "metadata": {"taxonomy": ["p__Ascomycota", "c__Sordariomycetes", "o__Hypocreales", "f__Bionectriaceae", "g__unidentified", "s__Bionectriaceae_sp_NRRL_54009"]}},{"id": "denovo8637", "metadata": {"taxonomy": ["p__Basidiomycota", "c__Agaricomycetes", "o__Agaricales"]}},{"id": "denovo8639", "metadata": {"taxonomy": ["Unclassified"]}},{"id": "denovo8642", "metadata": {"taxonomy": ["p__Basidiomycota", "c__Agaricomycetes", "o__Polyporales", "f__Sistotremataceae", "g__Trechispora"]}},{"id": "denovo8643", "metadata": {"taxonomy": ["p__Ascomycota", "c__Sordariomycetes", "o__Sordariales", "f__Chaetomiaceae", "g__Chaetomium"]}},{"id": "denovo8644", "metadata": {"taxonomy": ["Unclassified"]}},{"id": "denovo8653", "metadata": {"taxonomy": ["p__Ascomycota", "c__Dothideomycetes", "o__Pleosporales"]}},{"id": "denovo8664", "metadata": {"taxonomy": ["p__Ascomycota", "c__Dothideomycetes", "o__Pleosporales", "f__Pleosporaceae"]}},{"id": "denovo8667", "metadata": {"taxonomy": ["p__Ascomycota"]}},{"id": "denovo8668", "metadata": {"taxonomy": ["p__unidentified", "c__unidentified", "o__unidentified", "f__unidentified", "g__unidentified", "s__fungal_endophyte_sp_P1318E"]}},{"id": "denovo8674", "metadata": {"taxonomy": ["p__Ascomycota", "c__Dothideomycetes", "o__Pleosporales", "f__Pleosporaceae"]}},{"id": "denovo8678", "metadata": {"taxonomy": ["p__Ascomycota", "c__Sordariomycetes", "o__Sordariales", "f__unidentified", "g__unidentified", "s__Sordariales_sp_r017"]}},{"id": "denovo8680", "metadata": {"taxonomy": ["Unclassified"]}},{"id": "denovo8682", "metadata": {"taxonomy": ["Unclassified"]}},{"id": "denovo8690", "metadata": {"taxonomy": ["p__Ascomycota"]}},{"id": "denovo8691", "metadata": {"taxonomy": ["p__Basidiomycota", "c__Agaricomycetes", "o__Polyporales", "f__Polyporaceae", "g__Lentinus", "s__Lentinus_sp_S5"]}},{"id": "denovo8707", "metadata": {"taxonomy": ["p__Ascomycota"]}},{"id": "denovo8710", "metadata": {"taxonomy": ["p__Ascomycota", "c__Eurotiomycetes", "o__Eurotiales", "f__Trichocomaceae", "g__Aspergillus", "s__Aspergillus_unguis"]}},{"id": "denovo8712", "metadata": {"taxonomy": ["p__Ascomycota"]}},{"id": "denovo8715", "metadata": {"taxonomy": ["Unclassified"]}},{"id": "denovo8738", "metadata": {"taxonomy": ["p__Ascomycota", "c__Sordariomycetes"]}},{"id": "denovo8744", "metadata": {"taxonomy": ["p__Basidiomycota", "c__Agaricomycetes", "o__Polyporales", "f__Ganodermataceae", "g__Ganoderma"]}},{"id": "denovo8747", "metadata": {"taxonomy": ["p__Ascomycota", "c__Eurotiomycetes", "o__Eurotiales", "f__Trichocomaceae", "g__Penicillium"]}},{"id": "denovo8751", "metadata": {"taxonomy": ["Unclassified"]}},{"id": "denovo8766", "metadata": {"taxonomy": ["Unclassified"]}},{"id": "denovo8778", "metadata": {"taxonomy": ["p__Basidiomycota", "c__Tremellomycetes", "o__Filobasidiales", "f__Filobasidiaceae", "g__Cryptococcus"]}},{"id": "denovo8779", "metadata": {"taxonomy": ["p__Ascomycota"]}},{"id": "denovo8782", "metadata": {"taxonomy": ["p__Ascomycota", "c__Dothideomycetes", "o__Capnodiales", "f__Mycosphaerellaceae", "g__Cladosporium"]}},{"id": "denovo8795", "metadata": {"taxonomy": ["p__Ascomycota", "c__unidentified", "o__unidentified", "f__unidentified", "g__unidentified", "s__endophytic_ascomycete_sp_2680"]}},{"id": "denovo8797", "metadata": {"taxonomy": ["p__Ascomycota", "c__Sordariomycetes", "o__Microascales", "f__Microascaceae", "g__Doratomyces", "s__Doratomyces_sp_BMP2929"]}},{"id": "denovo8800", "metadata": {"taxonomy": ["Unclassified"]}},{"id": "denovo8802", "metadata": {"taxonomy": ["p__Ascomycota", "c__Dothideomycetes", "o__Pleosporales", "f__Pleosporaceae", "g__Cochliobolus"]}},{"id": "denovo8803", "metadata": {"taxonomy": ["p__Ascomycota", "c__Dothideomycetes", "o__Pleosporales", "f__Pleosporaceae", "g__Ulocladium"]}},{"id": "denovo8808", "metadata": {"taxonomy": ["Unclassified"]}},{"id": "denovo8814", "metadata": {"taxonomy": ["p__Basidiomycota", "c__Tremellomycetes", "o__Tremellales", "f__Tremellaceae", "g__unidentified", "s__unculturedBulleromyces"]}},{"id": "denovo8821", "metadata": {"taxonomy": ["p__Ascomycota", "c__Dothideomycetes", "o__Pleosporales", "f__Pleosporaceae"]}},{"id": "denovo8825", "metadata": {"taxonomy": ["Unclassified"]}},{"id": "denovo8829", "metadata": {"taxonomy": ["p__Ascomycota", "c__Saccharomycetes", "o__Saccharomycetales", "f__Saccharomycetaceae", "g__Torulaspora", "s__Torulaspora_delbrueckii"]}},{"id": "denovo8832", "metadata": {"taxonomy": ["p__Basidiomycota", "c__Exobasidiomycetes", "o__Microstromatales", "f__Quambalariaceae", "g__Quambalaria", "s__Quambalaria_cyanescens"]}},{"id": "denovo8833", "metadata": {"taxonomy": ["Unclassified"]}},{"id": "denovo8835", "metadata": {"taxonomy": ["p__Ascomycota", "c__Leotiomycetes", "o__Erysiphales", "f__Erysiphaceae", "g__Erysiphe", "s__Erysiphe_convolvuli"]}},{"id": "denovo8836", "metadata": {"taxonomy": ["p__Basidiomycota", "c__Tremellomycetes", "o__Filobasidiales", "f__Filobasidiaceae", "g__Cryptococcus", "s__Cryptococcus_oeirensis"]}},{"id": "denovo8837", "metadata": {"taxonomy": ["p__Ascomycota", "c__Sordariomycetes", "o__Sordariales", "f__Chaetomiaceae", "g__Chaetomium"]}},{"id": "denovo8841", "metadata": {"taxonomy": ["p__Ascomycota", "c__Leotiomycetes", "o__Erysiphales", "f__Erysiphaceae", "g__Podosphaera", "s__Podosphaera_xanthii"]}},{"id": "denovo8857", "metadata": {"taxonomy": ["p__Ascomycota", "c__Dothideomycetes", "o__Pleosporales", "f__Pleosporaceae", "g__Lewia"]}},{"id": "denovo8861", "metadata": {"taxonomy": ["p__Basidiomycota", "c__Agaricomycetes", "o__Polyporales", "f__unidentified", "g__unidentified", "s__Polyporales_sp_4_SR_2012"]}},{"id": "denovo8864", "metadata": {"taxonomy": ["p__Ascomycota", "c__Dothideomycetes", "o__Capnodiales", "f__Teratosphaeriaceae", "g__Teratosphaeria", "s__Teratosphaeria_sp_SGE7"]}},{"id": "denovo8871", "metadata": {"taxonomy": ["p__Chytridiomycota"]}},{"id": "denovo8872", "metadata": {"taxonomy": ["p__Ascomycota", "c__unidentified", "o__unidentified", "f__unidentified", "g__unidentified", "s__Ascomycota_sp_OY30807"]}},{"id": "denovo8874", "metadata": {"taxonomy": ["p__Basidiomycota"]}},{"id": "denovo8877", "metadata": {"taxonomy": ["p__Ascomycota"]}},{"id": "denovo8882", "metadata": {"taxonomy": ["p__Basidiomycota", "c__unidentified", "o__unidentified", "f__unidentified", "g__unidentified"]}},{"id": "denovo8884", "metadata": {"taxonomy": ["p__Basidiomycota", "c__Agaricomycetes", "o__Polyporales", "f__Fomitopsidaceae", "g__Fomitopsis", "s__Fomitopsis_sp_CLF_T"]}},{"id": "denovo8885", "metadata": {"taxonomy": ["p__Ascomycota", "c__Eurotiomycetes", "o__Eurotiales", "f__Trichocomaceae", "g__Penicillium", "s__Penicillium_sp_2_JJK_2011"]}},{"id": "denovo8890", "metadata": {"taxonomy": ["p__Basidiomycota", "c__Tremellomycetes", "o__Tremellales", "f__Tremellaceae", "g__Dioszegia", "s__Dioszegia_hungarica"]}},{"id": "denovo8892", "metadata": {"taxonomy": ["p__Chytridiomycota", "c__Chytridiomycetes", "o__Rhizophlyctidales", "f__Rhizophlyctidaceae", "g__Rhizophlyctis", "s__Rhizophlyctis_rosea"]}},{"id": "denovo8898", "metadata": {"taxonomy": ["p__Ascomycota", "c__Saccharomycetes", "o__Saccharomycetales", "f__Saccharomycetaceae", "g__Saccharomyces", "s__Saccharomyces_cerevisiae"]}},{"id": "denovo8900", "metadata": {"taxonomy": ["p__Ascomycota", "c__Eurotiomycetes", "o__Eurotiales", "f__Trichocomaceae", "g__Paecilomyces", "s__Paecilomyces_variotii"]}},{"id": "denovo8905", "metadata": {"taxonomy": ["p__Ascomycota"]}},{"id": "denovo8906", "metadata": {"taxonomy": ["Unclassified"]}},{"id": "denovo8909", "metadata": {"taxonomy": ["p__Basidiomycota", "c__Agaricomycetes", "o__Agaricales", "f__Psathyrellaceae", "g__Parasola", "s__Parasola_schroeterii"]}},{"id": "denovo8910", "metadata": {"taxonomy": ["p__Basidiomycota", "c__Agaricomycetes", "o__Polyporales", "f__Polyporaceae", "g__Daedaleopsis", "s__Daedaleopsis_flavida"]}},{"id": "denovo8912", "metadata": {"taxonomy": ["p__Ascomycota", "c__Pezizomycetes", "o__Pezizales", "f__unidentified", "g__unidentified", "s__Pezizales_sp_P10"]}},{"id": "denovo8913", "metadata": {"taxonomy": ["Unclassified"]}},{"id": "denovo8915", "metadata": {"taxonomy": ["p__Basidiomycota", "c__Agaricomycetes", "o__Agaricales", "f__Marasmiaceae", "g__Gymnopus", "s__Gymnopus_melanopus"]}},{"id": "denovo8924", "metadata": {"taxonomy": ["p__Ascomycota", "c__Incertae_sedis", "o__Incertae_sedis", "f__Incertae_sedis", "g__Retroconis", "s__Retroconis_sp_XAE_090"]}},{"id": "denovo8941", "metadata": {"taxonomy": ["p__Basidiomycota", "c__Agaricomycetes", "o__Agaricales", "f__Marasmiaceae", "g__Marasmius"]}},{"id": "denovo8942", "metadata": {"taxonomy": ["p__Ascomycota", "c__Dothideomycetes", "o__Capnodiales", "f__Mycosphaerellaceae", "g__Cladosporium"]}},{"id": "denovo8950", "metadata": {"taxonomy": ["Unclassified"]}},{"id": "denovo8952", "metadata": {"taxonomy": ["p__Basidiomycota", "c__Tremellomycetes", "o__Filobasidiales", "f__Filobasidiaceae", "g__Cryptococcus", "s__Cryptococcus_peneaus"]}},{"id": "denovo8958", "metadata": {"taxonomy": ["Unclassified"]}},{"id": "denovo8959", "metadata": {"taxonomy": ["p__Basidiomycota", "c__Wallemiomycetes", "o__Wallemiales", "f__Wallemiaceae", "g__Wallemia"]}},{"id": "denovo8961", "metadata": {"taxonomy": ["p__Chytridiomycota", "c__Chytridiomycetes", "o__Spizellomycetales", "f__Spizellomycetaceae", "g__Spizellomyces", "s__Spizellomyces_pseudodichotomus"]}},{"id": "denovo8963", "metadata": {"taxonomy": ["p__Ascomycota", "c__Sordariomycetes", "o__Diaporthales"]}},{"id": "denovo8966", "metadata": {"taxonomy": ["p__Ascomycota", "c__Dothideomycetes", "o__Pleosporales", "f__Pleosporaceae"]}},{"id": "denovo8968", "metadata": {"taxonomy": ["Unclassified"]}},{"id": "denovo8971", "metadata": {"taxonomy": ["p__Ascomycota", "c__Sordariomycetes", "o__Sordariales", "f__Lasiosphaeriaceae", "g__Cladorrhinum", "s__Cladorrhinum_phialophoroides"]}},{"id": "denovo8975", "metadata": {"taxonomy": ["p__Ascomycota", "c__Leotiomycetes", "o__Helotiales", "f__Incertae_sedis", "g__Gloeotinia", "s__Gloeotinia_temulenta"]}},{"id": "denovo8977", "metadata": {"taxonomy": ["p__Ascomycota", "c__Dothideomycetes", "o__Capnodiales", "f__Mycosphaerellaceae"]}},{"id": "denovo8982", "metadata": {"taxonomy": ["p__Ascomycota", "c__Eurotiomycetes", "o__Eurotiales", "f__Trichocomaceae", "g__Penicillium"]}},{"id": "denovo8984", "metadata": {"taxonomy": ["p__Ascomycota", "c__Dothideomycetes", "o__Capnodiales", "f__Mycosphaerellaceae", "g__Cercospora", "s__Cercospora_capsici"]}},{"id": "denovo8995", "metadata": {"taxonomy": ["Unclassified"]}},{"id": "denovo8996", "metadata": {"taxonomy": ["Unclassified"]}},{"id": "denovo9002", "metadata": {"taxonomy": ["p__Basidiomycota", "c__Microbotryomycetes", "o__Sporidiobolales", "f__Incertae_sedis", "g__Sporobolomyces", "s__Sporobolomyces_roseus"]}},{"id": "denovo9009", "metadata": {"taxonomy": ["p__Ascomycota", "c__Dothideomycetes", "o__Capnodiales", "f__Mycosphaerellaceae"]}},{"id": "denovo9014", "metadata": {"taxonomy": ["Unclassified"]}},{"id": "denovo9015", "metadata": {"taxonomy": ["p__Ascomycota", "c__Sordariomycetes", "o__Hypocreales", "f__Incertae_sedis", "g__Acremonium", "s__Acremonium_implicatum"]}},{"id": "denovo9027", "metadata": {"taxonomy": ["p__Basidiomycota", "c__Tremellomycetes", "o__Tremellales", "f__Tremellaceae", "g__Dioszegia"]}},{"id": "denovo9030", "metadata": {"taxonomy": ["p__Ascomycota", "c__Eurotiomycetes", "o__Chaetothyriales", "f__Herpotrichiellaceae", "g__Exophiala", "s__Exophiala_dermatitidis"]}},{"id": "denovo9032", "metadata": {"taxonomy": ["p__Ascomycota", "c__Dothideomycetes", "o__Capnodiales", "f__Mycosphaerellaceae", "g__Cladosporium", "s__Cladosporium_sp_B09"]}},{"id": "denovo9041", "metadata": {"taxonomy": ["p__Ascomycota", "c__Sordariomycetes", "o__Hypocreales", "f__Clavicipitaceae", "g__Cordyceps"]}},{"id": "denovo9058", "metadata": {"taxonomy": ["p__Ascomycota", "c__Dothideomycetes", "o__Capnodiales", "f__Mycosphaerellaceae", "g__Cladosporium", "s__Cladosporium_sp_ZJ_2008016"]}},{"id": "denovo9061", "metadata": {"taxonomy": ["p__Ascomycota", "c__Sordariomycetes", "o__Hypocreales", "f__Incertae_sedis", "g__Myrothecium", "s__Myrothecium_roridum"]}},{"id": "denovo9062", "metadata": {"taxonomy": ["p__Ascomycota", "c__Lecanoromycetes", "o__Lecanorales", "f__Psoraceae", "g__Psora", "s__Psora_decipiens"]}},{"id": "denovo9065", "metadata": {"taxonomy": ["Unclassified"]}},{"id": "denovo9066", "metadata": {"taxonomy": ["p__Ascomycota", "c__Dothideomycetes", "o__Pleosporales", "f__Incertae_sedis"]}},{"id": "denovo9068", "metadata": {"taxonomy": ["p__Basidiomycota", "c__Incertae_sedis", "o__Malasseziales", "f__unidentified", "g__unidentified", "s__unculturedMalassezia"]}},{"id": "denovo9081", "metadata": {"taxonomy": ["p__Ascomycota", "c__Dothideomycetes", "o__Pleosporales", "f__Pleosporaceae"]}},{"id": "denovo9087", "metadata": {"taxonomy": ["p__Ascomycota", "c__Sordariomycetes", "o__Hypocreales", "f__Hypocreaceae"]}},{"id": "denovo9108", "metadata": {"taxonomy": ["p__Ascomycota", "c__Dothideomycetes", "o__Pleosporales"]}},{"id": "denovo9109", "metadata": {"taxonomy": ["p__Ascomycota", "c__Sordariomycetes", "o__Hypocreales", "f__Nectriaceae", "g__Fusarium"]}},{"id": "denovo9119", "metadata": {"taxonomy": ["p__Ascomycota", "c__Incertae_sedis", "o__Incertae_sedis", "f__Incertae_sedis", "g__Ochroconis", "s__Ochroconis_tshawytschae"]}},{"id": "denovo9123", "metadata": {"taxonomy": ["p__Ascomycota", "c__Saccharomycetes", "o__Saccharomycetales", "f__Incertae_sedis", "g__Candida", "s__Candida_versatilis"]}},{"id": "denovo9124", "metadata": {"taxonomy": ["p__Ascomycota", "c__Dothideomycetes", "o__Pleosporales", "f__Pleosporaceae"]}},{"id": "denovo9130", "metadata": {"taxonomy": ["p__Ascomycota", "c__Dothideomycetes", "o__Pleosporales", "f__Sporormiaceae", "g__Preussia", "s__Preussia_sp_JZ_114"]}},{"id": "denovo9133", "metadata": {"taxonomy": ["Unclassified"]}},{"id": "denovo9140", "metadata": {"taxonomy": ["Unclassified"]}},{"id": "denovo9141", "metadata": {"taxonomy": ["p__Ascomycota", "c__Dothideomycetes", "o__Capnodiales", "f__Teratosphaeriaceae", "g__Hortaea", "s__Hortaea_werneckii"]}},{"id": "denovo9142", "metadata": {"taxonomy": ["Unclassified"]}},{"id": "denovo9149", "metadata": {"taxonomy": ["p__Ascomycota", "c__Sordariomycetes", "o__Hypocreales", "f__Nectriaceae", "g__Gibberella", "s__Gibberella_zeae"]}},{"id": "denovo9155", "metadata": {"taxonomy": ["p__Ascomycota", "c__unidentified", "o__unidentified", "f__unidentified", "g__unidentified", "s__ascomycete_sp_IBWF79B_90A"]}},{"id": "denovo9159", "metadata": {"taxonomy": ["Unclassified"]}},{"id": "denovo9160", "metadata": {"taxonomy": ["Unclassified"]}},{"id": "denovo9163", "metadata": {"taxonomy": ["p__Basidiomycota", "c__Tremellomycetes", "o__Filobasidiales", "f__Filobasidiaceae", "g__Cryptococcus", "s__Cryptococcus_magnus"]}},{"id": "denovo9166", "metadata": {"taxonomy": ["Unclassified"]}},{"id": "denovo9167", "metadata": {"taxonomy": ["p__Ascomycota", "c__Dothideomycetes"]}},{"id": "denovo9168", "metadata": {"taxonomy": ["p__Ascomycota", "c__Eurotiomycetes"]}},{"id": "denovo9171", "metadata": {"taxonomy": ["p__Ascomycota", "c__Pezizomycetes", "o__Pezizales", "f__Ascobolaceae"]}},{"id": "denovo9175", "metadata": {"taxonomy": ["Unclassified"]}},{"id": "denovo9177", "metadata": {"taxonomy": ["p__unidentified", "c__unidentified", "o__unidentified", "f__unidentified", "g__unidentified", "s__fungal_sp_D6_2_2"]}},{"id": "denovo9178", "metadata": {"taxonomy": ["p__Ascomycota"]}},{"id": "denovo9179", "metadata": {"taxonomy": ["p__Basidiomycota", "c__Tremellomycetes", "o__Filobasidiales", "f__Filobasidiaceae", "g__Cryptococcus"]}},{"id": "denovo9181", "metadata": {"taxonomy": ["p__Ascomycota", "c__Saccharomycetes", "o__Saccharomycetales", "f__Incertae_sedis", "g__Candida", "s__Candida_pararugosa"]}},{"id": "denovo9184", "metadata": {"taxonomy": ["p__Ascomycota", "c__Pezizomycetes", "o__unidentified", "f__unidentified", "g__unidentified", "s__Pezizomycetes_sp_11217B"]}},{"id": "denovo9185", "metadata": {"taxonomy": ["p__Ascomycota", "c__Dothideomycetes", "o__Capnodiales", "f__Mycosphaerellaceae", "g__Cladosporium", "s__Cladosporium_sp_F128"]}},{"id": "denovo9190", "metadata": {"taxonomy": ["p__Ascomycota", "c__Dothideomycetes", "o__Pleosporales", "f__Pleosporaceae"]}},{"id": "denovo9191", "metadata": {"taxonomy": ["p__Ascomycota"]}},{"id": "denovo9197", "metadata": {"taxonomy": ["p__Basidiomycota", "c__Agaricomycetes", "o__Agaricales", "f__Lycoperdaceae", "g__Vascellum", "s__Vascellum_pratense"]}},{"id": "denovo9198", "metadata": {"taxonomy": ["p__Ascomycota", "c__Eurotiomycetes", "o__Eurotiales", "f__Trichocomaceae", "g__Emericella", "s__Emericella_nidulans"]}},{"id": "denovo9211", "metadata": {"taxonomy": ["Unclassified"]}},{"id": "denovo9215", "metadata": {"taxonomy": ["Unclassified"]}},{"id": "denovo9224", "metadata": {"taxonomy": ["Unclassified"]}},{"id": "denovo9226", "metadata": {"taxonomy": ["p__Ascomycota", "c__Eurotiomycetes", "o__Onygenales", "f__Onygenaceae", "g__Chrysosporium", "s__Chrysosporium_vallenarense"]}},{"id": "denovo9229", "metadata": {"taxonomy": ["p__Basidiomycota", "c__Agaricomycetes", "o__Polyporales", "f__Polyporaceae", "g__Megasporoporia", "s__Megasporoporia_sp_HJL_2012d"]}},{"id": "denovo9234", "metadata": {"taxonomy": ["p__Ascomycota", "c__Dothideomycetes", "o__Pleosporales", "f__Sporormiaceae", "g__Westerdykella"]}},{"id": "denovo9235", "metadata": {"taxonomy": ["Unclassified"]}},{"id": "denovo9237", "metadata": {"taxonomy": ["Unclassified"]}},{"id": "denovo9239", "metadata": {"taxonomy": ["Unclassified"]}},{"id": "denovo9240", "metadata": {"taxonomy": ["Unclassified"]}},{"id": "denovo9245", "metadata": {"taxonomy": ["p__Basidiomycota", "c__Tremellomycetes", "o__Cystofilobasidiales", "f__Cystofilobasidiaceae", "g__Udeniomyces", "s__Udeniomyces_puniceus"]}},{"id": "denovo9248", "metadata": {"taxonomy": ["Unclassified"]}},{"id": "denovo9253", "metadata": {"taxonomy": ["p__Ascomycota"]}},{"id": "denovo9261", "metadata": {"taxonomy": ["Unclassified"]}},{"id": "denovo9266", "metadata": {"taxonomy": ["Unclassified"]}},{"id": "denovo9269", "metadata": {"taxonomy": ["Unclassified"]}},{"id": "denovo9270", "metadata": {"taxonomy": ["p__Basidiomycota", "c__Agaricomycetes", "o__Corticiales", "f__Corticiaceae", "g__Laetisaria", "s__Laetisaria_sp_RhMY077Lzz19"]}},{"id": "denovo9291", "metadata": {"taxonomy": ["p__Basidiomycota", "c__Tremellomycetes"]}},{"id": "denovo9292", "metadata": {"taxonomy": ["Unclassified"]}},{"id": "denovo9296", "metadata": {"taxonomy": ["p__Ascomycota", "c__Saccharomycetes", "o__Saccharomycetales", "f__Incertae_sedis", "g__Candida", "s__Candida_jiufengensis"]}},{"id": "denovo9297", "metadata": {"taxonomy": ["p__Ascomycota", "c__Dothideomycetes", "o__Pleosporales"]}},{"id": "denovo9305", "metadata": {"taxonomy": ["p__Ascomycota", "c__Dothideomycetes", "o__Capnodiales", "f__Mycosphaerellaceae", "g__Cladosporium", "s__Cladosporium_sp_B09"]}},{"id": "denovo9306", "metadata": {"taxonomy": ["Unclassified"]}}],"columns": [{"id": "A3-020418", "metadata": null},{"id": "A4-081017", "metadata": null},{"id": "A7-010718", "metadata": null},{"id": "K7-040418", "metadata": null},{"id": "K2-040418", "metadata": null},{"id": "A1-020418", "metadata": null},{"id": "A3-010718", "metadata": null},{"id": "K1-050618", "metadata": null},{"id": "A4-010718", "metadata": null},{"id": "A2-020418", "metadata": null},{"id": "K4-111017", "metadata": null},{"id": "K4-040418", "metadata": null},{"id": "K5-050618", "metadata": null},{"id": "A1-060818", "metadata": null},{"id": "K3-040418", "metadata": null},{"id": "K1-040418", "metadata": null},{"id": "A3-081017", "metadata": null},{"id": "K5-111017", "metadata": null},{"id": "A5-010718", "metadata": null},{"id": "K2-050618", "metadata": null}]}
